# Supplementary material for: IFNγ signaling in cytotoxic T cells restricts anti-tumor responses by inhibiting the maintenance and diversity of intra-tumoral stem-like T cells
Source: Nat Commun. 2023 Jan 19;14:321. doi: 10.1038/s41467-023-35948-9 (PMC9852295; doi:10.1038/s41467-023-35948-9)
Supplement: Supplementary file 5 — Supplementary Dataset 1 [file 41467_2023_35948_MOESM5_ESM.csv]

baseMean	log2FoldChange	lfcSE	stat	pvalue	padj	gene
21.4156648752063	0.209673896468954	0.179093962937015	1.17074798631093	0.241700090594116	0.539503926480176	TSPAN6
0.0115336014988379	0.012354971982638	3.18176027927177	0.00388306185828235	0.996901772680569	NA	TNMD
1115.41684286072	-0.0249074524799436	0.0432429561405121	-0.575988662731805	0.56462284471363	0.816917125009881	DPM1
967.767070043401	-0.0835449027262223	0.0330404586938824	-2.52856364677803	0.0114530318601117	0.0650065802390078	SCYL3
304.786899922487	-0.396411011443685	0.0870746224634992	-4.55254355664713	5.30011830496955e-06	9.74837469506183e-05	C1orf112
10662.7929109013	0.410544613582953	0.0965546525354578	4.25194025147766	2.11926407327878e-05	0.000323198388730491	FGR
1038.68737082238	0.610632480623365	0.170735128142544	3.57649001272637	0.000348238614652636	0.00360679939776327	CFH
473.205804268418	0.352552597966209	0.0612605795712123	5.75496674099181	8.66588543739967e-09	2.91480168745244e-07	FUCA2
1879.21782303797	-0.0409684210625731	0.0332618405996214	-1.23169434775775	0.218063282020831	0.506926100710769	GCLC
2087.116013589	0.0265857166941662	0.0282814173117638	0.940041879835625	0.347196079148784	0.651782217039099	NFYA
181.213992011829	-0.15045476778872	0.0518987708923384	-2.8990044504297	0.00374349580650472	0.0265363606242006	STPG1
3376.74056276781	-0.18037585340311	0.0413726769280941	-4.35978202997607	1.30192060737803e-05	0.000212609781591134	NIPAL3
2201.04521882804	-0.101139922274667	0.0262873185803652	-3.84747961133669	0.000119339205192709	0.00143811773795172	LAS1L
2326.48826699946	0.0517617275629469	0.085521844561902	0.605245686971602	0.545015763463303	0.806495624525257	ENPP4
0.544801787039516	0.436506643163986	0.405537902215641	1.07636460310898	0.281764226461063	0.584496596256968	SEMA3F
0.131325073222362	0.712102103601091	1.31235582139819	0.542613589996054	0.587395880041562	NA	CFTR
3127.59943627595	-0.10654115818868	0.0346412444610143	-3.07555804782311	0.00210109025341805	0.0165520671102602	ANKIB1
43.2464126317184	-0.002105517134693	0.0945072682412804	-0.0222788910723516	0.982225487187297	0.994609089184702	CYP51A1
1496.66475775441	0.023840567956107	0.0525541233760719	0.453638390759681	0.650089116924519	0.864094505707455	KRIT1
551.807581566342	0.0248110802837157	0.0526899827648927	0.470887993917647	0.63772072218948	0.85800193059676	RAD52
1.91595229633579	0.0419048977118057	0.2534854824146	0.16531478376054	0.868696223157607	0.958490845803474	MYH16
217.223726961792	-0.038792074152926	0.10556898850168	-0.367457097993401	0.713278087713135	0.895163264893334	BAD
2310.74890157719	0.147353582371975	0.09268450852656	1.58984046756583	0.111870769552744	0.33712961342298	LAP3
12182.3414830452	-0.111701030879253	0.0632248499315844	-1.7667267063524	0.0772740085366186	0.263491764419972	CD99
4.17378819633862	0.466229320200694	0.270785427282708	1.72176665812203	0.085111796721037	0.281456066506069	HS3ST1
3.01835426856104	0.62571278321016	0.824341304935557	0.759045773229907	0.447825175764261	0.738410614282222	AOC1
13.0648611182591	0.674822977869885	0.178563419729945	3.77917817036921	0.000157346812393502	0.00182392877732605	WNT16
0.667340789089563	-0.198940653916771	0.45609661497712	-0.436180948036089	0.6627054497485	0.871879767255931	HECW1
2425.43855970465	-0.00224062267200447	0.0583127024509441	-0.0384242639738642	0.96934941541066	0.99095266819326	MAD1L1
15648.0470700399	-0.10534786700931	0.0491714339246547	-2.1424607460245	0.0321564241833779	0.141743600765004	LASP1
1449.74609438966	0.0855530565528335	0.0373905996593	2.28808998337512	0.022132281448386	0.107289428087924	SNX11
117.968220805614	1.34581406334473	0.299105234262062	4.49946677350884	6.8124126243826e-06	0.000121695915660919	TMEM176A
6275.02199089971	-0.109201472561908	0.0372869154817768	-2.92868077584155	0.00340403823032944	0.0245833745507066	M6PR
16.4481528029481	0.247929258273211	0.164269147245825	1.50928681636236	0.131225502331031	0.375388054784003	KLHL13
0.512216401700274	0.897429470990939	0.447467874075099	2.00557296508916	0.0449018287134146	0.180199296774732	CYP26B1
83.6679628852837	-0.0758312682815225	0.163625537611088	-0.463443967174376	0.643046169697027	0.860599050585953	ICA1
40.3791337382283	0.423099879508378	0.209383411842435	2.02069436057699	0.0433114139821718	0.17557590113428	DBNDD1
745.393045260461	0.0795209518522989	0.0423438979873955	1.8779790154409	0.0603840358368193	0.222852818970997	ALS2
1772.13200949436	0.168295396442529	0.0704629074755038	2.38842537828909	0.0169207441727772	0.087726336285353	CASP10
13519.6461464932	0.081924564351381	0.0300866645653589	2.72295269465353	0.0064701321696626	0.0412117227965117	CFLAR
0.836287042496388	1.38207833574458	0.442246442053998	3.12513161061413	0.00177725523931712	0.0143729143158377	TFPI
565.587566359081	-0.069669682625321	0.0401830884655877	-1.73380606831616	0.0829524985888733	0.276659806841821	NDUFAF7
4668.13901332945	0.0410637919997217	0.0458020694145771	0.896548835556601	0.369959710197492	0.673498808588701	RBM5
94.7866160784947	0.0506259639784048	0.078972369868985	0.641059196556887	0.521484223199257	0.790300694721964	MTMR7
0.0240570726648562	0.0766327589349918	3.18176027927177	0.0240850196773879	0.98078479242318	NA	SLC7A2
2665.22171900848	0.0101848104983835	0.0565389446972983	0.180137966014604	0.857044257534769	0.953520305311884	ARF5
697.497359445557	-0.0749003720294172	0.0441651387293302	-1.69591614980427	0.0899017607474199	0.291811643970085	SARM1
2521.98931525097	-0.102316965405896	0.0511068016906324	-2.00202247100605	0.0452823148092435	0.1813914545063	POLDIP2
5264.63949901578	0.676340104668303	0.131422229313965	5.14631435031085	2.65654115613895e-07	6.67754853780921e-06	PLXND1
4648.32791761969	-0.102999314309347	0.046082399270529	-2.23511179842622	0.0254100099934546	0.118923847509342	AK2
2458.83858328418	-0.629961675032553	0.171842135740633	-3.6659325276507	0.000246438900670798	0.00268201649496572	CD38
1550.54936596486	-0.112503051973135	0.0467128830293013	-2.40839453010353	0.0160228552158092	0.0839265507850367	FKBP4
2883.73185799221	-0.0670871805884651	0.02545242056035	-2.63578783909354	0.00839421977929455	0.0507084838423747	KDM1A
6836.87854635784	0.0165718285525458	0.0563702518532436	0.293981807916869	0.768771804636453	0.918589531551131	RBM6
258.567763375251	0.395995609947705	0.094332285106856	4.19787996759684	2.69425362519914e-05	0.000398702383816538	CAMKK1
3257.46266452234	-0.227929741307568	0.0616327489259944	-3.69819203717905	0.000217140588880715	0.00239657705784226	RECQL
1044.45640788631	0.0351850321894457	0.0385050646234261	0.913776733880342	0.360834174130319	0.664902761533943	VPS50
0.21911651266638	-0.290384190866733	0.806809674704675	-0.359916594918157	0.718909506589627	NA	HSPB6
702.360584979458	-0.0415649336229075	0.0957143141201316	-0.434260371659135	0.664099377313092	0.87232222008808	ARHGAP33
968.061134145229	-0.131233176287795	0.0656195618628839	-1.9999093648631	0.0455100517407239	0.181825170624444	NDUFAB1
102.349968446599	1.93377819724211	0.269706394614018	7.16993825826627	7.50315975752002e-13	5.53017392297602e-11	PDK4
6.97126826060248	2.28241261918471	0.342453247686345	6.66488822811569	2.64866853385454e-11	1.3949043282099e-09	SLC22A16
116.66839496743	0.00838478765660716	0.108151851335755	0.0775279161017481	0.938203584263385	0.981574741535571	ZMYND10
0.0965187958813913	0.268085722755053	1.5261994335005	0.17565576088583	0.860564392500164	NA	ABCB5
0.716760934849123	-0.0322370651149921	0.417985132124736	-0.0771249086088829	0.938524177809105	0.981673973352662	ARX
327.455111682305	0.208301165557786	0.0398603032648938	5.22577974817474	1.73422699042953e-07	4.50425508435794e-06	SLC25A13
248.152891893399	0.0366505322361663	0.0646434360515896	0.566964482007374	0.57073831300892	0.820151737147313	ST7
2420.46634544736	-0.0989493998171207	0.0411763573302702	-2.4030634624491	0.0162583656272383	0.0849330100726159	CDC27
33.6544441799439	1.04400372457518	1.04821179631624	0.995985475687405	0.319257202263772	0.624858981840723	SLC4A1
0.0648077984970933	0.430628719609525	2.45471496355952	0.175429215205126	0.860742386113254	NA	CALCR
469.233690036596	0.0943235460765471	0.0584481556561626	1.61379850258118	0.106571139474172	0.325770785859991	HCCS
1862.70125853568	-0.0798253510412637	0.0358080687340597	-2.22925597116428	0.0257968783408239	0.120088236227967	DVL2
38.4041443364316	1.19316767449448	0.230751641481188	5.17078737483978	2.33109686748379e-07	5.92308753307233e-06	PRSS22
5647.54619528575	-0.013046764501997	0.034603109071907	-0.377040238635353	0.706143701752926	0.892055175527837	UPF1
1808.27544172843	0.617037242946508	0.0865868973161089	7.12621957908766	1.03163097346684e-12	7.25238956866761e-11	SKAP2
6039.1457783995	-0.215757352503321	0.081853474386766	-2.63589730454013	0.00839151239067371	0.0507084838423747	SLC25A5
3264.24756750206	-0.0712852605429681	0.0564441885884662	-1.2629335689934	0.206613054671451	0.491639745888427	CCDC109B
0.0990597630755334	-0.0760127201863254	1.9351190134381	-0.0392806435461943	0.968666638917135	NA	HOXA11
908.973382725405	-0.0500463240183574	0.0526804756650527	-0.949997572849503	0.342113485897516	0.646607143669566	POLR2J
1077.41109613383	-0.106527183925515	0.0306079728640968	-3.48037370519467	0.000500714831334691	0.00493725149535724	DHX33
132.298264555566	-0.0624960755286588	0.166482147663946	-0.375392054977635	0.707368912813738	0.892604970611043	MEOX1
1.32205533797807	0.49144974912176	0.403770217735758	1.21715205216889	0.223546369223005	0.51457588317818	THSD7A
1349.82114377322	-0.019411560202621	0.0276508207579345	-0.702024738164445	0.482663736047853	0.7648099483978	LIG3
1539.98358252629	-0.105703539615946	0.0427056626151941	-2.47516448974001	0.013317482395538	0.0730290333489778	RPAP3
159.360248410377	0.139515825813497	0.0750163449708277	1.85980569791493	0.0629130209412969	0.229185298881412	ACSM3
67.6938246315593	-0.327339070672669	0.143839248180554	-2.27572845946592	0.0228622668989114	0.110003499914092	AC004381.6
1573.75340606686	-0.107087382543587	0.0425378630651599	-2.51746032421867	0.0118204281747492	0.0665459281744713	CIAPIN1
1901.77351956587	-0.00266735057447392	0.0806582799947107	-0.0330697676004105	0.973618951517579	0.992032163487703	SPPL2B
1036.2218813847	0.3259947408795	0.0687376790529441	4.74259162326979	2.11001345977897e-06	4.32226175744763e-05	FAM214B
88.1889186942891	0.0794475456888779	0.121248574813121	0.65524519204724	0.512309902103012	0.785034654921504	COPZ2
142.788661575302	0.841566897789071	0.154961200968347	5.43082328047374	5.60946622283296e-08	1.62157789005731e-06	PRKAR2B
4144.3466856748	-0.0244700274467346	0.0478387310893442	-0.511510796576816	0.60899343031777	0.84191914993923	MSL3
10762.1581261431	0.0308650750987875	0.0466572719201429	0.66152764249944	0.508273993397414	0.78263242242993	CREBBP
5049.58264302909	-0.0199340425509264	0.104877034129091	-0.190070616665132	0.849253794839553	0.951021751052932	BZRAP1
243.73706678126	1.32753071554767	1.00911013655758	1.31554591263579	0.188326497601897	0.465388747118181	MPO
0.456328475071593	-0.563908755926397	0.49998173807748	-1.12785870558939	0.259379595865027	0.560160704340034	PON1
845.223718628789	-0.113525016961063	0.0297435115456961	-3.81679939796785	0.000135193999218064	0.0015969364905696	GCFC2
897.664010766177	-0.209570870541462	0.0435501909565553	-4.81216880886986	1.49301159543348e-06	3.196010757032e-05	WDR54
694.396681865146	-0.0519797597043202	0.0606177381728112	-0.857500811992266	0.391168166250324	0.691709651959136	CROT
12.8047826139281	0.671439160723246	0.165590085702159	4.05482706211615	5.01714071499065e-05	0.000683013252970998	ABCB4
9007.2573684633	0.0313319189656863	0.037958625324742	0.825422909750729	0.409131532715494	0.70710192577294	KMT2E
2055.75691589081	-0.0322683989496477	0.0548338568105147	-0.588475821811243	0.556212957999976	0.813097173390926	RHBDD2
85.8940356805106	-0.189997155170083	0.169061753431637	-1.12383286765632	0.261083935170853	0.561971078107818	SOX8
3380.79127615391	-0.105467253638118	0.0432594013335534	-2.4380192602507	0.0147679871380544	0.078893915142572	IBTK
956.195116948149	-0.0424017000737065	0.0333259887424213	-1.27233134480816	0.203255416157715	0.486952686683589	ZNF195
12972.9632869755	-0.0515356932562945	0.0384440628517517	-1.34053711895714	0.180070784960198	0.453529264784744	MYCBP2
2386.83117981554	0.0675488734308681	0.0514113866798126	1.31388935006867	0.188883443161889	0.466217840642133	FBXL3
41652.2322234598	-0.0920564781886373	0.0575395855028046	-1.59988080178559	0.109625029051663	0.332336010789028	ITGAL
628.484711836871	-0.129966391396008	0.0511185619605417	-2.5424500692396	0.0110078327626453	0.0630752082986372	PDK2
489.996254528082	0.0659970405330068	0.0787260039718654	0.83831310117801	0.401854879790429	0.700679490252071	ITGA3
2826.95974534664	-0.109578799384617	0.0726659013193778	-1.50798101165775	0.13155938690835	0.375849846453184	ZFX
3767.42713513189	0.203638828726405	0.0511327229583698	3.98255396827194	6.81786362905491e-05	0.00089032933877491	LAMP2
188.397562547477	1.08661729415499	0.242942212900352	4.47273975643206	7.72237389162029e-06	0.000135019564193522	ITGA2B
0.0629665827916863	0.159300535097617	1.84308144411336	0.0864316309007444	0.931123303182875	NA	ASB4
1974.42966546818	0.0571969143807998	0.0464387510925038	1.23166349299244	0.218074812378696	0.506926100710769	GDE1
1720.78153474716	0.0645414780211782	0.0936458625682667	0.689208003974849	0.490692380654896	0.769971445287645	C19orf60
10.2941631062295	-0.169394499491161	0.13767844649802	-1.23036323985248	0.218561112504957	0.507746337834914	CRLF1
2847.9891530234	-0.0215408178076927	0.0667789333998919	-0.32256906049547	0.747021628293543	0.908973333794269	OSBPL7
1.27198799693519	-0.0405653837398654	0.681632114016157	-0.0595121369808346	0.952544198699257	0.985937822041055	TMEM98
6.73102251616792	-0.453861837281248	0.269730554153949	-1.68264896316569	0.0924430671514217	0.297015096496955	YBX2
0	NA	NA	NA	NA	NA	KRT33A
2303.50648511247	-0.0564154784509295	0.0376498596113062	-1.49842466966299	0.134022950872931	0.379980253200059	MAP3K14
0.0458717143492225	0.121607940773768	2.88925124556298	0.04208977705228	0.966427129680895	NA	ABCC8
0.136808682220353	-0.110982387160247	0.984470584801471	-0.112733065744801	0.910242185668042	NA	CACNG3
2.82082523737213	0.913551617464923	0.236671225723653	3.86000289926086	0.000113385679772382	0.00137508370210012	TMEM132A
13981.2881098808	-0.0914334150139828	0.0363120293616376	-2.51799242899321	0.0118025858028698	0.0664700669453019	AP2B1
0.0306016107262381	-0.0367116715833037	3.18176027927177	-0.0115381638970319	0.990794081429801	NA	TAC1
1927.9789966868	0.0232973685887796	0.0313083567254765	0.744126202248805	0.456800128812786	0.745096769963626	ZNF263
0.0182590503334907	0.106258528197337	3.18176027927177	0.0333961451746004	0.973358683654724	NA	CX3CL1
1053.87481172315	-0.0931229666649129	0.0983388484519527	-0.946960109161862	0.343659106334005	0.648300892216604	SPATA20
0.172593434998334	-0.125914222327891	0.882880709279711	-0.142617480486823	0.886592291178104	NA	CACNA1G
27.0854906401019	0.699735040114132	0.159054273859601	4.39934761345549	1.0857678832302e-05	0.000180901884868787	TNFRSF12A
0.0046746202003183	-0.0519649777436022	3.18176027927177	-0.0163321473594786	0.986969411074148	NA	DLX6
649.136313828165	-0.167446405748457	0.0534506650440339	-3.13272820105251	0.00173189738274575	0.0140658901629617	MAP3K9
1509.43835423887	-0.132487626955589	0.0536112771467864	-2.47126414453514	0.0134636330111459	0.0735786335474472	RALA
30.06626184491	0.0719517303720662	0.141062299066036	0.510070591848095	0.610002007183149	0.842373097913437	BAIAP2L1
3352.49032228212	0.053742939634583	0.0540142200062442	0.994977611976441	0.31974715313684	0.625494534080127	KDM7A
81.750250196813	-0.657459411641416	0.21280007338351	-3.08956383890215	0.00200450623136047	0.0159189067786623	ETV1
2047.48028519203	-0.167959554713921	0.040574405104784	-4.1395444808165	3.47996123959233e-05	0.000495694993604074	AGK
308.264156446829	1.61299009644499	0.21682274962327	7.43921059597099	1.01288739816597e-13	9.3715174468608e-12	ALDH3B1
1137.06221611194	-0.122402753680704	0.0743069073753887	-1.64725942720696	0.0995047335561248	0.311713912673504	TTC22
1327.08579509489	-0.0266152147783475	0.0556477817032687	-0.478279887602136	0.632451009321721	0.854554405114061	PHTF2
0	NA	NA	NA	NA	NA	CCL26
560.025948564892	-0.00312991298030714	0.0537791654135429	-0.0581993594775823	0.953589830922117	0.986181953365442	FARP2
0.0162749726740683	-0.0490422774220878	3.18176027927177	-0.0154135676850276	0.987702239265529	NA	USH1C
250.007991260083	-0.325751373683514	0.0900526596089887	-3.61734317562564	0.000297642558339393	0.00314919689810606	GGCT
976.969787192499	-0.257838470119562	0.0659331120722617	-3.91060670451859	9.20645771229183e-05	0.0011499572128115	DBF4
109.999402024694	-0.253331744411369	0.138052068404127	-1.83504490254922	0.0664990365790175	0.237697354798649	TBXA2R
1351.44121653748	0.139352803915285	0.0346335854411788	4.02363203636424	5.73074313529501e-05	0.000765440197623432	IFRD1
1.43261023445254	-0.959845229194679	0.40506316643675	-2.36961863908344	0.0178064412659528	0.0913735792541473	LGALS14
893.086591935067	-0.181357772915132	0.0470079596644995	-3.85802264572852	0.000114308059111044	0.00138435240840711	COX10
10.23385627063	-0.316847735358998	0.301624551541187	-1.05047063887879	0.293501783270151	0.598285293159003	GTF2IRD1
2225.67938477383	-0.0709770146968214	0.0369286991891695	-1.9220014854365	0.0546055708416349	0.207508620072521	PAF1
1966.13678784062	0.0689573090905222	0.0500503648885356	1.37775836887689	0.168277903429509	0.435243383498534	VPS41
22.5706380350637	0.0585534619569221	0.0970456920858628	0.603359723635295	0.546269409854251	0.80741022771799	ARHGAP44
3034.98211502226	-0.134559652021834	0.0320168915125456	-4.20277065214491	2.63667700261701e-05	0.000392088167853746	ELAC2
10.0419980453627	-0.21476302059637	0.221178133070026	-0.970995720125618	0.331550409838914	0.636784306612187	SCIN
505.370970412111	0.464038493357765	0.0845733783875884	5.48681514449074	4.09244995716611e-08	1.21181105735541e-06	ARSD
219.289240255242	0.00133179857776059	0.0736007523157772	0.0180949044113928	0.985563142977924	0.995766000947545	PNPLA4
0.0499536327646589	-0.0331581910033644	3.18176027927177	-0.0104213353907836	0.991685127894067	NA	MYH13
3649.06850059374	-0.0530758139317282	0.0449438334273085	-1.18093651307186	0.237627944876178	0.533612043245953	ADIPOR2
11.4810579776131	-0.275307766047831	0.118893419480681	-2.315584556743	0.020580962854785	0.101685523340311	CDKL3
2.70179017684915	-0.323584827176589	0.234206155474133	-1.38162392240082	0.167087204741646	0.43330503598021	UPP2
160.05680007914	-0.0830337365169981	0.198481833138512	-0.418344264580893	0.675695430497964	0.877406744491	PRSS21
1930.98075653828	-0.0975784463700305	0.0657621802851585	-1.48380795689726	0.137859875595652	0.386841317582195	MARK4
1.330874004073	1.25221113809073	0.349796524335173	3.57982727378638	0.000343821396175552	0.00356955092073118	PROM1
1644.4933816583	-0.0692836703362319	0.0650925919357004	-1.06438641135494	0.287153687017941	0.591564579915141	CCDC124
1208.01405589124	-0.166028823089787	0.0559704905103954	-2.96636355293242	0.00301344042146433	0.0222697563557597	CEACAM21
6572.08807288765	-0.0201049281531089	0.0300918157489725	-0.668119475435621	0.504057331043741	0.780085675782779	PAFAH1B1
4.76479854069275	-0.208032218356434	0.2567337021458	-0.810303503660348	0.417765762161284	0.714542583121801	NOS2
2.34281230541273	-0.277331444729791	0.217233152983456	-1.27665340635604	0.201724637972066	0.484732678997152	DNAH9
6166.78214144883	-0.0173899898087353	0.0301974258717961	-0.575876562544271	0.564698618504264	0.816987925250465	KIAA0100
0	NA	NA	NA	NA	NA	SLC13A2
2490.70838794326	0.840428382152266	0.102866118405285	8.17011855002676	3.08086561324363e-16	5.58223507542478e-14	GAS7
1207.4130857956	0.0255080105967181	0.0587726000448951	0.434011947356985	0.66427976524747	0.872424088276222	TRAPPC6A
7663.18173767952	0.0655620063381783	0.0796910834772657	0.822701906881236	0.410677530684301	0.70830219552249	MATK
0.0261533908678242	0.0986071036961643	3.18176027927177	0.0309913679979477	0.975276423707447	NA	CEACAM7
747.195246192809	0.339870496175574	0.0968400868597259	3.5096054453966	0.000448772077748223	0.00451441574575542	CD79B
5.32329106964841	0.518631259261888	0.220171682191261	2.35557658505493	0.0184939843651459	0.0939044010133511	SCN4A
271.444680583176	-0.0513981112758062	0.0466068131891971	-1.10280252518358	0.270112931277452	0.571843941080816	ST7L
504.699761729278	0.416646023475877	0.228832959297287	1.82074306409067	0.0686459227194104	0.243059426262516	TKTL1
151.052899927928	-0.0394611567777735	0.0740100592714546	-0.533186396095665	0.593904557598533	0.832226429742639	PAX6
1152.42158185636	-0.0146027172366622	0.0732825276025737	-0.199266014893151	0.842054662232958	0.948976186531135	RPUSD1
2.86381695274642	-0.0306590959331973	0.207562876713728	-0.147709920090781	0.882571702421025	0.963611284852798	RHBDF1
2794.36178053429	-0.0200372024593837	0.0752381391497389	-0.266317092445703	0.789995010425772	0.928376633047682	LUC7L
2325.45137974886	0.120970758532558	0.136249176067342	0.887864147323489	0.374613832281285	0.677353433599188	CACNA2D2
658.07021004378	0.12574539485662	0.158498913545195	0.793351777902025	0.427572897656597	0.722665127888406	BAIAP3
1351.15275920281	-0.0584283340699142	0.0644978680464709	-0.90589558755363	0.364991120039697	0.669095434749074	TSR3
898.825071267566	-0.00593234135300223	0.0500566844879586	-0.118512470685694	0.90566161455305	0.971898207924976	PIGQ
1048.95901438506	-0.0310888389053662	0.0343690531150441	-0.904559075319939	0.365699024443848	0.669868714891727	CRAMP1
6.3669596488062	0.295652904357723	0.196575786881292	1.50401485884048	0.132577540873189	0.377608764775564	TEAD3
3.89276856122401	-0.426346013525393	0.216068952793795	-1.97319424198938	0.0484734362519417	0.190302534789353	SELE
1308.4216891882	-0.101901097863312	0.0287484474803831	-3.54457742223628	0.000393242994274448	0.00402093273285663	DNAJC11
0.0299974592343704	0.0472191584351997	3.18176027927177	0.0148405770047538	0.98815936737163	NA	FMO3
3009.74013247687	0.12421533070345	0.0737539828298241	1.68418471704854	0.0921459758905839	0.296378945877071	MYLIP
5.76573444526177	-0.0761722704208936	0.172288319353442	-0.442120920946646	0.658401706090978	0.869298542179564	NOX1
1227.3270720419	-0.757178988653782	0.177673133690965	-4.26164031063231	2.02931879503024e-05	0.00031057045812328	E2F2
3688.5393451216	-0.0674570327393397	0.0451111637278487	-1.49535119834863	0.134822809755466	0.38143736040565	PSMB1
10.6322743334718	0.287707182305695	0.210788394195053	1.36490997715683	0.17228134603592	0.441482436740871	SYN1
2460.15120731465	0.150249616153161	0.0327776294618531	4.58390733619168	4.56366544154341e-06	8.6017322625747e-05	JARID2
263.718170756725	0.361024276055343	0.0809956754894703	4.45732780020184	8.2987652531928e-06	0.000143205450287522	CDKL5
0.0841828078611619	-0.270481141666841	1.34429600322535	-0.20120653562748	0.840537081307619	NA	CAMK1G
153.851379743609	0.0241415422947152	0.111478642342888	0.216557555665777	0.828553166400221	0.944487776497165	CDK11A
3733.98232559066	0.324239198371462	0.0476844066817521	6.79969031669931	1.04844277465618e-11	5.93208142389109e-10	NADK
0.00780406781193695	-0.00533218646739235	3.18176027927177	-0.00167586052982369	0.998662857383091	NA	TFAP2B
0.460986541529247	0.633623884363691	0.49849998852944	1.27106098082943	0.203706955208081	0.487602399664544	TFAP2D
377.694781585267	0.0958635341959864	0.109282361119925	0.877209580883659	0.380372813095708	0.682898757336086	DLEC1
1318.48787934105	0.751912319037003	0.12414611335472	6.05667224465239	1.38966328165567e-09	5.40247130186443e-08	CYTH3
485.885731472548	-0.0365741124124924	0.0599281587403064	-0.610299284698253	0.54166357069371	0.804108221990565	ADAM22
1002.60482071321	0.219229935815399	0.0667850470936394	3.28262006775284	0.0010284717684872	0.00908757057554441	SYPL1
2039.60878842199	0.241433569692314	0.0908524317380785	2.65742550940575	0.0078739989445283	0.0482359685794811	CYB561
2557.71699193394	0.0678315968178996	0.0329977917057346	2.0556404932428	0.039817181640923	0.165239946714342	SPAG9
706.675420889879	-0.0147913295525551	0.0917781517281989	-0.161163951049696	0.871964272809982	0.959983813676294	CELSR3
199.615170878029	0.375560269955121	0.15099880059837	2.48717386142717	0.0128762454637661	0.0711219219591796	AASS
27.6200447344193	0.306079331566331	0.12122981664924	2.52478589860385	0.0115768795539869	0.0655240421755515	PLEKHG6
999.630738402979	-0.0581158933435177	0.0519882324621608	-1.11786630533779	0.263624097696027	0.565050339638559	SS18L2
303.607919464492	0.0562029845593959	0.0596402893748217	0.942366060737511	0.34600525712906	0.650750696756786	MPND
61.6382560800431	1.85764125652565	0.240134787048855	7.73582736327042	1.02732789091527e-14	1.21208763563802e-12	MGST1
1348.55364439341	-0.00353435478746176	0.0400071147400991	-0.0883431562216427	0.929603939315927	0.979678681530014	CRY1
131.962006067323	1.95419353438272	0.327747636237235	5.96249467065023	2.48415756376677e-09	9.08867262512745e-08	PGLYRP1
177.54723687036	0.496809390612013	0.117635848010357	4.2232822648439	2.40769968651377e-05	0.000361570687999404	NFIX
10681.1724486722	-0.0688117985807245	0.0392053017167495	-1.75516564259283	0.079230978837678	0.268304705286341	ST3GAL1
443.145178864774	1.17193997266363	0.150567744099423	7.78347301192067	7.05602103604405e-15	8.69576033753769e-13	MMP25
15778.0007836645	-0.247413394761641	0.0625666591592272	-3.9543967679654	7.67279910188099e-05	0.000986317587251931	IL32
5415.75335665488	0.000318617421774312	0.0627862858738666	0.00507463401186674	0.995951045248267	0.998667371914515	PKD1
18.853051421876	-0.139333117791701	0.119975515881059	-1.16134626943245	0.245501110165607	0.544127988455009	MAPK8IP2
3375.09304579148	-0.137261329859858	0.0250697552895467	-5.4751762940858	4.37076255644317e-08	1.28920554474932e-06	MED24
589.419454963196	0.058102282784121	0.0416334538915855	1.3955672026496	0.162844864597855	0.42743793035774	RHOBTB2
3678.5902275432	-0.0198481376278934	0.0368791240739138	-0.538194388459806	0.590442853737967	0.830203726166739	HEATR5B
3690.54903230908	0.114357113957195	0.0654749948610038	1.74657690619086	0.0807107559998972	0.271686742921257	SEC62
17742.3473609311	-0.0277249129567161	0.0554151544644705	-0.500312833639975	0.616854818926724	0.846156580962078	RPS20
23514.3263292161	-0.0223606707533338	0.0364121398311137	-0.614099332174565	0.539149689540743	0.802504723920202	CSDE1
4998.64936805052	-0.0490981781812011	0.027787871467501	-1.76689237384099	0.0772462544422804	0.263474247407463	UBE3C
2237.47218287705	-0.0574853136793546	0.0458197021907514	-1.25459815168676	0.209624674778726	0.496026908057837	REV3L
1152.63775816448	-0.144187517161911	0.110228586606625	-1.30807734727177	0.190847075939282	0.469369394165932	TENM1
0.00555392390973574	-0.0204673709326869	3.18176027927177	-0.00643271935539136	0.994867467939639	NA	PAX7
333.346533226306	0.0217552987254378	0.0981784717541166	0.221589298924136	0.824633613637759	0.943116421135912	MASP2
0.00975581830430632	0.0084281885915163	3.18176027927177	0.0026489074762871	0.997886480093335	NA	IYD
784.521441405012	-0.0157280211452797	0.0341281189542356	-0.460852271593705	0.644904596474022	0.861369013012523	FAM76A
11208.4890401385	-0.13342865825037	0.0512128865961302	-2.60537273172281	0.00917743614487915	0.0544882302028713	TRAF3IP3
311.649354143276	0.0150503504974449	0.0521941638411744	0.288353129733868	0.773076441686215	0.920422688814815	POMT2
1625.5554288697	-0.084587144739497	0.059673654647575	-1.4174956308451	0.156338070862848	0.41748669857576	VTA1
0.331578318473945	0.749506785610964	0.744239084984242	1.00707796826719	0.313897307703358	0.619611831041451	MLXIPL
7794.71002418753	-0.207939372884523	0.0462815932305102	-4.49291734294583	7.02540580426552e-06	0.00012506044016482	BAZ1B
2417.61608313755	-0.0921270352271216	0.0376493655875502	-2.44697443872961	0.0144061055493422	0.0774499916852662	RANBP9
207.215161494057	-0.470043528129805	0.210864248841041	-2.229128601521	0.0258053493780609	0.120090939469221	ETV7
502.172297888139	0.0329656688114515	0.0393777462600796	0.837164945746818	0.402499858466568	0.701150843995362	SPRTN
1882.53873170299	-0.111460007108948	0.0750091718515404	-1.48595170907302	0.137291894722167	0.38563857851276	METTL13
321.028372618182	-0.0158985411589345	0.0508295267618925	-0.3127816088749	0.754446588816712	0.911689926403997	DYRK4
8374.58882843221	-0.0619837980743095	0.0407563377410707	-1.5208382673659	0.128300428698804	0.369590711610826	ZNF207
3681.49473403565	-0.0567715691421689	0.0543619500337632	-1.0443254722634	0.296334831693387	0.601176654949803	UQCRC1
1301.66350535116	0.0225719415823004	0.059191017769189	0.38134065662324	0.702950489090362	0.890009996722829	STARD3NL
156.753420600386	0.204598406704281	0.163795961582644	1.24910531814943	0.211626555754766	0.49860002764513	CD9
0.337150893311564	0.00663878406339888	0.47987650100687	0.0138343595684921	0.988962130181567	0.996176826995402	HHATL
6495.49698180738	-0.324886100264964	0.0674468699721896	-4.81691886367631	1.45791935493809e-06	3.13632969359119e-05	NCAPD2
2656.59142148595	0.0947126711766206	0.0577031982905089	1.64137645715557	0.100719293836308	0.314482481269667	IFFO1
384.642358531396	-0.184493211026081	0.13252848324932	-1.39210233530706	0.163891411190504	0.429001165761367	GIPR
260.823120751944	0.00779084257412283	0.0501617868462378	0.155314295282269	0.876573546361494	0.961883817535237	PHF7
66.0623878333363	-0.448798552621684	0.226117323838079	-1.98480392834945	0.0471662902747638	0.186604862883708	SEMA3G
7152.60306386249	0.032486167381516	0.0392580136234013	0.827504103828405	0.407951397016603	0.705770987506984	NISCH
834.423064371357	1.80484379720875	0.224692993239927	8.03248811270915	9.55154945823196e-16	1.5222469398355e-13	STAB1
338.926605694382	-0.0118042198194352	0.0380235476216885	-0.310444988902142	0.756222586689798	0.912438990848111	FUZ
7.41995902633517	0.0859100607589348	0.148196934451393	0.579702009876003	0.56211558774744	0.815528372467536	SLC6A13
11359.8780844359	0.0187774429880089	0.0501898436796042	0.374128341739377	0.708308833661796	0.893137467776198	IDS
2.48413056398062	0.292005786123154	0.296690844891525	0.984208954037378	0.325012784138495	0.630851705524837	PRSS3
553.568173480005	0.112367173056209	0.0716715285276662	1.56780768269556	0.116926021405932	0.347598442227704	ZNF200
1689.96370308069	1.10933524729326	0.198254185224101	5.59551994344682	2.1996155982752e-08	6.8956023492788e-07	CD4
141.415081379274	0.0437803185169283	0.0769529552121366	0.568923160861579	0.569408286812093	0.819432460847194	LRRC23
364.916999132294	1.35974136715129	0.177563269671235	7.6577851357936	1.89167019833476e-14	2.10154893566825e-12	BTK
185.984612804389	0.450392783628651	0.0654785583114619	6.87847740150702	6.04956445477448e-12	3.5903879421102e-10	HFE
697.0050490882	0.0758520030598099	0.0441984978026287	1.71616699279084	0.0861314825423558	0.283473059637724	SCMH1
21666.1040258389	-0.0136389858453625	0.0436493134302603	-0.312467362565824	0.754685363106454	0.911829104269288	FYN
5962.44053966286	-0.0421984662970923	0.0635370941209374	-0.664154804070377	0.506591236842487	0.781663693504883	HIVEP2
0.263649729891971	0.641347458797071	0.667183787060063	0.961275545413297	0.336413640429292	NA	FMO1
1745.42500221222	-0.00660313715287596	0.0383940791776011	-0.171983214451675	0.86345072529704	0.956412429117043	TCEB3
3038.8601283251	-0.00290459869614789	0.0368777854957169	-0.0787628285457988	0.937221270683037	0.981491570495464	LYPLA2
817.643623990831	0.184023510688189	0.0498558367329002	3.69111267100149	0.000223275200160658	0.00245626927824013	CLCN6
159.681852695089	-0.134622822936186	0.170454879125016	-0.789785681860416	0.429652942336266	0.724310162348291	MRC2
0	NA	NA	NA	NA	NA	NME1-NME2
0.0977214381330154	0.282132519992945	1.77209963925525	0.159208045497665	0.873504965323098	NA	SLC6A7
31.1368660020348	0.793716933786716	0.128592886120271	6.17232381769831	6.7293497160813e-10	2.76627147925992e-08	TSPAN9
1678.60854641486	-0.00425328297457585	0.0316718172168908	-0.134292356685727	0.893171396977901	0.967647286528881	BTBD7
1702.54854346819	-0.119388634460549	0.0548017626216732	-2.17855464403134	0.0293647686786781	0.132581364369469	APBA3
406.856129903105	-0.0469082125832858	0.0437535094349891	-1.07210171684591	0.283674347823053	0.587134447272624	MKS1
321.812868674712	0.353921408710229	0.0810993762628719	4.3640460015752	1.27678710143708e-05	0.000209404091421039	ABHD5
0.653146494055222	1.40517328955	0.493619161468375	2.84667492519945	0.00441784499789905	0.0303154196880178	ANOS1
2558.44412157309	-0.0313009021586024	0.0344350361247391	-0.90898415338426	0.363358490599454	0.667498199257261	AKAP8L
1604.14900498731	0.0203506017245228	0.0345532233744233	0.588963915290942	0.555885480273067	0.812891718846664	MBTD1
1775.15485051934	-0.0860450826822283	0.0380880308383457	-2.25911082269974	0.0238764920954244	0.113580312452683	UTP18
4480.06280851953	-0.0334544907637529	0.0344516200022338	-0.971057116082894	0.331519837168518	0.636765764980419	RNF216
1878.55525735065	-0.00715737819299278	0.0307436076074006	-0.232808663329084	0.815909985389331	0.938942333769763	TTC19
12495.1145338239	-0.0933014230333686	0.0465027973882677	-2.00636151529473	0.044817691200573	0.18000402693567	PTBP1
4.75860562486248	0.391169938172522	0.175625248221241	2.22729899108671	0.0259272979220394	0.12058471333031	DPF1
1.43076565941211	0.170116510374004	0.267776616037656	0.635292628950399	0.52523758009933	0.793224446230582	SYT7
972.275045784081	-0.210653841983506	0.0612831374786116	-3.43738670457312	0.000587356380946022	0.00565795197341675	LARS2
1768.313376553	0.057301248055053	0.0507425521883827	1.12925435524648	0.258790550006884	0.55940806293208	PIK3C2A
291.834704125532	1.48257424502245	0.178476689148612	8.30682288031441	9.82985054212982e-17	2.03551462926824e-14	PLAUR
213.784431583917	-0.634191760354982	0.240351355437856	-2.63860280379802	0.00832484551038087	0.0503894009417366	ANLN
2111.19144251193	0.000864147211354622	0.0532936555773423	0.016214823359237	0.987063009687989	0.995995120168749	WIZ
2098.84101846582	-0.0221911350170925	0.0279064291745217	-0.795197940887141	0.426498369391668	0.721657051933428	RABGAP1
0.195477240319071	0.338673975627806	0.929586272993281	0.364327642809603	0.715613360261275	NA	DCN
284.874569934204	-0.00559441169803867	0.0414803895861364	-0.134868832088029	0.892715582747487	0.967497105221141	QPCTL
2588.57487182405	-0.19735761228877	0.0517170071998468	-3.81610659576903	0.000135573953900943	0.00160080339672021	PPP5C
1684.90899625428	-0.0347925164028288	0.0740511781636981	-0.469844197831886	0.63846633460067	0.858432651291713	CEP68
304.456788320154	0.223001736992226	0.0605089835654048	3.68543187890739	0.000228315146133453	0.0025044731705594	MAP4K3
174.097975464525	-0.76013959230448	0.138343220964849	-5.49459226843952	3.91614136075873e-08	1.16641235833166e-06	ZBTB32
2249.82867303083	1.29417324541436	0.134633215071755	9.6125851612814	7.07499496420109e-22	6.15322419172231e-19	TYROBP
355.096782762134	0.0234251388808844	0.0535382923958372	0.437539895887784	0.66171984923694	0.871444690163253	TMEM159
0.00494482638915891	-0.0765786695055741	3.18176027927177	-0.0240680198330659	0.980798352405713	NA	GABRA3
736.869101736997	-0.656499609263382	0.16018831132297	-4.09829908213311	4.16197284423219e-05	0.000579779574766642	BRCA1
1163.23471243006	0.0653247539580468	0.0369891574699878	1.76605141685235	0.0773872231235229	0.263612687378279	ERCC1
162.748216087865	0.785651398620789	0.213555334965889	3.67891253452545	0.000234230574421902	0.00256289672372491	CD22
10.3936446722052	0.172980906222912	0.181077680342664	0.955285631534321	0.339433271665313	0.644804592454575	SEMA3B
439.119660494878	-0.0578135035358391	0.0470570288210508	-1.22858380531617	0.219227890440375	0.508724617347085	MBTPS2
284.763727287051	0.022612048444998	0.0501088097411878	0.451258941527235	0.651802933172628	0.8650405452854	PRICKLE3
2040.7943808759	1.35119717762374	1.61081469496863	0.838828439946692	0.40156558891737	0.700449224424698	LTF
2912.38912809933	0.109579320946106	0.0555493580557481	1.97264783575239	0.0485356989620792	0.190463668480816	EXTL3
0	NA	NA	NA	NA	NA	NR1H4
5238.28709896498	-0.0260309689313906	0.0432601331145802	-0.6017311334305	0.54735312253777	0.808336359889856	ELOVL5
1000.22925653922	1.45558345619513	0.194070315812926	7.50028900657969	6.36772789144354e-14	6.11462577336093e-12	ALOX5
2934.57387346079	0.506087699813154	3.16230025077954	0.160037839445637	0.872851266786462	0.960204655624616	KDM5D
5585.66059113643	0.0682494232700264	0.0516444988708885	1.3215235845477	0.186326843962876	0.4625500840181	CALCOCO1
1684.25731927543	-0.217942149298358	0.0520833340753779	-4.18448920691098	2.85808025357968e-05	0.00041867162136172	UBR7
1486.27872488584	-0.0318677083448695	0.0513386957275865	-0.62073466988655	0.534774214036204	0.799770417375556	MAP4K5
537.778642452968	0.157855436766	0.0630056761073732	2.50541612309636	0.0122307403769249	0.0683251490316745	EHD3
2773.1857298751	-0.14269891360028	0.04895253073525	-2.91504670865819	0.00355635312300338	0.0254718562504054	PSMC4
5655.90896071356	-0.0400002545967274	0.0456937970880685	-0.875397912754601	0.381357435089989	0.683698705703473	MAN2B2
0.0203666749915397	-0.0178231114508416	3.18176027927177	-0.00560165125165273	0.995530552325408	NA	SLC7A14
1.13104631651012	0.239473982880622	0.316376052110575	0.756928286079394	0.449092827901422	0.739580417584828	CLDN11
3276.822382357	-0.0510081521951341	0.0457417097266078	-1.1151343598655	0.264792849342418	0.566190947877438	SLC25A39
9100.26253124712	0.0198697418681203	0.0420293516661936	0.472758705057604	0.636385338651762	0.857377085762569	MVP
4864.74882593952	-0.0261560672583662	0.0304987658360787	-0.857610678377837	0.391107476630839	0.691709651959136	NUB1
510.631293282472	0.0664995793076005	0.0488731241757332	1.36065742530573	0.173621974924061	0.443562980838305	PGM3
207.161491233201	0.115574938020346	0.0548204366496954	2.10824548441439	0.0350097607892337	0.150820424345354	RWDD2A
6454.90962248945	0.0276781541961173	0.0809591504534483	0.341878021707161	0.732442690267284	0.902784139879102	CLK1
344.622286436947	-0.00378477093321075	0.0501581105687565	-0.0754568082867198	0.939851261514272	0.982045789914207	POLR3B
1559.79187418148	0.0123432712814776	0.0351108357906015	0.351551622271027	0.725174551691116	0.900152097387032	ANGEL1
1260.11319270483	-0.00695975408491841	0.0487339330024017	-0.142811254010125	0.886439248775841	0.964892212863815	RNF14
350.960364583173	0.281088500567026	0.0611250556086517	4.59858069277961	4.25378953835287e-06	8.06727715807885e-05	DNASE1L1
1826.30994421659	-0.230068239148631	0.127891257835098	-1.79893640146443	0.0720287416033875	0.25066165059029	DDX11
313.486048514421	0.416461536661823	0.0698084647400964	5.96577418243402	2.43476821383161e-09	8.95100778128434e-08	HEBP1
0.0706261333542291	-0.0531064105658496	1.82104747371982	-0.0291625623890903	0.976734939411051	NA	GPRC5A
239.386634614128	-0.420603837484036	0.108090962453477	-3.89120263097914	9.97485856889019e-05	0.00123228366411127	MAMLD1
15942.4682463524	-0.278949704550226	0.060619351960534	-4.6016609470163	4.19135094703844e-06	7.97404517674063e-05	CD6
4335.33975756076	-0.128922807029584	0.0694607571312738	-1.85605242951689	0.0634460853164619	0.230497872204145	TACC3
2206.87027499306	-0.0516758674427299	0.0518341130093499	-0.996947076791079	0.318790199190388	0.624395621181693	UFL1
939.585772733331	-0.287120031491251	0.0721314140069757	-3.98051300454868	6.8766702440306e-05	0.000896854508261746	POLA2
1619.22056946646	0.0271960523736983	0.0436213384297263	0.623457540568384	0.53298389578607	0.798664254506745	ZC3H3
7812.74523293387	-0.0251396225272079	0.0418084246934758	-0.601305184577569	0.547636737023177	0.808396018409377	CAPN1
76.4224916466695	1.60857648864679	0.246178993719292	6.53417444089882	6.39613619445465e-11	3.1504593164919e-09	ACPP
3335.52542629345	-0.213269197016706	0.0496999399241257	-4.29113591167903	1.77761470109123e-05	0.000276978953461521	MDH1
1724.20973962749	-0.0470719977394163	0.03786081698847	-1.24329059654871	0.213760768115115	0.501335093877842	SLC30A9
88.189287568961	1.23635396674712	0.168590402161601	7.33347777154016	2.24255691879317e-13	1.87536902769407e-11	MTMR11
1578.26515549311	-0.145295031611205	0.0438346687814217	-3.31461456537308	0.000917695657602898	0.00825736205067461	COX15
17375.3859680595	-0.0469206369771961	0.0459432889157083	-1.0212729233051	0.307125151080122	0.612961552509764	CCDC88C
876.971001119006	-0.0826481736288966	0.0421625509921038	-1.96022706606095	0.0499692562915239	0.194584132213635	YAF2
4775.44786023253	-0.068253011982255	0.0335544162961832	-2.0340992190056	0.0419415927096626	0.171363731604996	ZMYND11
7064.81715282807	0.0466791890094269	0.0486694775427486	0.959106022217446	0.337505336897736	0.642786864491465	WAS
0.161243351558037	-0.228622831992188	0.886344216163105	-0.257939102916329	0.79645390591741	NA	DPEP1
1242.68250734618	0.225900993600904	0.0609392581428099	3.70698627593249	0.000209740304204305	0.00233010761313104	BID
100.463063392473	0.0625667146991118	0.123050149469202	0.508465166186341	0.61112716196803	0.842972213626374	MATR3
1.67301535383099	-0.0628975815039391	0.253868469608679	-0.24775657095539	0.804322758759558	0.934260656145658	NPC1L1
1451.32960557441	-0.0130207239973849	0.0384326390950553	-0.338793387703113	0.734765382862132	0.903614182866972	XYLT2
69.1176344311146	0.206444329445878	0.0828638303168553	2.49136841317225	0.0127252093732984	0.0704410571600658	RGPD5
1.32210011076985	-0.399450296527524	0.321642177347174	-1.24190894310595	0.214270160088038	0.502069407519042	STMN4
3455.87644054606	-0.00690064488488991	0.0316179082416911	-0.218251151598662	0.827233432340519	0.943779681437929	NUDCD3
0.0122761380026201	-0.0700951672020696	3.18176027927177	-0.0220303105984191	0.982423777040141	NA	ISL1
62.9094738419111	-0.254468330909869	0.278181679297336	-0.91475589461044	0.360319793765579	0.664616394844392	CHDH
0.031021526984511	0.0691413142488274	3.18176027927177	0.0217305227861642	0.98266291585514	NA	IL20RA
0.0294049666927704	0.0773039437523996	3.18176027927177	0.0242959673159578	0.980616529798701	NA	CLCA1
0.708420745345842	-0.293108305379202	0.415313185583249	-0.705752467183465	0.480342086421399	0.763230689481233	CLCA4
1665.17507328578	-0.03212224127227	0.0277556354963912	-1.15732321374686	0.24714033274506	0.545853412332001	GLT8D1
2470.6850786611	-0.108517565117896	0.0300663634019997	-3.60926806035607	0.000307062181477514	0.00323200995995005	ATP2C1
0.286250756552763	0.0135154952364039	0.532557117311708	0.0253784895498696	0.979753068434204	NA	IGF1
1242.43429226745	-0.332852516791889	0.0517692067886015	-6.42954639330453	1.27985293833874e-10	5.92077863875854e-09	SLC38A5
4161.93966323925	0.00172108446736894	0.0387530097317983	0.0444116335551799	0.964576288563459	0.98982759634231	RALBP1
916.928700563178	0.157039788770889	0.06255379043183	2.51047598693525	0.0120568521992724	0.067639251925148	RUFY3
0.0412236888136574	-0.085654597245963	3.18176027927177	-0.0269205061751438	0.978523137881047	NA	CNTN1
1016.38353189467	1.7219601055486	0.199575611423585	8.62810888197084	6.23746866962951e-18	1.78330757997652e-15	SLC11A1
57.4366397107528	-0.546248402348489	0.123696187365392	-4.41604882076843	1.00521390520144e-05	0.000169147104888512	WWTR1
2421.02811530157	-0.148062706570636	0.0594520271863105	-2.49045682002798	0.0127578997182403	0.0705706827954271	AGPS
0	NA	NA	NA	NA	NA	ZNF806
742.20137290771	0.0557410443538256	0.0422629699356084	1.31890977938257	0.187199276361899	0.463725215685551	CXorf56
0.085396442527375	-0.198159844593163	1.65291779033029	-0.119884876158037	0.904574345139982	NA	ATP1A2
1022.46690553988	-0.0810021196586075	0.032171184527776	-2.51784697540968	0.0118074607334329	0.0664852209999439	TTC27
193.700171387267	0.149600393194793	0.0758845980907297	1.97141972098115	0.0486758871590061	0.190890750466393	ZNF582
34.3794027458189	0.394461564044968	0.214281704045522	1.84085508280804	0.0656427982325741	0.235938927641936	VSIG2
42.776785100726	0.259857102415955	0.147468235797594	1.7621225412408	0.0780485955637956	0.265338986207857	PHLDB1
101.822761812571	1.6667601043045	0.26778937143342	6.22414584784559	4.84186514781721e-10	2.03572341297729e-08	MARCO
18.5062797910377	-0.0167624871476884	0.239904335430344	-0.0698715474133456	0.944295899640043	0.98354050350086	CYP24A1
850.30125618509	0.059874616322601	0.0517991576614834	1.15589942048657	0.247722299722018	0.546581376626215	PRDM11
0.0601037234852299	-0.0189554691339993	2.2237666567756	-0.00852403694256488	0.993198884888518	NA	SYT13
0	NA	NA	NA	NA	NA	SNAI2
33205.7974625491	0.167727127070534	0.0894440398664369	1.87521859836601	0.0607626565579875	0.223897260092621	CD74
42.0332419839233	1.58575379893032	0.261302988407901	6.06864012000855	1.2899784151448e-09	5.04674680554188e-08	HGF
848.019159612369	0.0280451824283251	0.0413671724094424	0.677957442939066	0.497798676750947	0.7749628455876	ZRANB1
1359.44490549719	-0.0579618571980809	0.043428390366404	-1.334653592018	0.181989749080449	0.456553686158757	NCDN
58.9013389545913	1.21448430717104	0.192023001673931	6.32468140058202	2.53755594732402e-10	1.10663614665535e-08	ADGRA2
0.497730992679702	0.296896135517886	0.400280633355091	0.741719960392159	0.458257023613118	0.746610183772542	CCT8L1P
658.032348539785	-0.132071412368866	0.0416108197065984	-3.17396805206226	0.00150370240992236	0.0124687282370026	ZFP64
309.675120894513	-0.134993072007593	0.0538280439860985	-2.50785765209034	0.0121465588522399	0.0679796380698992	MNAT1
42.0578279701137	0.851605311349644	0.178330937801484	4.77542103377285	1.79331652473166e-06	3.73382729225936e-05	SAMD4A
32579.250761805	-0.0153515534865317	0.0745354815986444	-0.205963028040741	0.836819791446978	0.94692951648342	RUNX3
1797.66257933096	-0.0954293220805661	0.0518560830916609	-1.84027246932409	0.0657282451353562	0.236134519287176	MRE11A
1204.72523798814	-0.031413215229403	0.0902875732350254	-0.347924017712073	0.727897247305006	0.901248411957062	PLEKHB1
5011.80844242541	0.197943105704179	0.0592855980530849	3.33880591922069	0.000841393275727063	0.00767286138799634	SERPINB1
1.73255126477481	0.314255144050691	0.299679356385405	1.04863794370454	0.294344785405949	0.59909059540758	CYP3A43
6.81680330058214	0.0447356232400794	0.199872996084704	0.223820246438497	0.822897175215157	0.942435381825854	SLC7A9
1412.86478586164	-0.0916363755978146	0.0452640537598564	-2.02448450781677	0.0429203244037382	0.17445515754437	SPAST
0.0456146400525522	0.178695686991061	2.55633861060843	0.0699029800862454	0.944270881168278	NA	NRXN3
4277.07149134986	0.187726183568158	0.131330691933848	1.42941593319798	0.152884721575881	0.412375666105899	OSBPL5
3325.20519806713	-0.00652538570700475	0.0276641735497067	-0.235878570356711	0.813526897479493	0.938139471448383	AQR
9.97903817817762	0.0213357923213056	0.157085818056566	0.135822524179889	0.89196158434571	0.967305947040629	CPS1
0.259142108454792	0.60161915536186	0.65328289725836	0.920916738960536	0.357093898595289	NA	C8B
423.554566676984	0.123394621695388	0.118024228269937	1.04550246592732	0.295790801485099	0.600538384393145	FHL1
2474.65047608807	-0.028722237029602	0.0431839091523475	-0.665114335255605	0.5059773664082	0.781269708504901	RTFDC1
0.0124798370697179	-0.047900135213153	3.18176027927177	-0.0150546021726427	0.987988619071124	NA	GABRA1
767.411496516457	-0.539701320269961	0.167553764157274	-3.22106353733343	0.00127715830482382	0.0109112261574059	NLRP2
843.329790314957	0.241183658085381	0.0447789185665913	5.38609832050128	7.20035851801188e-08	2.03887361198401e-06	SLC45A4
6503.87077753484	-0.0218605789050428	0.0306793652493286	-0.712549908623721	0.476124317615433	0.759722400178948	RNF10
461.589964853063	0.0190779814015996	0.0435061107716784	0.438512683924369	0.661014677541084	0.8709683890684	ZNF839
2058.33882991287	-0.0570924503841773	0.024115360758713	-2.36747237395358	0.0179100570926576	0.091688889656996	ZDHHC6
626.1747057248	-0.0656814294693354	0.100964714723716	-0.650538454439938	0.515344470685614	0.786927290738591	GRAMD1B
4448.44314719762	0.191365837196802	0.0489884449589182	3.90634643245528	9.3702146740681e-05	0.00116658214592488	RNH1
2802.09430307909	-0.122800983054416	0.0401434032736596	-3.05905760449048	0.00222034452026154	0.0173345183885	NDUFS1
3407.65857022394	0.00316605261204771	0.0453908149878256	0.0697509532026884	0.944391885714198	0.98354050350086	RB1CC1
2575.6212247192	0.0468301405166829	0.0365371916938293	1.28171154775949	0.199943852532564	0.482082445234951	ERP44
1134.9708337167	0.0428718105922376	0.0624231193998615	0.686793787372514	0.492212685315595	0.770807394845494	ALAS1
4085.66943308581	-0.00937909045716408	0.096386278582668	-0.097307320036429	0.922482343041589	0.976946648680811	BIRC3
4235.24131733686	-0.0292910369555225	0.0483072037772918	-0.606349253634333	0.544282858556573	0.806227261044383	AKAP11
154.414869718122	-0.0557245716414563	0.0526186677735582	-1.05902665345432	0.289587641334281	0.593941883144117	GLRX2
100.521353285572	0.0642111357953493	0.0606236654409433	1.05917607139576	0.289519600491435	0.593941883144117	SNAPC1
625.195799078037	-0.0387239970517781	0.0617508710114031	-0.627100418464174	0.53059341285327	0.797199579824953	DERA
3529.39238547951	-0.105456219097813	0.0445617628329759	-2.36651811763099	0.017956295366465	0.0918638035218813	STRAP
107.920224803509	-0.0422833021148234	0.0867016302410542	-0.487687509418961	0.625771200379073	0.85094819475269	ABCC2
8987.5624018707	-0.0848548822188931	0.0282800862627996	-3.0005170928532	0.00269521626237568	0.020326426605997	DEF6
2737.13306695233	0.45311920714237	0.0797995373962992	5.67821847001564	1.36104813114066e-08	4.45008647818707e-07	PLEKHO1
1155.08127437782	-0.048815363938771	0.0597441273714095	-0.817073846192481	0.413886228122368	0.711268378255794	GCLM
4873.54756817655	0.0158372835480058	0.039702306381115	0.398900844600278	0.689966266838049	0.883968006552297	UBR2
1.01387872753031	1.00210441638752	0.370621655867702	2.70384744259313	0.00685417496672027	0.0431790326959779	EHD2
124.446241989641	-1.12127576389191	0.248382190080932	-4.51431627817822	6.35213606302117e-06	0.000114143460306	DEPDC1
872.217984337949	-0.0267087478636764	0.0506863248930428	-0.526941890540232	0.598233942371136	0.83557827010418	CCDC28A
163.541986807164	0.777222056709113	0.1195656012901	6.50038178475225	8.0116425194654e-11	3.84659934215342e-09	RRAGD
699.901262592548	-0.0249160652834658	0.0390564052817157	-0.637950807396251	0.523505702808013	0.7919448162944	HSF2
4051.55122076998	0.046872752830586	0.0358678011337358	1.30681980352845	0.191273917756347	0.469963520583034	PHF20
25.5741424065157	-0.342193326213366	0.100120148454774	-3.41782679605136	0.00063123263359497	0.00600460042707215	HSD17B6
178.981994019617	0.120798596459282	0.0647937234784559	1.86435645266548	0.0622716639770909	0.227297372874381	NR1H3
1873.10242079678	0.884826365206801	0.157014218390989	5.63532636900085	1.74727111133602e-08	5.59273739527535e-07	TYMP
2187.72288138642	-0.163203052009289	0.0457192233812266	-3.56968119621	0.000357415928994389	0.00369305528804793	NCAPH2
646.523612884176	-0.178715088261562	0.0633181500785878	-2.82249383533392	0.00476517381195416	0.032302204689343	TOMM34
3377.46628224191	0.033090757412781	0.0311621687331638	1.06188878239289	0.288286178178317	0.5928944844097	SEC63
3062.38262439659	-0.0892034211524776	0.0270104139026597	-3.30255661664236	0.000958077448582321	0.00856250074422955	KPNA6
10600.4076634435	0.103770510661171	0.0569122219674365	1.82334316028893	0.0682514332398516	0.241998021481673	VIM
222.340247127222	-0.159826053659152	0.0985089714577947	-1.62245175534726	0.104706655132403	0.322018782088888	RTEL1-TNFRSF6B
2291.54268854041	-0.138906215903973	0.0548734900767832	-2.53139021610627	0.0113611376695856	0.0646175318875536	FAS
2039.86620909987	0.298548374408467	0.0763161787772486	3.91199322596941	9.15374800668324e-05	0.00114478261842004	RNASET2
18807.9312107287	0.155859384007207	0.0439501855269989	3.546273630892	0.000390720268965181	0.00399916778322129	CD44
2.08906554262274	0.756213672958225	0.365863886229093	2.06692625706356	0.0387411031507592	0.161988898339163	KCNG1
1433.60877965115	0.0929737678988322	0.094959344712165	0.979090243099809	0.327535392115335	0.633200810683398	AGPAT4
9447.11522320284	-0.136196716543555	0.0865929100819783	-1.57283912060024	0.115756074685441	0.345080297074218	SLAMF7
14892.9273946331	0.00177716836725724	0.0655219155991769	0.0271232663301371	0.978361417737485	0.993265557346414	BTN3A1
407.297059231604	-0.233384383922403	0.050862208496214	-4.58856174009383	4.46310313347987e-06	8.42784487488383e-05	MIPEP
16411.4025150051	-0.149084562421879	0.0469673629394245	-3.17421615972263	0.00150241756106763	0.0124648652381845	PRKCH
4.83173541547024	0.386063333464303	0.213887000106499	1.80498736843321	0.0710766586890878	0.248443126820624	INSRR
2238.19078087833	1.00329852755207	0.00516374771643694	194.296581213375	0	0	IFNGR1
776.243142598122	0.0754475245162235	0.0454959071490963	1.65833652396405	0.0972495608720039	0.306883544422899	B4GALT7
3951.58351036387	0.115924658580417	0.0771232709064452	1.50310868844035	0.132811018686554	0.377828729796141	SH2D2A
752.945296582597	-0.0534030939814535	0.057888874599896	-0.922510488423788	0.356262361998429	0.660693694360435	VRK2
14973.2216454964	0.246591271666016	0.0698723927444733	3.52916598359258	0.000416871576851264	0.00423409102414163	TNFRSF1B
1487.67399743123	-0.000520028892562378	0.0335955731689925	-0.0154790897582407	0.987649966451163	0.995995120168749	VEZT
2467.75751762054	0.392847608043048	0.0562615312848931	6.98252605414835	2.89919179292529e-12	1.86973301221707e-10	POU2F2
2922.08032006629	-0.0267092271258364	0.0329707958243294	-0.810087426101113	0.417889930437862	0.714617678416464	BRD9
6423.36399966405	0.0377441864741438	0.0330751930563657	1.1411629981969	0.253802099119115	0.553816193346656	SNX1
1005.12475648472	-0.0408337220977353	0.0429308663432611	-0.951150665612993	0.341527898152621	0.646400216893692	TBPL1
85.0850531129223	-0.618618562808669	0.216831096514032	-2.85299743788656	0.00433089707402281	0.0298263590346729	ARNTL2
9983.64778280251	0.0053883370186561	0.0401607303129615	0.134169298632427	0.893268702516576	0.967654779523294	BCLAF1
1744.93046699454	-0.0446605887513235	0.0347206308417338	-1.28628390869103	0.198343996227184	0.479706916030151	SLC39A9
261.517170803833	-0.260413953888991	0.27609969111857	-0.943188139160784	0.34558467906412	0.650319527688367	ANK1
0	NA	NA	NA	NA	NA	IBSP
364.378935010602	-0.0758121770532133	0.0424831576790694	-1.78452311915986	0.0743387015285148	0.256328735220661	TFB1M
3174.70546780825	-0.0396440386387896	0.0356529989893226	-1.11194120445975	0.266163430889187	0.567646243695568	RABEP1
280.978839104338	-0.60683467709381	0.209034422352868	-2.90303707046594	0.00369562889309453	0.0262593238809051	HMGB3
2840.12816587206	-0.108843055011043	0.038831995838566	-2.80292198895802	0.00506419171740165	0.0338523290595331	NUP160
2035.04186267973	-0.279670581551911	0.0744331782896962	-3.75733762789793	0.00017173072566759	0.00196186425509242	BAK1
0.096449344836209	0.289321562866296	1.63956036428943	0.176462891618929	0.859930299373011	NA	MUSK
3662.98429610835	0.0626290177815842	0.156893414900307	0.399181940308839	0.689759149219106	0.883968006552297	IKZF2
4355.78205415818	1.14400056110033	0.13030495620985	8.77940942827971	1.64335267065386e-18	5.05289447421248e-16	GRN
2707.30548438525	-0.00058538534425169	0.033495259709219	-0.017476662349645	0.986056350750593	0.995796115184091	FAM13B
692.886251197791	0.504483893312577	0.0695742828522815	7.25101104360192	4.13671948680668e-13	3.27069457606222e-11	ARHGAP31
232.080546358027	-0.250782603656905	0.089330688666503	-2.80735106155006	0.0049950772351394	0.0334912226955162	CENPQ
5238.8110124394	-0.0318708569144863	0.0299785921348218	-1.06312053518573	0.287727292998443	0.592265269060902	SARS
2810.45809948419	-0.0292765584047812	0.0287616878193017	-1.01790126465158	0.308724880576716	0.614703385973001	RANBP3
2547.03658349607	0.0518485971466739	0.0488335298722775	1.06174174347589	0.28835294325331	0.592951671460567	ARID4A
1288.04193855443	-0.145686296458795	0.0440748278368768	-3.30543086856715	0.000948304947255078	0.00849634262675307	TSSC1
4848.56219594806	0.0816446717056154	0.0359946989865881	2.26824154679101	0.0233144884600138	0.111692324318983	PNPLA6
414.471704670377	0.0450023234818215	0.049152081039834	0.915573105548687	0.359890842694233	0.664467595779248	IFT88
645.561945636391	-0.0963520522932464	0.0489907284250352	-1.96674055256563	0.0492131291692508	0.192427444047784	ALG1
1629.40184765456	-0.0218530969443852	0.0305099396125785	-0.716261560064698	0.473829857666189	0.758305088122401	ZCCHC8
2656.87412716112	-0.0588773316533034	0.0362376339971177	-1.62475650750229	0.104214451633617	0.32121181730734	ABCF2
3514.04247863774	0.0656515048220895	0.0320367592870159	2.04925548910614	0.0404371386543871	0.166857326913318	CHPF2
71.7235054753174	0.0222008543434015	0.114632083839592	0.193670511778079	0.846433882835284	0.950134423033484	LRRC7
781.342329357136	-0.297279029995789	0.083146518176335	-3.57536354517368	0.00034974155746668	0.00361744240886366	FUT8
2046.05586678473	-0.125558196838852	0.0515745857071164	-2.4344974393372	0.0149124853689133	0.0792838045466193	UBA6
688.438382325618	0.763013843269077	0.125990942142753	6.05610078226534	1.3946064651577e-09	5.41477306114801e-08	GAB2
383.692761333166	0.819668822648673	0.103109464127082	7.94950133421733	1.87263765539504e-15	2.81093450533627e-13	ATP6V0A1
3067.65258810959	0.150345862662228	0.0365227011152458	4.11650447725151	3.84661860783571e-05	0.000540087963203502	PIAS1
3040.87873464351	-0.155305173109574	0.0616038984430969	-2.52102832831316	0.0117012431474346	0.0660337117923452	SLC4A7
4463.81033486004	0.062377740337747	0.0970551287195395	0.64270421523009	0.520416045347515	0.789743477759528	APBA2
3267.92366539271	0.145344855327941	0.0540254407016812	2.69030392793109	0.0071386971040491	0.0445747568917445	MAP2K3
0.0568593715011591	0.725650654922524	2.49487698287263	0.290856286664284	0.771161234760333	NA	EFCAB1
17394.1122518866	-0.0599837487780241	0.0538771518927048	-1.11334297881003	0.265561154438087	0.566917844245414	TMSB10
467.569871087432	0.025007483858021	0.053193417793139	0.47012365242766	0.638266676575031	0.858309853783689	ASTE1
4023.76181923311	0.0122709170883329	0.0552807933399589	0.221974330449108	0.82433386619315	0.943087773902021	RNF19A
454.014627825019	-0.15611546788377	0.0312442755511633	-4.99661026315452	5.83468199034886e-07	1.37573756612099e-05	PEX3
2071.00751584067	0.068093772170199	0.038544487910228	1.76662801510796	0.0772905460350303	0.263491764419972	GABARAPL2
0.103565733245281	-0.0547660252346863	1.51466847283677	-0.0361571038262365	0.971157089793818	NA	MYOC
1453.02945807375	-0.0902288470454965	0.0891652842832622	-1.01192799160327	0.311572484372735	0.617628205589111	SH3YL1
1294.06178520701	-0.158053831214249	0.0470108707759421	-3.36206984906848	0.000773605520636675	0.0071510938500396	FAM136A
6840.6201233369	-0.00196311946766716	0.0776304501422347	-0.0252880083017724	0.979825238862827	0.993632950360944	VCL
254.929915244621	-0.935830898624638	0.199613108287688	-4.68822366753536	2.75586721017525e-06	5.4650552363345e-05	DEPDC1B
454.201869497818	-0.269371637259605	0.127821664625688	-2.10740204368666	0.035082744616284	0.150942578956846	DAPK2
2759.11610830799	-0.044053871146723	0.0260512620876213	-1.69104556234363	0.0908281010142838	0.293847103292039	NSMAF
3042.91357536422	0.0106645743507872	0.0351986232485489	0.302982712576035	0.761903036136244	0.915550206073549	ADSS
72.6577765063296	0.431946657258052	0.157262614630999	2.74665824596374	0.00602058337651521	0.038786573117698	STAP1
391.988199267195	1.49439897084606	0.182855752237998	8.1725565236854	3.01922166389885e-16	5.50329984725036e-14	TIMP2
3013.45295341028	-0.169944804051864	0.0593207136719251	-2.86484759761571	0.00417209981888624	0.0289710747210277	RFC1
1362.21840772484	0.0255640244961957	0.0499758189160665	0.51152787589394	0.608981474107417	0.84191914993923	TBC1D23
2709.65434642284	-0.00559212140811116	0.0491341574123409	-0.113813316491443	0.909385782156182	0.972450697010418	CUL3
697.831944326862	0.977492118335172	0.32991934203199	2.96282149544416	0.00304833290206521	0.0224730572872039	MYOM2
0.111766313124967	-0.143839062239391	1.23586198342155	-0.116387642122597	0.907345328989502	NA	OTC
12.9933295125514	0.362810351047512	0.172011638837837	2.10921978011935	0.034925615328	0.15058579753319	CYP46A1
2029.22787112789	-0.0324989345626229	0.0299236620878544	-1.08606140743094	0.277451825105417	0.579630033066269	ZZZ3
1.46752532529398	1.65949464776556	0.447733610585892	3.70643304082977	0.000210198776054671	0.00233434904892528	SLC18A1
4.61476427954386	0.297114263480178	0.230194881504692	1.29070751503274	0.1968051177897	0.477654902369516	USP2
0.222877305103613	0.357724897206013	0.844200408936429	0.423744046341668	0.671752488693879	NA	CASR
386.953065767999	-0.000856477393060368	0.079273997661379	-0.0108040141575657	0.991379811610364	0.997244025822659	TUBG2
323.794084500673	-0.258448526686745	0.0871853505392891	-2.96435725827905	0.0030331592438499	0.0223883044090182	RPL26L1
1041.06185681213	0.607514967980025	0.158521080289415	3.83239230309857	0.000126903159309838	0.00151250280712274	FLT4
3942.88453010753	-0.0320901592910082	0.0354295200345718	-0.905746373636868	0.365070111028648	0.669146473870539	NSUN2
1637.54748795441	0.0354676074496938	0.027556523858382	1.28708568729381	0.198064423547456	0.479297325127957	FBXO42
555.20835351543	0.0824986703247237	0.0572150950377952	1.44190392885351	0.149329477710076	0.405856187633457	MFAP3
789.442434825836	-0.101764007134385	0.0693638070912836	-1.4671052729338	0.142347419960063	0.394370403352486	MRI1
125.384815311427	-0.00119452626060035	0.0723580589876194	-0.0165085448298818	0.986828685229207	0.995995120168749	METTL1
0.00373435730185107	-0.0158333347311716	3.18176027927177	-0.00497628147359849	0.996029518229103	NA	HOXC8
1046.28111773953	0.0262949251369211	0.0446689364606039	0.588662440175001	0.556087738583361	0.813070308971493	AGA
709.648777201853	-0.311962257014541	0.0722473010709069	-4.31797800596546	1.57465117077863e-05	0.000250406772814947	PI4K2B
6431.28437360428	0.0851922996334594	0.0544657544606918	1.56414430456376	0.117783683370069	0.349243651060287	BOD1L1
7560.34674012802	-0.0724082033043124	0.0462254257732209	-1.56641506472093	0.117251478431122	0.348310237478613	MAT2B
0.0945124571141638	0.0268057643514171	1.18183170889264	0.0226815409924427	0.981904300202616	NA	TLL1
3436.6294721637	-0.0759369072415707	0.0358970827651086	-2.1154060829528	0.0343953517955807	0.148911161780462	EDC4
812.521701411492	0.663130511360456	0.142720229798763	4.64636661737076	3.37832392920347e-06	6.58783987219435e-05	TRIO
7916.12238415321	1.75512141597208	0.218255068287681	8.04160668405951	8.86681018204495e-16	1.43566862734813e-13	VCAN
2110.39003033071	-0.0199970500909001	0.0322909332847689	-0.619277551210709	0.53573353054358	0.800324788360586	CLEC16A
40.6398992169754	1.7266986403039	0.300073042799309	5.75426110988161	8.70215655442535e-09	2.92377092181796e-07	MSR1
50.5357904010781	-0.434912991678165	0.267594811228997	-1.62526690887883	0.104105699143397	0.321006633096131	CDH1
2890.83546516319	-0.081993848617477	0.0528336069803019	-1.55192600512865	0.120679929719463	0.354687367061935	SKIV2L2
0.0748039616584893	0.0416591445880071	1.97633391266478	0.021079001033705	0.983182635921158	NA	DNAH5
960.573908642282	0.31573545565652	0.0478443885917958	6.5992160198837	4.13337675557448e-11	2.09003303055959e-09	ZFYVE16
770.75973896508	0.487037568245647	0.0628080884457929	7.75437655081621	8.87785382920025e-15	1.06394437228683e-12	FAM65A
0.0086134173271884	-0.0239475922164395	3.18176027927177	-0.00752652309240613	0.993994760126118	NA	C6
19.5901071936141	0.713630227088065	0.232270218709217	3.07241380773603	0.00212335144556537	0.0167058201093332	RAI14
26.9753831792829	-0.225810501789989	0.121382868230201	-1.86031608152266	0.0628408196426653	0.228977082825321	SOX30
2254.57677112031	0.0397288623623259	0.0553340013465822	0.717982820607638	0.472767879497665	0.757822762080513	PNKP
1.96717548830494	0.00982952901859095	0.284556209066086	0.0345433650906845	0.972443862624513	0.991598257345912	BEST2
872.078370700293	-0.0707847366996184	0.0445170406220881	-1.5900593505422	0.111821427558617	0.337047653716637	PHLPP2
589.551108570685	-0.391536203149612	0.0900554310823439	-4.34772448972682	1.37557246486153e-05	0.000223081650668008	SPDL1
1120.87160887542	-0.0644240969616991	0.0409511694981404	-1.57319309194881	0.115674114401041	0.344971102416744	STAU2
252.417003848233	0.250158719883477	0.053814521789903	4.64853559156616	3.34299943204924e-06	6.52313478920377e-05	PQLC2
486.745874876121	0.0998351135160911	0.0421981592154741	2.36586418394008	0.017988041927466	0.091984849588548	CTNS
175.997131873727	-0.0479036003411235	0.124892187989797	-0.383559621399513	0.701304872422714	0.889228988067955	RTN4R
1387.80023097046	0.0229766187285265	0.0832865808199399	0.275874198488235	0.78264469179935	0.925062975700582	PHF23
0.0235799812098174	0.00967759163367429	3.18176027927177	0.00304158414973025	0.997573170708409	NA	CDH10
11098.0500657062	-0.0739564714205782	0.0320841373708073	-2.30507900417699	0.0211621491425897	0.103949623995551	INPP4A
526.360202644367	0.180229169686585	0.111534444674587	1.61590592226843	0.106114654998592	0.324995482257486	RAB27B
3933.97760128453	-0.217059535346565	0.0763218070656451	-2.84400414104281	0.00445504689014768	0.0305156677173932	PSMA4
18.8233678185542	-0.604550263713272	0.324769758542534	-1.86147339095335	0.0626773549027909	0.228546635294947	MYO16
2209.77329407684	-0.0516933771741212	0.0371032429002115	-1.39323070258709	0.163550038210471	0.428439170664951	LSG1
791.032699581016	-0.146519560796584	0.0532572445915518	-2.75116675525167	0.00593834055780003	0.0383541452534336	PARP3
5.13930879452153	0.474840751405916	0.230101601595293	2.06361341300472	0.0390543848321946	0.162896063893122	TNC
492.822111001319	-0.0218889847819447	0.0422616097352682	-0.517940157013895	0.604500022960142	0.839231081770807	THAP3
83.1022716890929	0.114794323701345	0.157332724977454	0.729627760008578	0.465617749002744	0.752837973637035	FAM65C
1611.19239341586	-0.123568614397564	0.0374187183861516	-3.30232086311367	0.000958883139363959	0.00856718601768093	TDP1
336.220263129069	-0.128860289520521	0.0397987055819803	-3.23780101981169	0.00120454789993899	0.0103871993985643	AIFM2
0.00644262907226608	-0.0442279785085067	3.18176027927177	-0.0139004747770091	0.988909382949496	NA	C2orf83
133.936822414516	0.0371424963351081	0.0493733724897201	0.752277887090687	0.451883963032671	0.741280739085168	SPATA7
1276.62088196274	0.0722903031266742	0.0380649393408932	1.89913091622907	0.0575472651130647	0.215307122669824	MED17
1687.39543417496	-0.0399122708458478	0.0340811231711692	-1.17109611222002	0.241560146411353	0.539246422080374	RETSAT
1180.4724732717	0.445772556377594	0.147428301620904	3.02365659426676	0.00249739743210244	0.0190911044282266	CAPG
1499.61275974651	0.00406814429477398	0.0680229583901614	0.0598054596720153	0.95231057717324	0.985918907731646	AP2S1
0.241774584708478	0.325475880538819	0.773517873976264	0.420773574197726	0.673920429988392	NA	USH2A
0.38710562454285	-0.737656835988011	0.547487773301317	-1.34734851070735	0.177868015247359	0.450178962678108	ZPBP
80.8341876415528	-0.0426804631264904	0.0926194304750408	-0.460815434813022	0.644931027050722	0.861369013012523	TG
109.435019208653	0.982480047871096	0.164085609234449	5.98760642359141	2.12951602661595e-09	7.91483123933937e-08	ADAM28
3.12132679925897	-0.777004833483448	0.729853915215063	-1.06460322714648	0.287055518836632	0.591440080089696	BARX2
1350.20871434288	-0.0206074078689661	0.0566717957603012	-0.363627225721364	0.716136393408587	0.896267235762242	DCUN1D1
13616.0819597735	-0.0173368444225489	0.0533718318469476	-0.324831354341839	0.745308712914027	0.908057821180665	JADE2
0.00405763222797023	-0.0125542356756893	3.18176027927177	-0.00394568873006444	0.99685180404931	NA	ZIC2
11906.4429241436	-0.0614486735956662	0.0252978826635063	-2.42900460931893	0.01514033985122	0.080277294037822	LCP2
447.747602544773	0.0640329354896111	0.0405183011540758	1.5803460082425	0.114027648923513	0.341970604259285	TRIT1
27.6250384443739	-0.231174992550145	0.273417184698096	-0.845502790197354	0.397830175481132	0.697216336095667	ADRB1
0	NA	NA	NA	NA	NA	GUCA2B
1001.05451994101	-0.0239881424933811	0.035982832753235	-0.666655197990893	0.504992402413061	0.780659627720968	CUL7
1869.80944831162	0.414573368874597	0.0872704746888809	4.75044246467721	2.02972040046533e-06	4.17746375863183e-05	CTNNA1
1841.23221465851	0.0659789403975375	0.0313836457581178	2.10233511128869	0.0355239309521773	0.152095340986569	PHKA2
45.7560931130767	0.613532178586911	0.206199900458235	2.97542422291896	0.00292583625865549	0.0217319929228864	CNTLN
0.0993853969143671	0.0592687068814447	1.24909291702144	0.0474493979381257	0.962155059467666	NA	EPHA3
18134.9654486087	-0.0660623424839274	0.0605676480973176	-1.09071995626743	0.275396126658047	0.577467580937525	HSPA5
3.95089801999774	0.0688670914283571	0.318193128420253	0.216431736820542	0.828651230056041	0.944487776497165	DSG2
448.982155547678	-0.179943829798158	0.0463542015173511	-3.88193138718617	0.000103630119666729	0.00127043932446848	GEMIN8
3552.89543656883	-0.0286296877502674	0.0557133332759015	-0.51387497510674	0.607339404683137	0.841292900047995	OFD1
194.840395277045	-0.0737754533944244	0.113763872312741	-0.648496327477437	0.516663985388531	0.787690070975662	GPM6B
0	NA	NA	NA	NA	NA	MAGEC2
0.182903706424977	0.482821677655077	0.847971364571435	0.569384412997361	0.569095292364664	NA	PREX2
3553.08987326068	0.0831793013436826	0.0331440180184108	2.5096323957306	0.0120856901082456	0.067763567304291	WDR37
2406.2384477423	-0.0243663988501182	0.0516480343869801	-0.471777854459079	0.637085359491085	0.857674509880529	YTHDC2
350.888221969229	0.0628688628193362	0.0482514528641755	1.30294237971047	0.19259443396142	0.471836987507897	CTPS2
1119.75146155057	-0.0791009512127117	0.0441154128204379	-1.79304569889609	0.0729656171854376	0.253142624472843	ATP6V1H
7017.39878235752	-0.0372522368853861	0.03885752093621	-0.958687944774984	0.33771597333869	0.643067323184645	POLR2B
2863.05346521661	0.0144633148866795	0.041523522915358	0.348316180112214	0.727602743807187	0.901120327799079	FAM214A
7565.97243610264	-0.060179083786382	0.0572364125323711	-1.05141257328709	0.293069143620585	0.597763651287229	ARAP2
11162.9364217154	-0.129481222042765	0.0417048755583691	-3.10470227543411	0.00190470641349769	0.0152626325145016	TPR
20.1845574031724	-0.110760794927633	0.120447570503429	-0.919576828861648	0.357793939917171	0.662444348341261	CP
1067.3353113457	0.0188872870374363	0.040176404385255	0.47010894395438	0.638277184478883	0.858309853783689	KIAA0556
991.053634476387	-0.0220714211805147	0.0487467665253319	-0.452777132798027	0.65070923137076	0.864544934875209	DTNBP1
19.8338795352574	0.488400838895527	0.159149295886354	3.0688218642468	0.00214904692112249	0.0168905211151481	XK
0.22476491580354	0.376541031869908	0.886326476519624	0.424833333816775	0.670958175980352	NA	ANO2
686.590134262763	-0.116846926570221	0.051613737150561	-2.26387262424672	0.0235819501333652	0.112601761609852	C12orf4
241.032451865789	-0.109516831838037	0.183470571241933	-0.59691770236886	0.550562327714672	0.809345499378693	SCML1
3610.01760197077	0.0822567950887352	0.0450833260823245	1.82455027693676	0.0680689227168486	0.241493940268167	WWC3
9.74784710765218	1.46023917106278	0.272832955751043	5.35213631741479	8.69218767222092e-08	2.4018101913964e-06	ARHGAP6
24.9278761294221	0.0896209888652447	0.117043688446701	0.765705439179287	0.443851589943142	0.735166593981185	FAM184B
7446.43198676936	-0.159026545900258	0.0372213547605059	-4.27245453378807	1.93332982060879e-05	0.000297388966501626	MAP4
1973.02183430477	-0.0175281231787152	0.0349608322398621	-0.501364585901641	0.61611455870225	0.845654477339642	GOPC
0.0434930701519841	-0.182263547182532	3.18176027927177	-0.0572838715631488	0.954319067883019	NA	ROS1
4470.35331886124	-0.131125841464918	0.0883968141207725	-1.48337745844287	0.137974152984583	0.387051261831455	USP28
293.125836938104	0.817266964631912	0.106211803581402	7.69469058121727	1.41836988487705e-14	1.60103971810026e-12	HDAC9
2927.58207457427	-0.303156475532123	0.0618906540655609	-4.898259359337	9.66893569746979e-07	2.17212105262716e-05	TSPAN17
360.319891065427	-0.186251513625079	0.048348832578996	-3.85224427747592	0.000117040178228961	0.00141433228475172	NOP16
36.9011496265395	0.592033617150741	0.10623462116253	5.57288773350997	2.50551042235183e-08	7.74291748795835e-07	CC2D2A
790.782036203288	0.177269503664573	0.0477271864595253	3.71422488553574	0.000203827477202355	0.00228106926692636	RRM2B
2628.62195409496	-0.0104779638741601	0.0386699554693559	-0.270958777867314	0.786422737089429	0.926945156745534	ZNF800
12.604575221909	-0.0156479729265972	0.257512135817881	-0.0607659630366462	0.951545597769109	0.98575401230195	TNFRSF17
2198.5117740281	0.0926489430809816	0.0448628505713341	2.06515952288108	0.0389079089884541	0.162463202964135	SNX29
0.0582988786407161	0.414560933379931	2.23413279275253	0.185557874950296	0.852791490674455	NA	LMO3
1433.82514175872	-0.151941270291161	0.0506330707527899	-3.00083064353329	0.00269244265755205	0.0203167958591682	MRPS10
0.347110321643812	0.637096946486572	0.496029449307426	1.28439339111037	0.19900434421132	0.480578519459944	GUCA1A
3540.78408880164	0.00841056456144418	0.0497455409590749	0.169071727823072	0.86574022269108	0.957599287017314	RSF1
7806.44923074759	0.0024018391672356	0.0405861110646824	0.0591788447877592	0.952809659519748	0.986107837202526	VPS13D
14157.6340286499	-0.010454345467434	0.0340473428030356	-0.307053197305662	0.758802881058406	0.914044454468297	CELF2
9163.45273934267	-0.0474468103931497	0.035890009336848	-1.32200607550237	0.186166127824137	0.462377360555379	FAM120A
2078.48469127882	-0.175421295684866	0.0381277769345424	-4.60087919592136	4.20711382534889e-06	7.99308702119453e-05	R3HDM1
111.612085276331	0.310162120917772	0.13724558055009	2.25990607256437	0.023827080955492	0.113426656663388	COL9A2
0.282347754370141	0.746865490238523	0.688624312128906	1.08457612820779	0.278109432647272	NA	KITLG
287.051750417032	-0.0558580185698388	0.0386351788879582	-1.4457812847671	0.148238556980235	0.404440497170994	ERCC8
126.980633200592	0.122182041382197	0.11224292719475	1.08855002658834	0.276352364352864	0.578403218129734	ADAMTS6
4395.20744074176	0.0657872100891961	0.0481116173390983	1.36738720765751	0.17150396986773	0.440481002596499	H6PD
1793.4461568	0.302343229510944	0.0399179123828149	7.57412428314027	3.61558160976065e-14	3.75625611607898e-12	VAMP3
340.393593630592	0.175999482430362	0.0924621656423937	1.90347566712916	0.0569785058217863	0.213915357327969	PER3
100.592186099527	-0.221544301820699	0.194181071014257	-1.14091605666565	0.253904856906442	0.553886913784453	UTS2
392.336246650789	-0.27500984571017	0.144890592861664	-1.89805176636097	0.0576892631288402	0.215626371517915	TNFRSF9
2.98759955362263	-0.0823682326885878	0.248393527634309	-0.331603779990001	0.7401884649268	0.906132109615853	EPN3
32.1128485843524	0.535783882128873	0.250844421252189	2.13592105997134	0.0326858487002479	0.143574253783221	LTBP1
867.064504049935	-0.00298833085216083	0.0675035284193612	-0.0442692540987787	0.964689779312886	0.98982759634231	RCN1
1.43959748991416	-0.134715242502719	0.309307743426794	-0.435537891842668	0.663172041195717	0.871938378420748	ELN
804.082227055584	-0.214774059452775	0.0791147464070915	-2.71471589313624	0.00663326489577437	0.0420396800806521	RFC2
5525.85392064651	-0.0330161430155631	0.0353321146325959	-0.934451372607736	0.350071108523107	0.655078658845724	ARID1B
4252.5283597221	-0.124154077354887	0.0301785476233693	-4.11398450662174	3.88887547855175e-05	0.000545266557195372	CLPTM1L
162.708622744054	0.175072871278029	0.0953867151334605	1.8354009888387	0.0664462973207268	0.237564633596773	NEDD4L
154.196556805831	0.11855803517103	0.165591239771389	0.715968038736281	0.474011084368863	0.758361783515439	FOXP3
490.025406994594	-0.0437465049030584	0.0747462891318106	-0.585266578597823	0.558368483646891	0.813839688867826	PPP1R3F
2085.15812954895	0.272943614793641	0.0457087336178408	5.9713668087078	2.35274094657368e-09	8.67039157550881e-08	HEXB
552.762012811632	-0.157152457375651	0.0442184009521059	-3.55400588876714	0.000379410717992716	0.00390046006609195	PTCD2
31.6068900665715	-0.169615933546746	0.191455512486819	-0.885928701365666	0.375655948789695	0.678240914959605	KIAA2022
1048.98683374536	0.0868709594172932	0.0375912668504058	2.31093460518358	0.020836467273566	0.102767379178196	JKAMP
210.046729067593	0.10226280075827	0.201892185308931	0.506521837889812	0.612490363257593	0.84359108898064	DKK3
206.606013604002	-0.228673018578985	0.0987110308969654	-2.31659031924886	0.0205260592193141	0.101513118218671	ARHGEF5
564.334286688917	0.0999908823886797	0.0692674596633147	1.44354770443006	0.148866244354986	0.40525075826822	NFE2L3
881.065596532864	-0.200003201123446	0.048695899781622	-4.10718771026648	4.00505737209041e-05	0.00056000894077369	MCUR1
1631.88037813184	-0.373287781576059	0.0716773480585858	-5.20789052171616	1.90999554140658e-07	4.92296903305811e-06	LIMA1
2383.04403935271	-0.0439187218673198	0.0316188423591402	-1.38900473864515	0.164831309107536	0.430314326692401	LETMD1
407.440168097706	-0.0977446692559928	0.0826365439166763	-1.1828262004102	0.236878034575252	0.532538210669916	SLC4A8
24.5449961498469	-0.0681422078125701	0.268704817706386	-0.253595035601592	0.799808432304553	0.93273192396562	LAMC3
6.00419830344617	-0.0131057197243176	0.311312449374804	-0.0420982834147407	0.966420348596008	0.9901835717331	PTGER3
339.606046081725	-0.0505805968778583	0.127401099580607	-0.397018526875868	0.69135379854333	0.884698730521772	TNIP3
2300.58165600064	-0.0804111522316953	0.0267864550165619	-3.00193333466402	0.00268270918149069	0.0202584141613933	MAPK9
6.20785762830828	0.564452577065512	0.208526900863889	2.70685736337656	0.00679234338530424	0.0428427129400458	COL23A1
1.06904255175948	0.558647898278486	0.41948459852963	1.33174829358848	0.182942913995921	0.457921412880178	BCAR1
2927.57906390702	0.185387604326479	0.0502769939690025	3.6873247521675	0.000226624063084072	0.00248951154106068	FAM160A2
3544.37916876066	0.229898278252371	0.0744718073707844	3.08705114551256	0.00202152811570404	0.0160206497896462	HERPUD1
44.9589126376003	1.67958222167171	0.18865156245752	8.9030920273979	5.43121137271123e-19	2.06657592731662e-16	HOMER3
345.310124673052	-0.834412940860587	0.198317488830167	-4.20746019820346	2.58256871751351e-05	0.000384982329878116	RAD51
305.002855333924	-0.881626500231338	0.202186233559743	-4.36046749924163	1.29784858869504e-05	0.000212286464480801	POLQ
937.054565150791	0.298352150142089	0.0445465062535444	6.69754320224271	2.11952580523698e-11	1.13389043078056e-09	PIK3CB
15531.4723169766	0.146642788827225	0.0612943791885277	2.39243452284891	0.0167370141704986	0.0869114144234013	CYBA
815.579342280168	-0.353818792753859	0.0811329271134067	-4.36097655221159	1.29483243378103e-05	0.000212013674899272	THOC3
1989.53251320676	0.155307318054003	0.0556040981093012	2.7930912169228	0.00522069678955416	0.0346302048973695	HEBP2
2449.88867853528	-0.252783592209526	0.0512978010629787	-4.92776662881088	8.31748777471274e-07	1.89509227441808e-05	MPHOSPH9
550.671354962789	0.213491007418142	0.122108188487145	1.74837584656018	0.0803989674703462	0.270880993103353	PLEKHA5
2.38047534071884	0.378878144407652	0.225093406002528	1.68320410240448	0.0923355869372404	0.296854073482277	PRSS8
1838.67357676305	-0.095252631705002	0.0379630164842809	-2.50909017581474	0.0121042579908957	0.0678131991396627	SIKE1
957.905758887099	0.264521785930472	0.0749108052998872	3.53115661848145	0.000413746683857386	0.00420937468469881	RRP12
888.345542185499	0.207340379245165	0.0652836998412624	3.17599002123522	0.0014932608769692	0.0124091894881088	FNIP2
542.658482304692	-0.0769231205461986	0.0614916666441116	-1.25095195404928	0.210952007130798	0.497782464725687	MSMO1
3983.31079466701	-0.0101491925315227	0.0201892495122734	-0.502702813462822	0.615173231331644	0.845068512195282	TTC17
2.65325668945361	-0.148979120769251	0.209493728307165	-0.711138810565318	0.476998221899974	0.760279918035146	ALX4
4.63211368449664	0.435350630345354	0.465787189651725	0.934655653949761	0.349965787643765	0.654962101191282	FSTL4
7573.31260096314	0.0035556157378567	0.0496866978958608	0.0715607172227258	0.942951503004139	0.98330517173358	FOXN3
7.67331392057795	0.901964675943462	0.209714404860296	4.30091903579211	1.70091202734166e-05	0.000267436787770042	METTL24
1095.79062127116	-0.0306539642164142	0.0584306369332975	-0.524621428505183	0.599846387317257	0.836509255540467	AKR7A2
1013.79809933262	-0.22565490201133	0.0726132574654412	-3.10762675973773	0.00188596086779361	0.0151354201992189	MRTO4
73.9741610159572	-0.0127603488197236	0.118921165639272	-0.107300906034087	0.914550265782448	0.974274168489456	NNAT
698.798999058377	-0.0743106821449833	0.0404697967299185	-1.83620102272584	0.0663279314851607	0.237392384998035	USE1
127.712130662739	-0.238688799077344	0.107880051175618	-2.21253880097613	0.0269294583030091	0.1238266934658	MCF2L2
466.405255017132	-0.0255317173169004	0.0801015020259769	-0.318742054407674	0.749922121819219	0.909757268777978	NRIP2
3.45758389580997	0.579838680982635	0.231768834812683	2.50179745456831	0.0123564594039104	0.0688883927207018	LAMA3
2310.58979142637	-0.0829319968950825	0.039801368498945	-2.08364687001355	0.037192300306155	0.157328185286181	AP5M1
1855.13188113461	-0.0486314140828076	0.0488950216137577	-0.994608704071502	0.319926612531088	0.625590421111731	ANAPC4
503.772376209139	0.568015508523446	0.142292483860331	3.99188694380363	6.55496235347886e-05	0.000861541684110088	KCNQ1
1800.04381944559	-0.0728773739180595	0.0355048919231189	-2.05260092259584	0.0401112980079418	0.166141288891646	TRAPPC3
7570.02322052491	-0.0945521510032606	0.0470149216930208	-2.01110940098187	0.0443139024134383	0.178427935114426	THRAP3
1094.39382904544	-0.121491885026247	0.0616832731370425	-1.96960827218632	0.0488832828624622	0.191457427989365	PHPT1
2.27922358653589	0.0942926148637809	0.289842859916583	0.325323228217243	0.744936452611142	0.908015281203025	ENTPD2
1501.75449629063	0.00797290755017276	0.0504277344844184	0.158105606600992	0.874373582753407	0.960697884165594	LY75
5856.05688424043	0.0426213404224683	0.050608752070005	0.842173313491547	0.399690949111823	0.699108917483416	ARID4B
169.106030968732	0.131870990220872	0.078617654361771	1.67737121250207	0.0934699150436521	0.299436903735396	OPN3
587.631772769446	0.0859461259666957	0.0418945418806767	2.05148742792047	0.040219502715071	0.1662922731703	SDCCAG8
1.40056453031862	0.617091646902353	0.335931645375835	1.83695598612617	0.0662163932248397	0.237300095333661	PTPRN
266.789365065759	0.179341769501227	0.0856637009900868	2.09355616706288	0.0362995357034127	0.154496346030744	HHAT
1755.43226669121	0.0467626460169763	0.0527489907591991	0.88651262031627	0.375341356555873	0.677903814736013	KIF1B
1.95305393492223	0.453644740169454	0.329288850409861	1.37764986456362	0.168311417462859	0.435256099530152	FOXC1
1942.90731286311	0.0535772564100821	0.0413449830552942	1.29585871007441	0.195024166736717	0.474998850653357	TBC1D22A
36180.324015411	-0.0294089986334215	0.0660866764898007	-0.44500647022188	0.656315078302547	0.868367887745147	SYNE2
13.7319856911661	0.0581774602931081	0.136987460396803	0.42469186686569	0.67106131348989	0.875021212352603	PLEKHH1
429.074270792098	-0.139374805065661	0.194952553226736	-0.714916541275374	0.474660615242927	0.758588530420594	ATP9A
0.0634602654832597	-0.230846519217925	2.21090597772256	-0.104412635156796	0.916841896084195	NA	SPO11
0.00382767636183462	-0.00595003423977126	3.18176027927177	-0.0018700447920398	0.998507921002072	NA	CBLN4
0.799139874136461	-0.296984364899377	0.340138319337221	-0.87312821877308	0.382593194459468	0.684784902648686	CHRDL2
2883.88366889623	0.0908391896245791	0.0238824751654214	3.80359192233568	0.000142613039399077	0.00167417698392129	FAM168A
711.486266711513	0.621299743108809	0.110714057020499	5.61175120692914	2.00289263165677e-08	6.32448669166309e-07	RELT
2392.19009998292	0.235741989115205	0.0456678667005708	5.16209768809407	2.44197789548953e-07	6.17903633738164e-06	GALC
3579.07710638963	-0.134510917479169	0.0365750217268301	-3.67767156732806	0.000235372755427959	0.00257354406437754	NOP58
6121.55627304825	-0.0666984552369622	0.0423515570887963	-1.57487610425088	0.115285045338118	0.344384374886391	SZRD1
65.7417634340907	-0.30169593370228	0.164476527284009	-1.8342795697609	0.0666125052419576	0.237879476720459	KCNH2
3702.18976850928	-0.0142815876769313	0.0272425417885915	-0.52423844249776	0.600112706019057	0.836727316380547	CUL1
811.086067264851	-0.0226799620963079	0.0387759845926486	-0.584897129874756	0.558616888580759	0.813839688867826	FAM114A2
28108.4725389029	-0.141432057955565	0.037531035257873	-3.76840278941935	0.000164295443541148	0.00189365895546859	CYFIP2
8308.71688028868	-0.104348348954187	0.0633361692103286	-1.64753173826576	0.0994487981501056	0.311599274417065	TAB2
607.582094375473	0.0277720293749134	0.0384564592078997	0.72216813370089	0.470191112622626	0.756201060296547	GINM1
3372.00002116697	-0.0221680248761222	0.0520861227602793	-0.425603283587609	0.670396947215925	0.874944088396984	EIF2AK2
4890.27297518742	0.0547515985616107	0.0381585329547287	1.43484548073607	0.151331134403891	0.409432026598029	USP36
8569.58114501754	0.0519991695325188	0.0511542059565376	1.01651796876095	0.309382795222424	0.615466376200784	KMT2C
56.2095570911683	-0.327389698723105	0.189894547990635	-1.72406054932789	0.0846969129932258	0.280510720434533	MCOLN3
0.058185905454819	0.198755817582671	2.79880575655832	0.0710145093552618	0.943386207850211	NA	CCDC85A
10188.704050296	-0.0242253996243281	0.0398469497951816	-0.607961205282959	0.543213204278503	0.805307936316228	PUM2
1046.76752211993	-0.0640381773223425	0.0488186503366848	-1.31175640622373	0.189602338097363	0.46727188532205	MRPL43
22.4798313500002	0.0855097151189845	0.12635454660464	0.676744267751139	0.498568224379943	0.775454332948008	ITIH4
2.29454325915946	1.45210516860653	0.270385253479329	5.37050430791169	7.85167576391607e-08	2.19270651608812e-06	ITIH1
639.433128125265	-0.158679415637277	0.0527110475522629	-3.01036353868601	0.00260935170070755	0.0198076473240743	C4orf27
4381.37307828865	-0.00860493742709674	0.0313603438521284	-0.274389128756723	0.783785596534133	0.925714257498119	ZFR
222.477935483871	-0.10394082514974	0.04332271878987	-2.39922211839678	0.0164299449744015	0.0856106377676794	ZNF280C
0	NA	NA	NA	NA	NA	NPFFR2
0.603613394603315	-1.29775479349354	0.464889658902946	-2.79153293397836	0.00524590187529126	0.0347519593218424	PHF21B
6031.65512644451	-0.133709251354716	0.0727250304519601	-1.83855889126152	0.0659800924007777	0.236759874181265	TRAF1
4025.9713696035	-0.0114741135246612	0.0337136166882604	-0.340340629448298	0.733600023495197	0.903299714606787	RC3H2
153.100122035761	-0.113883706574358	0.0760083823128078	-1.49830456995751	0.134054137290257	0.379980253200059	IL17RB
570.031986690704	0.00908110647146139	0.0900398639088115	0.100856510408083	0.919664366672227	0.976067198546167	TRAF3IP2
0.19789671118121	0.467752004150862	0.855601697739165	0.546693637222608	0.584589226274338	NA	GYG2
24.1696176917037	0.206514226905226	0.173985763937845	1.1869604859108	0.23524320700334	0.530783724051714	DCBLD2
0.00429842682461267	-0.00807599177533397	3.18176027927177	-0.0025382150339693	0.997974799586969	NA	SERPINB3
2480.19247502911	0.0708167259911425	0.045951223780398	1.54112818256109	0.123285592012709	0.359464887056213	SOAT1
26.4997494693253	-0.0481222562936669	0.331326042366658	-0.14524139409607	0.884520284655843	0.964113491063267	PKP2
9.47977056454408	-0.0814585077569667	0.207981710313338	-0.391661880432871	0.695308059241115	0.886229089357606	MSH4
16.4481199498219	0.0931770192187121	0.198052231132724	0.47046689999806	0.638021477167812	0.858213599866911	F7
8684.70124043782	-0.0426489415402222	0.0582430343691887	-0.732258234862571	0.46401096597115	0.751194228021202	GDI2
5640.8276246423	0.161985964181127	0.100291076195435	1.61515830047998	0.106276418257737	0.325229131573893	PRDM1
1599.75087734433	-0.0154784933259295	0.0393020614223577	-0.393834134031561	0.693703501551385	0.885384158006949	ATG5
696.265186192005	0.617510435337237	0.155568897032174	3.96936950198681	7.20630600901163e-05	0.000934093395954575	TMCC3
1803.61755200276	-0.00315791898829859	0.0343771428002191	-0.0918610079566722	0.926808471568618	0.978463908526644	PITHD1
929.584951340821	-0.146744423520707	0.0355576212112376	-4.12694715006216	3.67610834571016e-05	0.000519285098633042	MTA3
745.61484384212	-0.00673772958990657	0.0429370361067647	-0.156921161794981	0.875306981772759	0.961275494290222	USP13
8365.07661819386	-0.112388142464428	0.0347310149041272	-3.23595906352487	0.00121234769352674	0.0104484325568952	ATP11B
0.03325860443069	0.37325168151503	3.18176027927177	0.117309806130479	0.90661455451867	NA	LAMC2
50.8838941607076	0.789988862003935	0.213346398610402	3.70284601544438	0.000213194293561488	0.0023607254623542	CDK14
9516.55933215017	0.00678602612259709	0.0307898905125258	0.220397864676928	0.825561308271002	0.943561106798768	SEC61A1
5916.1626936	-0.0782522441290462	0.0459435582101025	-1.70322559195773	0.0885258591313297	0.288731078105398	PPP1R12A
2.30359254452651	0.364135943997191	0.299759534540358	1.21476017286838	0.224457575027056	0.515815233566629	RASGRF1
1.48399072397802	0.149270388108304	0.260041995433097	0.574024160442609	0.565951452050291	0.817761709415154	CAMK2B
2828.40727171316	0.0699888730240096	0.07991552950322	0.875785638399474	0.381146578938215	0.683481700316894	CROCC
2488.84610543185	-0.0422056552712379	0.0460053465333017	-0.917407615671077	0.358929083505334	0.663823126217058	POLR3E
20082.9853045946	-0.0975313790854026	0.0604429133077996	-1.61361148475312	0.106611724155814	0.325794001286781	ATP2B4
9118.39485179918	-0.0212374675301428	0.0296451876094543	-0.716388366635596	0.473751576207071	0.758251431832906	ZC3H11A
800.857610335088	0.0156007649750812	0.0431488226440177	0.361557141518997	0.71768299689957	0.896918723903513	RIOK2
834.352661811996	0.00817020414580606	0.0448108086617932	0.182326639259518	0.855326393950585	0.953024014468191	YIPF1
1078.01019740719	-0.218250843759783	0.0594090973397503	-3.67369398850893	0.000239069022935887	0.00261114497960832	NDC1
35.7977966092591	1.62539055466663	0.226951332379035	7.16184627615244	7.95976533093327e-13	5.79653724099542e-11	DGKG
3023.1028732674	0.0330245523517839	0.0865315840330186	0.381647380211859	0.702722935270742	0.88995199490936	FLYWCH1
1103.9439588157	0.0699055937623137	0.0692959141287279	1.00879820464527	0.313071422284559	0.618776988024774	UNKL
882.581842187408	1.21035432171638	0.14013022990644	8.63735342848214	5.75301958834281e-18	1.66782777399195e-15	TBXAS1
3390.511378802	-0.1130126025977	0.0457205337015671	-2.47181284749147	0.0134429871540427	0.0735318111355006	PARP12
2811.31502472111	-0.277661819568597	0.0466143038822169	-5.95657977152637	2.57571415804642e-09	9.38978909831534e-08	ALDH18A1
2138.29871477473	-0.121692613076428	0.0591751280080325	-2.0564824643879	0.0397360348227059	0.164993166007798	TARBP1
452.908396007676	-0.113454452748428	0.0542265642215739	-2.09223015282407	0.0364179324109834	0.154846042763371	GATB
1230.63536980068	0.67958229179897	0.0823570969561036	8.25165428258342	1.56216790165497e-16	3.02881470868644e-14	MXD1
2799.78292425131	0.030098368964463	0.0439930983961657	0.684161153947872	0.493873408997364	0.772057650466299	CDK17
215.341446221565	0.100279421302645	0.0411186140606667	2.4387840785366	0.0147367706728012	0.0787824550895801	DNAJC25
6811.8976576906	0.203334655772996	0.0940267460594029	2.16251932875074	0.0305781688748506	0.136705762725369	SLC2A3
137.770013451594	-0.0707119167308969	0.123599239957285	-0.572106404176387	0.567249890729768	0.818509313876027	PSD
3074.22848512759	-0.00271338432997114	0.0472973536210968	-0.057368628945042	0.954251552305992	0.986196009105534	CTDP1
2260.17027943922	0.172354664675166	0.0843266878552135	2.04389226066953	0.0409641918843539	0.168438471019821	YBX3
287.849765000309	0.115821769490403	0.144292621228033	0.802686710551638	0.422155836026308	0.717937684628071	STYK1
18613.3928959442	-0.0526792943150056	0.0393241225640958	-1.33961779386537	0.180369635829985	0.453964832348227	WNK1
0	NA	NA	NA	NA	NA	RPS17P5
4118.2214731874	-0.106174582957677	0.0444546173713917	-2.38838143787522	0.0169227676303414	0.087726336285353	CCAR1
4666.45067568892	0.0865239670089531	0.0448030985968389	1.93120497730614	0.0534577087336449	0.2044416457962	OGFR
134.688997692074	1.12630219641798	0.179340314845355	6.28025102659819	3.38026796485843e-10	1.44515950632431e-08	GNA15
19.8211008982661	-1.27198012109129	0.299257978631412	-4.25044681150491	2.13344495419962e-05	0.000324872758408386	CREB3L3
519.032257429508	0.102753760567307	0.0506774931794099	2.02760148777555	0.0426009370504181	0.173425123950589	PIGV
12.2623772227843	0.502470641121055	0.16765977500003	2.99696597541638	0.00272681145751448	0.0204897903645373	PTPRU
1672.78976369247	-0.187029121624964	0.0563884695457096	-3.31679726603245	0.000910556634153953	0.00820525279563242	SNRNP40
0.829354273378579	0.415339808777182	0.446437656454913	0.930342238769298	0.352193914771025	0.657031486525096	RIMBP2
0.0487169063038763	0.161312831061514	2.86271195947077	0.0563496549234857	0.955063262735021	NA	COL11A1
608.64040561308	0.130178985802646	0.0459857542498244	2.83085464023118	0.00464238138249409	0.0315785674375688	QSER1
859.642199518152	0.0503821196925195	0.0434031237255702	1.16079478544162	0.245725364107021	0.544279060454948	MPC1
2024.61655468088	0.0442779457329149	0.0374160935097464	1.18339306911827	0.236653402875678	0.5321511105515	ACAA1
311.396009173141	-0.377604091540657	0.233181857650198	-1.61935450444481	0.105371009711043	0.323531726407521	BCAT1
5331.88459475286	-0.0632518866437732	0.0478824248517612	-1.32098336372049	0.186506911372773	0.46280837875497	HDAC7
73.1793625956128	0.247483904230233	0.307270227615387	0.805427542234946	0.420573003446685	0.7168510120901	LZTS1
0.492245067778991	-0.411702161668169	0.411242838260184	-1.00111691527548	0.316770288124396	0.622377045795301	PRDM6
0.301101586329964	-0.0349838876770822	0.589815814886151	-0.0593132411748487	0.952702614751077	NA	WNT8A
34.083976790262	-0.0112910480520329	0.140802672448087	-0.0801905805885599	0.936085681637695	0.980977317762642	SPAG4
246.135287119748	0.163542271273944	0.114987756037111	1.42225813347608	0.154951328018084	0.4154625928406	NCKAP1
1326.60955074516	-0.0996492552282885	0.0531801825340213	-1.87380430980167	0.060957402171999	0.224469414132228	MRPS35
25.6852064136026	1.25534482212109	0.197726887136873	6.34888274578508	2.16884256070243e-10	9.59586737613112e-09	GUCY1B3
3947.42272109871	-0.0603921737063036	0.0303613102325093	-1.98911618911752	0.0466883798209864	0.18517189338773	SFSWAP
5487.44592824092	0.112875469744524	0.0591175314849363	1.90934003686006	0.0562182406628433	0.211923621768043	TNK2
3590.03026715981	0.00440542239123416	0.0422894838714287	0.104172999713778	0.917032060478298	0.975028408184739	MON2
4.39458224144934	-0.186457598890711	0.206503490778488	-0.9029271039816	0.366564584545766	0.670445589952118	CDH3
0	NA	NA	NA	NA	NA	ARSF
5882.7276669148	-0.012022408000639	0.0292656110122631	-0.410803246021459	0.681216812801262	0.88025808811268	GPBP1
97.0295104104537	1.55659425557009	0.241932975874917	6.43398962022799	1.24297351236609e-10	5.75892141802493e-09	DGAT2
1.95184970197964	1.13568363927039	0.298955337237104	3.79884048823545	0.000145374613231287	0.00170003965684225	ZNF112
4663.42487663218	-0.0705885562879902	0.03899951100002	-1.80998567617819	0.0702980084747684	0.246841778517932	CS
1003.6758181833	1.13754086895061	0.222161895526391	5.12032392528573	3.05011283756843e-07	7.5792191653537e-06	LTK
27.1938578241552	-0.179065928502705	0.117305694202732	-1.52648965354774	0.126887965216028	0.366835669970276	MRPS24
3845.6812387846	0.0485080010810243	0.0313847676854713	1.54559057333662	0.122203479262942	0.357542667124562	ELMO2
5277.75014963624	-0.0255693774598093	0.029111266755869	-0.878332697585356	0.379763196384264	0.68244829670801	WAPL
2393.50297005911	0.393500776796753	0.0620006834781796	6.34671675732802	2.19958558864726e-10	9.70707677031508e-09	VMP1
1723.31462981563	-0.00976453808215938	0.0330207023902927	-0.295709581423983	0.767451879353106	0.918071021280694	APPBP2
1514.32683314387	-0.260223137147261	0.0689390540394413	-3.7746838968574	0.000160210685974694	0.00185218886481948	POLD1
15.9213753718974	0.192131229932229	0.186742031575838	1.02885905390936	0.303545911793103	0.608851973839092	SEZ6
27304.0831224064	-0.0379136968379446	0.0463985411553354	-0.81713122641109	0.413853439552	0.711252184957253	EIF4B
269.480255757013	-0.0223156421627095	0.0574198585147181	-0.388639797100674	0.697542622781152	0.887267453823838	SLC6A16
1613.46081301958	0.0371012440922437	0.0764249777770042	0.485459664777386	0.627350317886387	0.851626253989537	GLTSCR1
560.587039832668	0.0565094966092092	0.0444098784264999	1.27245330569267	0.203212104669889	0.486915653821743	SPHK2
22824.1833065353	-0.0292752900269366	0.058461597591532	-0.500761033447656	0.616539312465074	0.845990654139778	RPL18
368.10321215006	0.111512907873666	0.0891434611198931	1.25093760633421	0.210957242136466	0.497782464725687	CA11
524.066148668139	-0.238598376777658	0.0768696657241962	-3.10393410105014	0.00190965860359493	0.0152893234859099	ISOC2
9754.11570814667	-0.0800417235892358	0.035011896660192	-2.28612932244376	0.0222466940181048	0.107609942143828	U2AF2
2547.34789692649	0.127134825316413	0.0624008054085233	2.03739077539291	0.041610897538535	0.17040706593206	EPN1
2973.96521792859	-0.0112489653863901	0.0320983722805233	-0.35045282944817	0.725998884831155	0.900462924205282	MED29
33.6307835518864	-0.200277807239375	0.162523434241122	-1.23230110275815	0.217836628039408	0.506680675115114	AHRR
0.256554536304247	0.808510285241816	0.588656712699526	1.37348350541024	0.169602085561138	NA	GSC2
1282.05575709734	0.029872398173446	0.0339682669540636	0.879420731526969	0.379173195450411	0.682092908444573	ZNF275
3112.3767760398	-0.0235100906810974	0.0242356553759041	-0.970062097205421	0.332015540377801	0.637195198858853	MTMR1
102.193724636012	-0.35017386412736	0.0926958438943007	-3.77766520499729	0.00015830549187184	0.00183364504283821	GPC1
261.829900800252	-0.0414564581730649	0.0494718961446578	-0.837979972545312	0.402041951597302	0.700687302022484	ADCK1
1460.40185310596	0.0802209733553235	0.0461830269516783	1.73702285558847	0.0823831367024269	0.275455039677271	HAGH
5186.60338684455	-0.0893137091482068	0.0406006248005858	-2.1998111996276	0.0278202930419105	0.127059222835072	RNF4
7478.70168774463	0.00731605407401701	0.0498666760915337	0.146712286589704	0.883359120255267	0.963790365310293	CASP8
1.18746638567086	2.24506793450112	0.371794926999945	6.03845768584533	1.55594216270563e-09	5.92776964114634e-08	LIMCH1
1145.66403308063	-0.204090803259005	0.0611670769549097	-3.33661200468111	0.000848062495062225	0.00771058015223839	ASUN
1803.35225261719	-0.0355667401006217	0.0397849583285439	-0.893974547036391	0.371335509726401	0.674994202560113	TM7SF3
0.916895746082966	-0.0665882503979317	0.380797008625331	-0.17486547659162	0.861185337944464	0.955421775676773	DLX3
12.834550321028	-0.325601487657733	0.139958361118537	-2.32641683609003	0.0199963243221715	0.0994263496188993	SPA17
4327.8127673835	-0.0146640422244736	0.110178107041747	-0.133093975002833	0.894119060007732	0.968030279888651	TSPAN32
0.71095652126338	0.34693728252791	0.374388017476584	0.926678382674492	0.354093544603709	0.658557310303471	WISP2
0	NA	NA	NA	NA	NA	DMRT3
33.6792446206527	1.71759776191695	0.236639786048627	7.25827972800819	3.92044162287534e-13	3.11588101828526e-11	ST3GAL6
19.0889715024577	0.697356927957786	0.173203787396426	4.02622216546389	5.66801393853694e-05	0.000758392722149734	ATP2C2
61.6539196523528	-0.221217401603211	0.174068127827898	-1.27086678281465	0.203776045372836	0.487729424528158	NGFR
56.5376258031393	0.0419057693940279	0.117406482210561	0.356928924238378	0.721145015567771	0.898629091856941	CDON
1808.62565596005	-0.121241629655966	0.0455752270490787	-2.6602528940866	0.00780819991160896	0.0478971229126315	TAF2
3542.09395061246	0.337110613713204	0.103371730475997	3.26114898300442	0.00110961722470261	0.00970038722571728	HIPK2
3131.74840857924	-0.0608300231419378	0.0351420279970055	-1.73097645779353	0.0834559634535088	0.277599550766693	TNPO3
2.66045370654948	0.195744679849584	0.220746455946363	0.886739852789057	0.37521897677006	0.67776892311345	BORCS8-MEF2B
1214.7449137017	-0.112646136975982	0.0384000442477924	-2.93348977019625	0.00335174699404318	0.024263300475309	RFXANK
728.731861963141	-0.0415523894246992	0.0411768697303624	-1.00911967560419	0.312917242895942	0.618640051552411	TMEM161A
1315.37405842723	0.164639955639341	0.0685209839246054	2.40276695122324	0.016271553438295	0.0849845247409253	LPAR2
2866.27915244958	0.358002556954024	0.0732403249820345	4.88805254539545	1.01838352459668e-06	2.27367256804633e-05	CTSA
6168.21097662916	-0.0241452903483484	0.0930308506039724	-0.259540681307255	0.795218097902712	0.930694717219368	SUGP2
932.520943386348	-0.166662152905448	0.0538419353957012	-3.0953967698337	0.00196549777484627	0.0156704432337141	SLC12A2
123.022005144646	0.302208975268162	0.087187749476019	3.4661862140539	0.000527897525994487	0.00515699637075487	SNX24
0.516917600767038	0.379350722890136	0.485164582057944	0.781901105148747	0.43427269548839	0.727332096322783	EYA2
14800.4203820072	-0.165873049162836	0.0619159128960844	-2.67900514430315	0.00738412594012829	0.045834582711563	CNN2
6532.8593316859	0.0657893873549007	0.0758502001005003	0.867359443583944	0.38574509599804	0.687113390027522	ABCA7
0.121205437140043	0.0957828759225677	1.40900757985587	0.0679789642667258	0.94580237962475	NA	SNCAIP
925.71110050776	0.105678476129834	0.0381187038887553	2.77235229293849	0.00556527700485151	0.0364394562330996	DDX20
2930.68358581225	-0.0796509773392239	0.0342768916140108	-2.32375147187111	0.0201388180216856	0.0999552617935938	BTBD1
415.752349498832	0.147483407344434	0.112832746487289	1.30709755754326	0.19117958070361	0.469845505943637	FAR2
28.6880516015737	-0.209552785205239	0.222563618352273	-0.941541060289376	0.346427657799076	0.650886916662059	BCAS1
2.31065640363316	-0.266546796675244	0.272112760227791	-0.979545378364881	0.32731057851398	0.632954323738363	POU1F1
1162.21261807742	-0.33496563609394	0.135418934465237	-2.47355096550348	0.0133777721484022	0.0732672515648367	CHI3L2
4813.62856341732	0.0695453035264395	0.0692393430022941	1.00441888254392	0.315176752273018	0.620746617126277	SBNO2
1381.00022055563	-0.103762183488253	0.0499773323801087	-2.07618491317377	0.0378768520774278	0.159553922757264	PMS1
1730.84199090692	-0.0184324680350553	0.0537098612001724	-0.34318591824989	0.731458597722379	0.902429454907021	HMG20B
10.7353950321161	1.37131229130629	0.230600850296228	5.94669225870035	2.73615121515464e-09	9.9508295088778e-08	CALCRL
955.457186047434	-0.0425293339805054	0.0419442677656584	-1.01394865725433	0.310607251980249	0.616560428991045	TAF11
818.031977169852	0.205508863722592	0.0345739319967347	5.94404083810893	2.78080273815064e-09	1.00891102919315e-07	ANKS1A
6761.83219141288	-0.0379204604888334	0.0328016103292008	-1.15605484329151	0.247658724979574	0.546533110598302	AP3D1
2800.6534354961	-0.0639914312202535	0.0411462864434568	-1.55521765756894	0.119894240320904	0.353122586646156	ZNF76
120.569283239288	0.252689052287278	0.116481892281299	2.16934192378198	0.0300567345928904	0.135044575794477	SLC9A3R2
329.535709989382	-0.254219147864385	0.0644519427209062	-3.94432094879157	8.00264203326983e-05	0.001018396419284	NTHL1
1336.89854061195	0.0284636355090951	0.050121078170525	0.567897510349924	0.570104562578986	0.81962796414794	UHRF1BP1
4145.82630977954	-0.0406833651368369	0.0461869714478294	-0.880840718963159	0.378404037085504	0.68113864448967	GNAI3
5447.59457952929	-0.213669485338142	0.0498167432442259	-4.28910987397611	1.7939061748164e-05	0.000279174355630936	IPO5
1712.79917930736	-0.02230843552659	0.0407137051799808	-0.547934299469242	0.583737016339934	0.827166866247828	OAT
1165.78622019758	-0.0580101372355217	0.053035814353713	-1.09379176962634	0.274046314627599	0.576182471146852	WDR3
1714.94254141642	0.159579713003393	0.0515078410899284	3.09816349562739	0.00194723969582805	0.0155411579289475	PKN2
1001.77370178164	-0.156963672675917	0.0720656170603616	-2.17806603313264	0.0294011209680589	0.13269036990399	WDR18
1640.11433747733	0.0310443198568537	0.0512340594464227	0.605931292430924	0.544560378900198	0.806263778329126	TRAM2
16.0336602932803	0.15305165874964	0.156783681189969	0.976196359136334	0.328967167141655	0.634424769880384	NTN1
0.168759820271909	-0.163096001187896	0.949222520492656	-0.171820619156031	0.863578554852221	NA	GLP2R
341.634527441464	-1.10570819475722	0.23506637210444	-4.70381273534928	2.55347473049028e-06	5.12040650830857e-05	MCM10
10599.7572317107	-0.0949989689142341	0.0771219141292075	-1.23180252962959	0.218022858155006	0.506921463660126	DGKA
47.5039125810968	-0.159504460461376	0.158395802449503	-1.00699928908928	0.313935115819505	0.619640900550205	ERBB3
0.0309072671661437	-0.0898469084712935	3.18176027927177	-0.0282381136808513	0.977472239013518	NA	ROPN1
8245.24204639031	0.0356182968882272	0.0466471082037718	0.763569238475262	0.445123986681692	0.735869991559806	ANKRD44
6918.98209956021	-0.0620131390523845	0.0455369784854199	-1.36181936340462	0.173254899120104	0.443071421424512	KARS
1689.72664949986	0.0684484158097332	0.0514760111685195	1.32971483718213	0.183612244401492	0.458726130512723	ADAT1
174.343935859057	0.122130905680505	0.0960320705390708	1.27177207567149	0.20345411328599	0.487265397987848	PDIA5
950.056257623775	-0.107568484814126	0.0348601872323467	-3.08571161988234	0.00203065664948363	0.0160804340297299	TBC1D22B
1619.17089347621	-0.082882727688616	0.0414053579375728	-2.00173919070037	0.0453127890607393	0.18146576753176	NDUFB4
8311.94883718222	-0.00104205607055225	0.0375117198310536	-0.0277794799930661	0.977838032239659	0.993062725401121	SPEN
53.7963205925022	0.286825428897566	0.136352258962685	2.10356198774866	0.035416672719539	0.151799988395208	MYLK
3056.13748746824	-0.0869660183697656	0.0376923037227202	-2.30726195484157	0.0210402210920632	0.103450869010241	ZC3H15
1563.91502978987	0.0240931252651026	0.031546646322418	0.763730160691637	0.445028063341269	0.73585401184325	MAP2K4
552.436922020808	-0.0530779233022369	0.0408149450199916	-1.30045313735542	0.193445707890366	0.472705093375833	TMEM206
0.0334872066399469	-0.156875146421564	3.18176027927177	-0.0493045146875329	0.960676621695238	NA	SNAP91
4716.48052844872	0.0854822937905654	0.041303092945509	2.06963420156795	0.0384866127197834	0.161123984484969	SLK
2211.90216397141	0.0906732731447426	0.0448975647983727	2.01955882355626	0.0434291699075052	0.175795735636231	CYB5R4
19.7804642461108	2.05970526118344	0.316690637720162	6.50384007563706	7.82951329337991e-11	3.77105039003931e-09	COL17A1
32.4639527946387	-0.0537628944158997	0.0805827915749462	-0.667175874217479	0.504659799648924	0.78034346081114	GSTO2
363.052420113057	-0.0566264605670464	0.0739869052385423	-0.7653578749439	0.444058469916087	0.735166593981185	SEC61A2
3951.29447715981	-0.176552381713865	0.0396930093165142	-4.44794649622121	8.6695116355203e-06	0.000149011820545024	PRKCQ
436.61399344655	0.0204426686653743	0.0992957219726694	0.205876630525946	0.836887280544757	0.94692951648342	TLE2
2810.9628452076	-0.0233792017227814	0.0348538672036075	-0.670777838975688	0.502362067086796	0.778424888284684	ASB1
15319.5860568188	-0.110311586167906	0.0417533299103939	-2.64198296051222	0.00824222023833106	0.0499924758060249	FAM107B
123.46668522907	1.29412222476128	0.206679734568574	6.26148580780136	3.81326528495282e-10	1.61440605387989e-08	ME1
3265.25395732591	0.0113359358691595	0.0503271681516363	0.225244858502752	0.821788793902029	0.941984457191019	TBC1D1
4331.16725705249	-0.012664396634455	0.0284925468548121	-0.444481032144591	0.656694839445381	0.868479424456593	CDK13
1091.80828268167	-0.223857970457563	0.110115546028227	-2.03293702417077	0.0420588858698705	0.171687338859978	MTHFD2
286.67697393932	-0.105536261936885	0.110607770477889	-0.954148713792055	0.340008370750226	0.645244398730006	SLC9A7
2331.35498716167	0.0346147152232696	0.028399334523157	1.21885656141149	0.222898639202677	0.513918565946666	FOXJ2
18863.266856375	-0.115732585582794	0.0554822720504153	-2.08593810789924	0.0369842297924869	0.156600355387857	YBX1
1316.05941235932	0.207811877308513	0.100839105645011	2.06082626357361	0.0393196179191245	0.163688343744277	PDE4A
5612.40346883988	-0.0128342292741951	0.0362214676053989	-0.354326594770063	0.723094139181045	0.899473855781593	PPP2R5A
0.220303812397656	0.653345547057469	0.730891015632844	0.893902829673953	0.37137388365669	NA	CTNNA2
2565.16796268369	-0.142557008532247	0.0486379162323833	-2.93098511562739	0.00337888970479995	0.0244221058155959	ELAVL1
18.5407604022809	0.949970775491115	0.239498045188499	3.96650742908332	7.29335033346391e-05	0.000943116330291595	TIE1
2188.46421655074	0.0474265201404628	0.0472902466290073	1.00288164095494	0.315917971650503	0.621459568798758	DIP2B
4140.73811663464	-0.125157533776358	0.0288636361902443	-4.33616655058384	1.44989101608954e-05	0.00023339335023673	SMARCD1
1959.81188026646	-0.120098163465389	0.0478504478453185	-2.50986498294892	0.0120777330870773	0.0677439091893556	KDM4A
1900.28048770817	0.0169081931996247	0.0352955210230131	0.479046425992703	0.631905601286921	0.854328514464751	NFYC
6.15247499037887	0.183049692756429	0.175614054723643	1.04234079125664	0.297253706723343	0.602501083938648	ZMYND12
45.0800933444051	-0.178074736333354	0.210854418492221	-0.844538794143997	0.39836839460316	0.69767757503712	SLC9A3
0.790137369947255	-0.0530177817040479	0.364577514650466	-0.145422522162065	0.884377283561212	0.9640957100456	NGEF
794.728156149219	-1.0238950605256	0.221697907819187	-4.61842455166818	3.86664519287939e-06	7.38861768181096e-05	ASPM
8079.5826841205	-0.133516215273475	0.0525276253537493	-2.54182850213206	0.0110274266283544	0.0631561367012434	CD84
2517.36050927035	0.0176899660501722	0.0430860555416194	0.41057288321704	0.681385750800457	0.880390759145235	ELOVL1
1359.3068069642	1.63531241599304	0.223105798906094	7.32976204119799	2.3056174595502e-13	1.91756818220514e-11	SPI1
418.304201950391	-0.0448944603051323	0.0602819414837334	-0.744741446611283	0.45642803823731	0.744879923392991	ZNRD1
19.7606808435364	0.850987016312225	0.252402900992128	3.37154213746048	0.000747486030318807	0.00695824916296774	MPPED2
0.354626323484106	1.94650255065628	1.22592272676523	1.58778568025442	0.112334810616174	0.338035741924719	CLDN18
2301.56501591997	0.0680828148194837	0.0449706018162674	1.51394048711298	0.130040934264029	0.373086337323001	ZBTB11
1130.03032537949	0.0542698274943323	0.0544551935516977	0.996595989376304	0.31896065347582	0.624463744005916	ATXN3
1706.10174367661	0.0102480261344583	0.0324160578090226	0.316140420122457	0.751895927985846	0.910120568152106	GOLGA5
66.9095946169777	0.269987872952847	0.250388008315843	1.07827796853705	0.280909725976033	0.583638799993887	FGFR2
652.75378236042	-0.0966039697725196	0.0648877762732147	-1.48878533555783	0.13654390509831	0.384735074933645	LRRC40
787.090518961043	-0.142324808071888	0.0508855693684168	-2.79695815215197	0.0051586214414046	0.0343231555576734	ISOC1
1.23999683727398	0.662845398169054	0.390595878415184	1.69701073359633	0.0896946312667883	0.291387894958488	EML1
392.080128097666	-0.035476768709777	0.0558191419555908	-0.635566357111005	0.525059103262967	0.793055734640457	TRMT11
3634.3599291395	0.0232317707554261	0.0359636312320589	0.645979562117094	0.518292591504271	0.788368303287527	THUMPD1
430.198470677462	0.0101226782368809	0.0482286997936921	0.209889096744939	0.833754232231869	0.946021716708014	MSANTD3
76.464767343577	-0.662794762575795	0.289375527191666	-2.29043129185142	0.0219963272962202	0.106789187064903	KIF26A
3241.1499000214	-0.0186282537633001	0.0383737802972327	-0.485442237356101	0.627362677352249	0.851626253989537	ATG2B
5441.79439514302	-0.00302297542089857	0.0367620253643794	-0.0822309269126311	0.934463080597693	0.980559694349814	ARFGEF1
0.00406488689513577	0.00397430068970782	3.18176027927177	0.0012490886618955	0.99900337170076	NA	ACSM2B
479.699228280307	-0.00358407928976216	0.0471843595920196	-0.0759590533971843	0.939451674695612	0.982045789914207	ZFAT
445.731741364842	-0.0394170768748149	0.0549439155719336	-0.717405675669571	0.473123818562915	0.75803405637429	MTFR1
207.196448103148	0.0285498261556252	0.0757494323097569	0.37689821936722	0.706249244756459	0.892074914221051	STAG3
1092.325141602	-0.0416254877010591	0.0375333753275432	-1.10902596256812	0.267418982031429	0.568972306378289	FECH
2368.19229876788	0.0341002098444635	0.0544054304318189	0.626779525018151	0.530803766659546	0.797316214548416	MYO9A
4179.95656995013	0.283756543571869	3.16205398475903	0.0897380452514611	0.928495382153371	0.979384928986337	DDX3Y
4225.60197521158	-0.305316116918292	0.0599308952498846	-5.09446948264768	3.49719159276673e-07	8.5989105075783e-06	PFKP
2367.51183466024	0.0525084085967427	0.0666759504442274	0.787516462036256	0.43097959555272	0.725186542135061	IDI1
8076.08303652489	-0.0392556754497793	0.0287481084887667	-1.3655046371179	0.17209449664195	0.441253072589365	SP100
17201.729941992	0.126418737907593	0.0563022532625803	2.245358410755	0.0247451330399939	0.116546781639705	KLF6
148.962311678838	-0.235234026013024	0.0742261570989405	-3.16915269774058	0.00152884051190128	0.0126461698864878	PLPP1
1152.01077406698	0.445152536031915	0.120344996177898	3.6989700458661	0.000216476144565071	0.00239184531417814	NEO1
9208.17358094929	-0.0255135943354266	0.0544332211955346	-0.468713660060222	0.639274321586608	0.85898783213103	TRAM1
26.96219247935	-0.903703175437916	0.188911180761811	-4.78374637114439	1.72057767208781e-06	3.6120265060933e-05	PHKA1
2944.76596763602	0.362800031042631	0.0698996987249788	5.1902946315988	2.0996158372676e-07	5.37982374464863e-06	TNFRSF1A
668.647467671649	0.0568197251385316	0.069726548677705	0.814893698541824	0.415133160487247	0.712245147403438	CACNB1
76.0663695972271	1.27890055912575	0.152986198531441	8.35958126551473	6.29412568337957e-17	1.38835641885561e-14	EVI5
357.598439398306	-0.0747794582652844	0.0473764560724981	-1.57840970947368	0.114471516048215	0.342866521851617	STOML1
18534.2445443417	0.0279639354894352	0.0560752076012285	0.498686258788323	0.618000426527815	0.846964701432025	PKM
1429.55372965419	-0.0480779788776632	0.0343051022040096	-1.40148187263071	0.161070024555663	0.424352739092469	DHX29
3203.48011746546	-0.0324917480432529	0.0439817550623447	-0.738755149656839	0.460055690658668	0.748002095056611	DNTTIP2
499.783762529638	0.0453585983090728	0.0412892118289027	1.09855810513005	0.271960860031983	0.573620328393401	METTL22
1802.75009743329	-0.148730730626828	0.0387915707473179	-3.83409920664559	0.000126025274580795	0.00150321683316591	TP53BP1
77.404695621305	-0.0888181583930578	0.103478172356328	-0.858327474969422	0.390711662284063	0.691308009760921	TRO
735.5398308579	-0.0704561825248035	0.0416350880003514	-1.69223090207492	0.0906019566653327	0.293427339173607	RRP15
20304.7287225065	0.0283978466643605	0.0458558782842591	0.619284761886429	0.535728781150968	0.800324788360586	RHOA
3092.05936481694	-0.00560501492848616	0.029229729451264	-0.191757331788912	0.847932294933344	0.950690916199821	DHX8
113.137522474794	-0.079100991078311	0.0667184888246483	-1.18559326615156	0.235782962822099	0.531371391745369	PMS2P4
484.641612505281	0.0245464867464462	0.0552432289761846	0.444334757423904	0.656800575502359	0.868506060742477	PRKCZ
607.107471616977	0.274808698292971	3.16369664722377	0.0868631632347316	0.930780280287404	0.980039838531601	ZFY
4590.18229948525	-0.0800510089930404	0.0316282256184809	-2.53099904998354	0.0113738156654634	0.0646654741981148	IARS2
2.73088325413525	0.820379609172787	0.567333278879474	1.44602765202334	0.148169446103891	0.404353098387205	SYT1
0.744731036407247	1.5089509741025	0.807325016609708	1.86907496120857	0.0616123860217887	0.225988797506115	NAV3
1986.73664162109	0.017705754920358	0.0361939607744365	0.489190863379158	0.62470657738347	0.85023613381944	IDH3G
467.892535981753	0.640753367457946	0.0859849461850476	7.45192496927294	9.19880394595146e-14	8.58931264155713e-12	ROGDI
5164.84283745447	0.247671767245801	0.123304869916592	2.00861302082664	0.0445781893560523	0.179207618066328	PDZD4
0.187998980142789	0.280008646820648	0.787678499521702	0.355485959043793	0.722225561990535	NA	ATP2B3
8325.50478235383	-0.0232490201472339	0.0441220454296333	-0.526925257450086	0.598245493385364	0.83557827010418	ROCK1
4400.77060385924	-0.109029394951096	0.0459279382342659	-2.37392313138392	0.0176002141369119	0.0905442822929861	CBFB
733.426328151455	0.0969682733875328	0.0436726667884814	2.22034239074926	0.0263955344392669	0.12216513126521	PDK3
143.354452666303	0.37001743216218	0.0709445200313463	5.21558863177438	1.83234418318633e-07	4.73485203193479e-06	HYAL2
1896.64667696401	0.171310067290157	0.0471257525073693	3.63516884453713	0.000277798632742605	0.00297125452589069	HDAC4
6929.52336928773	-0.012283072755835	0.0734400701505825	-0.167253009571609	0.86717097617574	0.957998791560747	RASSF1
3.54221798894152	-0.504117854451723	0.222664954432998	-2.2640197499217	0.0235729000892215	0.112601761609852	FGFR3
1683.78639041874	-0.0621150683173716	0.0717567035426457	-0.865634362376416	0.386690705391255	0.687831769538351	IFI35
810.027157454569	-0.0554360976194441	0.0369463792559925	-1.50044737091396	0.133498556605209	0.379040767005184	HEATR6
2785.05715982964	-0.0711345689988866	0.0320531338963527	-2.21927032872692	0.0264683389486014	0.122353263112442	COASY
23.9261793954739	0.124459917116259	0.193219695906055	0.644136802579241	0.519486727290585	0.789325581801119	PLEKHH3
1639.5431285582	0.172410064081073	0.0409459066687765	4.21067887141317	2.54604443252083e-05	0.000380282593355909	MEF2A
4506.387556192	-0.064804168860654	0.0299709859081376	-2.16223013347915	0.0306004419501091	0.136731591710767	OTUD5
1886.89651359038	0.239362630626776	0.0435231575614776	5.49966142251213	3.80521208409116e-08	1.14344181480489e-06	TFE3
1907.51371549824	-0.0412026873727642	0.0486105681062306	-0.847607608343979	0.396656535734442	0.696284040693034	TBC1D25
2696.92743864471	-0.0369207269676969	0.0658850838839383	-0.560380662681338	0.575219818568237	0.822459538096804	ACSL4
251.347580955586	0.315765147066606	0.0746264040030947	4.23127914690237	2.32366079356208e-05	0.000350506613260801	INPP5A
1359.65028413965	-0.0860212389299433	0.0505850276965178	-1.70052766296824	0.0890317175937798	0.289821995888638	GPKOW
3731.91828304841	0.0257257982703305	0.0447084296357896	0.575412701360834	0.565012216094436	0.817200820952706	GRIPAP1
1892.31829796469	-0.0823437668032645	0.0264064525170599	-3.11831991631842	0.00181885256366349	0.0146625720439398	FTSJ1
462.456372040735	-0.622265430619539	0.170925720356148	-3.64056052724517	0.000272045143270802	0.00292203745983177	PRR11
0.733598455824591	-0.354044724614655	0.361888066609564	-0.978326607814422	0.327912814089111	0.633529170350574	REEP1
2623.48379298462	0.309415511080766	0.0579547168133335	5.33891852284195	9.35026497734575e-08	2.57111170650772e-06	ATP11A
2733.49768845504	-0.111548850073489	0.038837919935331	-2.87216334600897	0.00407672185519765	0.0284687802872715	POLR1A
2478.03143515021	0.340925835111769	0.0492180883857174	6.92684023889685	4.30344099657544e-12	2.64106338580154e-10	LAPTM4A
2575.88752521723	0.161488773297952	0.0580676258432454	2.78104659787355	0.0054183959128632	0.0356566546346775	TTC7A
2235.11484959082	-0.0768183875101167	0.0350062082870916	-2.19442182598346	0.0282050982464305	0.128412083550904	IP6K2
0.0599809763279919	0.0457471707486221	2.0193524254805	0.0226543768048495	0.981925968520803	NA	STON1-GTF2A1L
954.779113834801	-0.0238467266689602	0.044846399065861	-0.531742284011234	0.594904501706733	0.833052398194542	SRBD1
6524.40784247055	-0.1913161700107	0.0450035799411135	-4.25113224905739	2.12692523863977e-05	0.000324204327812692	KIF2A
16988.3998112888	-0.0862857353787214	0.0568555531603313	-1.51763074286513	0.129107512255153	0.371056728972551	RASGRP2
4511.49628203337	-0.0670392272758205	0.0356805895535933	-1.87887106447963	0.0602621006652363	0.222578122894198	PSME4
484.417700874457	-0.208279554781501	0.0731844001713578	-2.84595561750625	0.00442783657752313	0.0303702896394331	IFT80
3112.24933661978	0.0172751010709996	0.0441873758102448	0.390951052291147	0.695833416719105	0.886538138495294	SIRT2
2012.10798284611	0.00470335349355651	0.0414230435206851	0.113544372740449	0.909598986157101	0.972498323518376	ERLEC1
995.314472446872	0.0693082344588949	0.0484918825654388	1.42927497948476	0.15292521444927	0.412375666105899	PPP2R5B
264.108340182997	0.0206601004538931	0.0705270568471109	0.292938644791037	0.769569049606763	0.918687167399637	PYGM
0	NA	NA	NA	NA	NA	PAGE1
4.51333395332619	-1.06773153372526	0.382861148671557	-2.78882184162601	0.00529001567765691	0.0349529145274314	PITX1
0.0093178558109983	-0.0110100932538144	3.18176027927177	-0.00346037799438943	0.997239023333824	NA	TRPC7
878.751246159897	-0.0283612972158287	0.108884561905393	-0.260471243301426	0.794500294469305	0.930462794846323	MAST4
0.0343974018202165	0.0320291797462206	3.18176027927177	0.0100664968240635	0.991968233251926	NA	ADGRF5
254.536610387462	-0.135153673950685	0.223073962772891	-0.605869337105395	0.544601522345268	0.806263778329126	SDK2
0.125173400929261	0.118080932731931	0.946058359077671	0.124813582163209	0.900671134469074	NA	ADAM7
1904.29318139867	-0.0806985533858028	0.0398090003354445	-2.02714342751158	0.0426477467243593	0.17357900926454	NUP133
8683.77427853877	-0.236940298345553	0.0600001280157118	-3.94899654686582	7.84794836333743e-05	0.0010016417114465	NUCKS1
3279.96005143852	0.0798419392811876	0.0419370859662899	1.90385043313135	0.0569296660979126	0.213784731806126	VPS35
3001.16684287584	-0.00604946754222382	0.0355057398363153	-0.17037998842194	0.864711308963366	0.95708550278677	DNAJA2
971.46573015039	0.345671508276996	0.108068687494032	3.19862780137942	0.0013808331449239	0.0116562842294741	BCL3
18601.1984792092	-0.0203318689586153	0.051376943434883	-0.395739170127639	0.692297455950605	0.885010659238195	KCNAB2
0.0341356975019172	0.0509035146756346	3.18176027927177	0.0159985386099814	0.987235557566738	NA	ABCC9
0.0435386544045096	-0.234575161143434	3.18176027927177	-0.0737249637163499	0.941229234666262	NA	GAL
8711.69623111581	-0.206263491810267	0.0490404642552126	-4.20598570879848	2.59946660113893e-05	0.000387122129836932	CLEC2D
332.006383165115	-0.0468418102075095	0.0573787284619806	-0.816361942188159	0.414293156688932	0.71144554268369	FUNDC1
3.18811398235046	-0.157062098944488	0.337748143337015	-0.46502727562818	0.641911924023467	0.860139937811961	MAOB
9644.71381934929	-0.00270871751703179	0.0749240248074189	-0.0361528564968867	0.971160476458113	0.99126453569741	RORA
9.11389592839455	0.35119423911416	0.16221960568089	2.16493091349889	0.030392976393885	0.136187953450888	DRD4
10083.2347909259	-0.0750041933889772	0.0945365323030906	-0.793388455888234	0.427551534509903	0.722665127888406	TGFBR3
149.725069627219	0.219546167887032	0.0809344523482411	2.71264166887025	0.00667492425439046	0.0422772980240627	KIAA1107
19.0684034279249	-0.178293273805584	0.123921091794573	-1.43876454946948	0.15021724366089	0.407504034834189	PLA2G10
0.0516720500599018	0.0954174419463508	2.5212051901531	0.0378459644296371	0.969810496288225	NA	HES2
2714.18416062575	-0.128521861966622	0.0680875630371469	-1.88759673916518	0.0590801081880412	0.219406625587352	ATP1B3
362.490130492288	0.208010151882522	0.0765886185826303	2.71594077203655	0.00660877397838344	0.0419193748493419	NEDD4
491.945793070343	0.0207013470920093	0.0448890464542233	0.461167004585852	0.644678792255004	0.861252026898073	PIGB
1458.27526142307	-0.172643909443491	0.0580526517793185	-2.97391943609708	0.00294022260608657	0.0218133990078663	MAPK6
1186.21371280299	-0.0764411071795872	0.0365194339697655	-2.0931624307998	0.036334657200446	0.154607015161416	GNB5
7626.20721103735	0.0567596576694464	0.049486261061217	1.14697809962308	0.25139067233212	0.550773773456473	RAB27A
1214.99389670587	0.0647485835208992	0.0473134509146346	1.36850266191156	0.171154789352573	0.439925107224732	CECR5
2002.20934285768	-0.109449537023014	0.0361811753895679	-3.02504094586634	0.00248599469177368	0.0190182654982636	UFD1L
77.4909942410299	-0.613824540967003	0.210270847045613	-2.91920896116354	0.00350920904793298	0.0252289827426356	LRP6
6.17750634255999	1.78875180596885	0.267487024195323	6.68724702198142	2.27407846680551e-11	1.20597471305853e-09	GUCY2C
2.80545246971771	0.417798525100169	0.244397735397947	1.70950244043742	0.0873579200486822	0.286148185331097	SCT
3909.87625863306	-0.0322302785240821	0.0503014604431832	-0.640742400719896	0.521690061157151	0.790533923816392	PHRF1
3139.61277882467	-0.0293963645765487	0.0335152406640144	-0.877104385770139	0.380429942749364	0.682924795011367	IKBKAP
3359.77208772731	-0.0579444028298272	0.065178831112526	-0.889006474046625	0.373999600450238	0.676633146560974	NUCB2
143.684531662111	0.159603201940741	0.123891581368921	1.28824896879377	0.197659310855466	0.478811827346839	PFN2
3.70151117478378	-0.406619568305085	0.412865324894698	-0.984872169656762	0.324686865184552	0.630633640094124	PTPN3
51.4346519580696	0.347511281177556	0.157726831468651	2.2032477159514	0.0275772938533386	0.126097250498356	SPTB
725.448576215345	0.406459728775909	0.0839329657870911	4.84267087388473	1.28105386549006e-06	2.81148375382246e-05	DAPP1
0	NA	NA	NA	NA	NA	FGF10
950.466444247718	0.379075345960374	0.0512986505391071	7.38957734709588	1.47296264115424e-13	1.32262486126063e-11	SLC44A1
797.467815576264	0.0412132924344804	0.0288719529015693	1.427450805804	0.153449995380076	0.413129521150327	TMEM260
1668.61385380001	-0.0766331451168057	0.0344441414658487	-2.22485281547189	0.0260911204639347	0.121141371933481	SMG6
2848.95471478451	-0.104892446603722	0.0520700078434849	-2.01445037072039	0.0439622704688053	0.177293523194281	EXOC5
85.5356025672501	1.21393489012024	0.145747572398621	8.329023050896	8.15121963775285e-17	1.71119397084963e-14	CLTCL1
12.4035011909883	0.00327316403151821	0.178662279467293	0.0183203977990072	0.98538325510632	0.995766000947545	FGF22
108.866997661181	0.677498878993079	0.0873983602879208	7.75184885347002	9.05641500088197e-15	1.07686434619862e-12	FSTL3
3787.77837740054	0.0885655385863919	0.0359666320455074	2.46243625131018	0.0137996702161154	0.0748568861394474	DGCR2
3821.34697616097	0.00425020107708682	0.079105313653736	0.053728389166005	0.9571515641796	0.987367631716185	RNF126
1252.24277169049	0.18936340742618	0.0449603037573235	4.21179110462159	2.5335378537643e-05	0.000378600354779505	MNT
2078.38789860947	0.0617010940633526	0.0384289463618611	1.60558901309321	0.108364241074868	0.329606654947526	ZXDC
1750.35789391626	0.0617075396155906	0.0652045354959654	0.946368824595167	0.34396050059392	0.648588096269524	JMJD6
559.757956102621	0.0925627735030167	0.0302316939515225	3.06177925892753	0.00220025645311988	0.0172130060223513	POLB
22.0782388319346	0.340406273553626	0.257846928226482	1.32018743017418	0.186772447650202	0.463127509487794	ST6GALNAC1
702.427946320998	0.0939745635455242	0.0547021163107662	1.7179328677459	0.0858088609032141	0.282747534736289	WIPI1
0.371540323256019	0.444429922303756	0.44317038147811	1.00284211418066	0.315937045551239	0.621459568798758	FRMPD1
3322.33921565968	-0.00450112952470519	0.0378960799921396	-0.118775596991531	0.905453142580423	0.971898207924976	GBA2
343.718011985017	1.55145826424317	0.161685430612059	9.59553534520787	8.34825809784453e-22	6.86813449995642e-19	NDST1
1110.93057990477	-0.0672800920849095	0.0742887318428393	-0.905656758648717	0.365117556618055	0.669146473870539	ASNS
958.03310073146	-0.16619650632409	0.0660592834245607	-2.51586904532329	0.011873929260651	0.0668100566902435	AP3M2
0.362387181095095	0.876440246514794	0.602986553282152	1.45349882471539	0.146085305770812	0.400507674291949	CNGB1
63.418626810333	0.951483128438228	0.136331276443359	6.97919914828594	2.9686741697432e-12	1.91049559676497e-10	ST6GALNAC2
0.0267775955522661	0.0536694829129176	3.18176027927177	0.0168678587329657	0.986542034133379	NA	CHAT
59917.868035078	0.00895913326340757	0.0480552039173716	0.186434195114692	0.852104278653914	0.951759732548592	PABPC1
346.798061328412	0.230919710164393	0.0474105095880095	4.87064391779485	1.11235145263307e-06	2.46792844155616e-05	TESK2
596.334382694298	-0.128255069133684	0.0500348645116356	-2.56331400885193	0.0103678233202668	0.0601938855367005	CFAP20
3096.9387412326	-0.130963691880679	0.0295027255133216	-4.43903705850988	9.03622581596933e-06	0.000154455905278481	CSNK2A2
3.21956886768736	0.345711850640109	0.240850005530793	1.43538236537806	0.151178168365406	0.409090892083114	PTPN21
518.7929487323	-0.115285306673924	0.045552592463748	-2.53081768651633	0.011379698055772	0.0646690284924163	EIF2B3
0.0669597741094758	-0.0165142363926189	1.99775996844223	-0.00826637666861253	0.993404460797897	NA	CAMK2A
4816.48267231101	-0.0863745537165901	0.030718758001126	-2.81178534996187	0.00492673691184	0.0331278709070929	TCOF1
14129.2785013304	-0.00918949817854458	0.0395207024869631	-0.232523654699102	0.816131316835367	0.939048476947931	CDC42
2821.13197538865	-0.125317738803905	0.0501383122157103	-2.49944071241867	0.0124389510857405	0.0692088596325972	OSBPL3
0.263800692558888	-0.541678360337518	0.557437240681813	-0.971729767596761	0.33118500365879	NA	EPHA8
1.81412134459539	1.37740455485475	0.324516895738166	4.24447716881312	2.19103673203604e-05	0.000332976326126695	SLC12A3
956.393467230857	-0.220446451231602	0.0448290290240509	-4.91749333034476	8.76594425803474e-07	1.98834085852889e-05	RAD18
3197.31771730585	0.124647896039408	0.0548510722262941	2.2724787498257	0.0230576100596266	0.110680834537244	ATP2B1
4.76972876214265	-0.338593308348825	0.311410207820192	-1.08729033232054	0.276908519794773	0.579160048272152	TRPM5
3915.22885717335	0.0366535962007007	0.0791942615549524	0.462831466333795	0.643485174642151	0.860808117605233	NCK2
6651.67824966864	0.0118518572451889	0.0358765868876086	0.33035074608177	0.741134953247342	0.906321226773626	MAP4K4
6257.91758455661	0.0478778172703956	0.0581666736291584	0.823114238500908	0.410443032528205	0.708168666482159	MGAT4A
14331.0108196138	0.00507088173469201	0.057368495628724	0.0883914015718596	0.929565595099206	0.979678681530014	RPL31
21485.6605837917	-0.117437136574948	0.0428286950828932	-2.74201995525788	0.0061062631812857	0.0392554701664914	WDR1
1419.32885565698	0.0464301529202171	0.036394464941055	1.27574764446781	0.202044740464476	0.484958358282499	SNX13
0	NA	NA	NA	NA	NA	MS4A12
931.47851790003	-0.281373075532414	0.0731308052963121	-3.84753147996037	0.000119313950082491	0.00143811773795172	ARHGAP10
207.738744337339	0.35561960900237	0.100597561912709	3.53507184707867	0.000407664298865608	0.00415443630983231	RPS6KA2
1034.55134561316	-0.0367645649676226	0.0322216521041344	-1.14098944550721	0.25387431517602	0.553886913784453	ING3
546.020106731114	0.394689606022271	0.102226081980094	3.86094818834127	0.000112947854671423	0.00137086630629909	VASH1
74.9265460301552	-0.931885070512354	0.191878712765333	-4.85663603368053	1.19396765789566e-06	2.63747282339215e-05	LMCD1
2125.97745967388	-0.0300392906165779	0.03368303772449	-0.891822491257587	0.37248808440054	0.675596573267737	WBSCR22
4625.52985702834	0.0185351482222275	0.0462336806746797	0.400901419738759	0.688492704603799	0.883322849538044	SEL1L
223.042089701634	-0.915240702913489	0.219969527905488	-4.16076131829827	3.17188449302828e-05	0.00045889811771759	TRIP13
3915.5881362475	0.148608975355186	0.0379900175579156	3.9117901203555	9.16145136775156e-05	0.00114527548104459	ATP6AP1
4336.57563951878	-0.16140426745818	0.0526615163864029	-3.06493771037428	0.00217715335635716	0.0170673572411826	TCF3
5210.60042295538	-0.289760750286998	0.0592407745058224	-4.89123838613081	1.0020351459964e-06	2.24279042971546e-05	TRIB2
7356.27811363521	-0.133377603408093	0.039308435910013	-3.39310380381016	0.000691054455313685	0.0065105842215254	DAZAP1
1668.42802878515	-0.071994404446138	0.0620287402327619	-1.1606620443359	0.245779363028769	0.544279060454948	MBD3
0	NA	NA	NA	NA	NA	PRLH
1084.21608153734	-0.132908012469091	0.0660168347689675	-2.01324424193035	0.0440889410045113	0.177733725887607	HLTF
1884.89640868451	0.0406234980862938	0.0318370863437895	1.27598039744043	0.20196244863408	0.484837297825031	FAM50A
1144.67002947463	0.00955295582495622	0.0502691184417645	0.190036271195467	0.849280708086421	0.951021751052932	FAM3A
6992.78113986827	-0.117822759766542	0.050146212515516	-2.34958442235465	0.0187943815642821	0.0950335326311237	CPSF1
105.381792459237	-0.923961971578178	0.264924040566731	-3.48764864676538	0.000487287969261061	0.00483486000805733	MYO3B
309.196230467613	1.07404137785557	0.162539090607198	6.60789582274188	3.89820836151928e-11	1.98430539338874e-09	CYBRD1
0	NA	NA	NA	NA	NA	CDH19
2807.30494054201	-0.0743153971754525	0.0300062904628444	-2.47666059446683	0.013261794777305	0.0728549057969979	PDCD2
0.0478269363525019	-0.0917154714189498	3.18176027927177	-0.02882538700871	0.977003853384965	NA	SLC6A15
1802.19970093515	0.0298003119973924	0.0308089997025684	0.967259965759554	0.333414091640497	0.638711450568705	RDH11
2648.24624002997	0.239284509969458	0.0570499381257779	4.19429920225169	2.73716494446027e-05	0.00040465906221161	PRKACA
1478.26284525128	0.0743463514511497	0.0719673822078974	1.03305621477769	0.301577592191612	0.606783125541191	ADGRL1
0.0205486530279156	-0.0919258593598995	3.18176027927177	-0.0288915101363134	0.976951116726731	NA	SPP2
2966.2860273926	0.333429839287242	0.148091737167273	2.25150873144681	0.0243533344989544	0.115146862713291	ACTN1
2063.77268292511	-0.00524232316341892	0.0390560718777925	-0.134225561132269	0.893224213941874	0.967647286528881	ZFYVE26
7.33877987486333	-0.528375010711635	0.249936572449917	-2.11403639544394	0.0345121588955647	0.149247068728653	RPS6KA6
144.914514221639	0.0237914109125839	0.0755140808738484	0.315059266262263	0.752716655461061	0.910727465502867	EPN2
8036.99159551836	-0.0210475815056806	0.0580494402492232	-0.362580266326723	0.716918453726191	0.896565428004245	PTPN18
149.418763677622	-0.16436561756451	0.168478301865158	-0.975589234606957	0.329268061488698	0.634643183164438	LIMS2
1.01074867695363	-0.2206678337755	0.323788527364127	-0.681518383532288	0.495543538523387	0.773670042472692	ASIC4
293.820928216788	-0.102452886081456	0.186966876473333	-0.54797345933128	0.583710126884594	0.827166866247828	SPEG
81.6261139967479	-0.041034500914189	0.0940775167026295	-0.436177551793754	0.662707913664867	0.871879767255931	LNX1
1335.87000601438	0.142794178140291	0.0399184585034279	3.57714660068923	0.000347365378338746	0.00360020501076998	ALDH3A2
3637.93532933001	-0.423030376864379	0.0707519732707454	-5.9790611810299	2.24427262744174e-09	8.30080908618793e-08	TFRC
3012.61602344349	0.0201390006580526	0.0715045641887494	0.281646366026258	0.778214683816797	0.923398104599022	SREBF1
2.26730085601275	-0.137052431700673	0.256927264948903	-0.533428913151471	0.59373670735749	0.832182768761488	TRPC5
4528.18105994024	0.000716774669156969	0.0404889415347758	0.0177029737500383	0.9858758083109	0.995766000947545	AFF4
685.495565261207	0.390608958559467	0.0596664258528222	6.54654528030509	5.88833017011656e-11	2.92399299149018e-09	UBE2D1
500.634074478842	0.0982417671418431	0.0477837515112371	2.05596597242349	0.039785796213383	0.16515473022438	MPP5
9.95814785042691	1.10981756587415	0.298331966528772	3.72007592343315	0.000199162897620965	0.00223626654503216	RHOBTB1
8459.17533939418	-0.198292211996917	0.0734168885703393	-2.70090732334614	0.00691506043786644	0.0434816029185405	SMC1A
1917.74385710498	-0.133859305185479	0.0616198399765082	-2.17234100634652	0.0298299511843601	0.134243600539906	HSD17B10
4787.70818877608	-0.00411155921279828	0.0302655427471515	-0.135849512006034	0.891940248921149	0.967305947040629	MARK2
333.464195160317	-1.15082880710816	0.235262402251744	-4.89168178210093	9.99779950992495e-07	2.24103841739407e-05	HMMR
4047.57018710919	-0.100636581035813	0.0300919567761086	-3.34430166122373	0.000824899889522065	0.00754052631743293	CHFR
0.227111368247761	0.434653440221688	0.891846914127648	0.487363283245578	0.626000908502911	NA	TRHDE
11.5306799593104	0.413027898836376	0.212481385279848	1.94383097744021	0.0519158368700182	0.200227463841831	P4HA2
116.281112418796	0.755808565938103	0.139231716947082	5.42842236317004	5.68543672324753e-08	1.64042363844223e-06	FCGR2B
5762.99688456229	-0.123708714098011	0.0459815018729899	-2.69040177155846	0.00713660414267827	0.0445708309608384	NFATC3
841.861552527984	-0.149253699322831	0.0594914941498191	-2.50882418496602	0.0121133758725405	0.0678438199742652	TRNT1
6977.90960817129	0.0808501024966025	0.0558282879095479	1.44819240431651	0.14756324828669	0.403394070445064	ACADVL
23382.9777701295	-0.04118396436003	0.0355719914858254	-1.1577638091036	0.246960436178503	0.545717440361781	STK10
2115.49640712226	0.0435014377127567	0.0289569518264221	1.50227958983802	0.133024917471339	0.37818982794691	FBXW11
16536.4300908495	-0.059106780052002	0.0404605845052807	-1.46084839788431	0.144057050505657	0.397195536755685	ACAP1
36.2952112664526	-0.584576121575037	0.150197420176785	-3.89205168029503	9.94000639301786e-05	0.00122847663257598	CRMP1
188.139973299316	-0.719860061603314	0.139644197052933	-5.15495865059431	2.53686902313464e-07	6.39643173291035e-06	EVC
1569.70687366845	0.00762182557622619	0.0303615911124833	0.25103511696699	0.801786958887093	0.933129369474783	DERL2
3000.05439202398	0.0669202820343942	0.0507699290400672	1.31810863831583	0.187467283186481	0.463981144824495	SIDT1
1395.07898064359	-0.089208030282001	0.0432598585578268	-2.06214336467961	0.0391940888282459	0.163302835641626	NDE1
45.2595549400462	2.03321053177737	0.256108962726897	7.93884958233771	2.04065062323654e-15	2.9721246397761e-13	MRVI1
31.7401230118564	0.893533259601662	0.167783437953547	5.32551526241254	1.00667262678263e-07	2.74635005006526e-06	TMEM38A
4547.36952977132	-0.0801244286274134	0.0428350937174195	-1.87053235265433	0.0614099286314696	0.225557726749917	AP1M1
118.882614202497	0.648102420727442	0.147661528028038	4.3891081812751	1.13816443881108e-05	0.000188805043691603	PVR
959.403045907272	-0.0687362181093115	0.055507588049398	-1.23832111112702	0.215597018975389	0.503511835016945	XRCC1
232.571645377446	0.0871322321183318	0.0932189091485367	0.934705553993275	0.349940063844459	0.654954226723152	SCARB1
5.07307350154907	0.102539699877581	0.197553648446671	0.519047360976792	0.603727714611968	0.838704526328058	CYP2W1
2712.19814629509	-0.692760119426887	0.165279940053359	-4.19143496302839	2.77195652318483e-05	0.000408414116968761	MCM2
2.64973378973182	-0.166164974745388	0.419912101099437	-0.395713708441183	0.692316241421951	0.885010659238195	MOV10L1
17.30148810615	1.89632910358688	0.353194274850821	5.36908222645406	7.91383338808983e-08	2.2080393064478e-06	PANX2
1371.4651072384	0.0680995710191415	0.0593746085185342	1.14694770573323	0.251403234481732	0.550773773456473	SELO
35.0580351083435	-0.77684016211426	0.17693985673515	-4.39041930093265	1.13132295908695e-05	0.000187977461105932	TP63
313.854596961868	0.580528396929438	0.135527462952057	4.2834742441449	1.83997406612848e-05	0.000285467943796896	ALPK1
4151.41695803728	-0.0477091401573772	0.0869718823631729	-0.548558210550805	0.583308671094484	0.827118795465916	LLGL2
614.739507120849	0.299014023543338	0.0785701574982387	3.80569459275987	0.000141406785727355	0.00166129778368996	PDE8A
13.0350465298723	1.62685688445529	0.246140647734554	6.60946048297451	3.85723163514895e-11	1.96673586220995e-09	CLCN4
628.73097926676	-0.0862806143825772	0.0519429547937183	-1.66106481091082	0.0967004308553396	0.305634006358274	NLE1
6258.56394758528	-0.16981899293723	0.0367608881491445	-4.6195563134451	3.84561499296541e-06	7.36693016902877e-05	SDHA
2283.54771540005	-0.0286443499834725	0.0397127082685496	-0.721289260600677	0.470731563092187	0.756430807186093	SMARCE1
7.68732468446114	-0.0647907492105626	0.159933632147947	-0.405110221911472	0.685396493092483	0.882288207795289	FNDC8
1940.48878199143	-0.116793299243826	0.104476096186066	-1.11789493967906	0.263611866535395	0.565050339638559	GSDMB
7485.50745260998	-0.0472864078776511	0.034130693897119	-1.38545111389143	0.165914570841747	0.431587723160382	KDM5A
12.4608508362988	-0.0275032905240027	0.151072833538419	-0.182053185075187	0.855540987582161	0.953175743430239	ADAM11
56.1376007301617	0.151505175274815	0.0893832242309755	1.69500682682144	0.090074125731752	0.292215324232605	PPP2R3A
14.3531501163368	1.13821344859924	0.219023210655201	5.19677090475621	2.02780010277847e-07	5.20457294507392e-06	FERMT2
0.42333935336876	0.450187132494455	0.478620993052211	0.940592115743961	0.346913923820663	0.65145341400993	ABCB11
33.8413474147417	1.51874100890667	0.284377805358466	5.34057503887215	9.26522161131176e-08	2.55464987181458e-06	DHRS9
0.70285445414388	0.270255344187204	0.451350220104823	0.598770826176709	0.549325719361422	0.809085001404487	CD5L
196.020756003113	1.85734793411573	0.335087109894971	5.54288087864046	2.9753528368509e-08	9.11069249958926e-07	PTGS2
43.7374951368111	1.50973198306007	0.225800966537046	6.68611833781669	2.29167737486268e-11	1.21319407462296e-09	IGF2BP2
457.945056519922	0.0437195721780826	0.0431418223686138	1.01339187307695	0.310873019684785	0.616721501512308	MAP3K13
11718.5636162998	-0.0995369031997157	0.0521946265496687	-1.90703353543484	0.0565162449724927	0.212652914168092	ST6GAL1
8268.07850077494	-0.17811572956857	0.101445211084076	-1.75578253192209	0.0791255481568134	0.268074149217187	TBX21
4.76884546930993	-0.420895430163558	0.189521949281674	-2.2208268317144	0.0263626925026247	0.122105958578803	VDAC1P1
852.942228776505	0.188781328507904	0.128443284957511	1.46976409526082	0.141625656587201	0.393239531744448	FRY
6347.41714248439	0.20109696623406	0.0497362772162122	4.04326534854744	5.27119077981491e-05	0.000713133543722515	PICALM
1080.09318921646	-0.00478457200934691	0.0522585851971741	-0.0915557126411763	0.927051039787918	0.97851637196658	NSF
0.0230493040755392	-0.0442483556555634	3.18176027927177	-0.0139068791397732	0.988904273501208	NA	GLI2
3503.87307089578	0.0153434743381326	0.0283735933308105	0.540765991788263	0.588668886205515	0.829316640955857	CLASP1
1714.23182199766	-0.10140684537837	0.0729071897126996	-1.39090322611496	0.164254774406586	0.429509091395625	MRPS34
2.52804329405713	1.73752461683004	0.332799086435142	5.22094166616246	1.78015612966666e-07	4.61566887453603e-06	NOTCH3
2469.00443287846	-0.0594438660418554	0.0366410123318614	-1.62233143297096	0.104732401820874	0.322025688022971	CLNS1A
2.89672055315289	0.576990375947393	0.605265303099203	0.953285068536011	0.34044565471608	0.645629777526706	PPP2R2C
28.5541009540442	0.0747489526649444	0.161007899931709	0.464256429011551	0.642464036625923	0.860387385609023	TEAD2
1143.66500916306	-0.154197718172154	0.0422518541936702	-3.64948997185678	0.00026276149679641	0.00283231585073751	EED
77.4163438030715	-0.0721430383520433	0.073699010594499	-0.978887474473479	0.327635581737463	0.633200810683398	CDHR2
0.458435600509749	0.57108312489175	0.796131340750565	0.717322752742472	0.473174971224531	0.758056730308457	SNCB
1328.94466115553	0.0285094712830472	0.0562090358642873	0.507204417309012	0.612011395921464	0.843351149472584	TSG101
3401.83999974634	4.95512860897647e-05	0.0220973037955225	0.00224241321693759	0.998210814614727	0.999261286400694	NCBP3
26154.9148911896	-0.114153810116442	0.037598908097432	-3.03609375625029	0.00239664828014613	0.0184737351419049	ATP2A3
0.444395241993211	-0.0923736250958642	0.487024243470689	-0.189669459650675	0.849568154024455	0.951116388690857	CA12
98.9354841825653	0.721066852728327	0.184133123924652	3.91600836046963	9.00271272356558e-05	0.00112960665830724	MGLL
189.342715420579	0.668153292845952	0.216933191296956	3.07999568370028	0.00207003594875614	0.0163582280062661	NTN4
809.494412972633	-0.0564970761781406	0.0601416803059104	-0.939399695698033	0.347525569195783	0.652199650204664	BCS1L
343.097744322233	-0.241227481204259	0.244875886386318	-0.985101002651181	0.324574460927	0.630507121290228	NUAK1
3594.60410059685	-0.0461519890895715	0.027289313506234	-1.69121106982147	0.090796497524969	0.293838548230922	DPP8
510.020013227851	-0.014084620901588	0.0356141694439169	-0.395478011182253	0.692490146354222	0.885014587556171	SLC24A1
494.682675042943	0.587377250010541	0.148241542650176	3.96229855349419	7.42316333524578e-05	0.00095827435082647	ZNF532
99.6915089937017	1.36933882112733	0.165016747906069	8.29818087256686	1.05717641766344e-16	2.13266357796107e-14	SCARF1
4255.72430283959	-0.211316321362338	0.0441784598877494	-4.78324327962677	1.72489149665831e-06	3.61858698540862e-05	LMAN1
1470.56038931449	-0.246045100235566	0.0663453839710072	-3.70854889231008	0.00020845041467842	0.00231916323933154	HACD3
2737.65575497537	0.0201655426223125	0.0439706293539453	0.458613918395125	0.646511439884212	0.862330001036614	IPCEF1
10271.7248465794	-0.00764940056206611	0.0312545718350299	-0.244745012103884	0.806653873078622	0.935334996842904	ZZEF1
0.0171783542696958	-0.0648686768895331	3.18176027927177	-0.0203876694646462	0.983734120149195	NA	NOX3
22894.7714174575	-0.0820191153718773	0.0623042389361516	-1.31642913503733	0.188030048918484	0.464844854144292	ENO1
4.89816416881466	0.909669216795639	0.3014252861219	3.01789285331476	0.00254538883755368	0.0193906710262073	SLC12A1
1644.77096489667	0.0583644144489844	0.0560426208433615	1.04142906899576	0.297676457130836	0.602936451673559	MYDGF
1125.95239108862	-0.0112214881790878	0.0735462475355307	-0.152577304146845	0.878731624077701	0.962525751598604	ANO8
581.599399225867	0.0409276710205082	0.0642828395465371	0.636681131530896	0.524332566374792	0.792565464318635	TUBE1
141.517724355561	1.75582868102111	0.222887534618099	7.87764414025932	3.33611234013639e-15	4.59507962143672e-13	ARHGEF10L
2391.93237405296	0.247243224417634	0.124353656702591	1.98822640985098	0.0467866553832848	0.185465007145096	TXK
3.93503134337613	-1.48145338527389	0.345466065783271	-4.28827468745739	1.80066327394612e-05	0.000280037514179171	WSCD2
3.13207502693886	-0.603759213111043	0.269419346991798	-2.24096457753431	0.0250283695979195	0.117517132586869	KCNQ2
26.0933271115976	0.165426026426666	0.124767425895046	1.32587512517748	0.184881063627981	0.460237126008811	TACR2
1276.11612818216	-0.0768967334331939	0.0458437151012087	-1.67736696869854	0.0934707443920412	0.299436903735396	ACTR6
182.118724139964	-0.364458295499346	0.104106832939024	-3.50081051560574	0.000463845516980179	0.00464594329569515	TIPIN
1835.52870022277	-0.0727356617258618	0.0406388498753117	-1.78980610792455	0.0734850869392818	0.254278281963367	SRI
4005.30769908179	-0.11148933822767	0.054540114983667	-2.04417130878908	0.0409366265239222	0.168370613618186	EIF4G3
488.016672049674	-0.330245352806643	0.0821621566541048	-4.01943383980225	5.83381605661324e-05	0.000777161316250796	NUP37
5.94179926101732	0.071545472854675	0.366133289515475	0.195408270439859	0.845073342540527	0.949567228677844	SEMA3A
321.663526903446	-0.953999523976123	0.208690977085356	-4.57135012399664	4.84591823164504e-06	9.04412942803649e-05	GTSE1
35.7206448757903	1.87031147813681	0.259428936048286	7.20934027879103	5.62236021785945e-13	4.321834470496e-11	SEMA3C
4454.90071281587	0.0371591207474346	0.113762416777054	0.326637933688216	0.743941748958267	0.907659674305452	TTC38
1148.63284862764	-0.238672978389348	0.0621628808247247	-3.83947743770617	0.000123296458979359	0.00147645326960334	ACAT1
1489.30092079662	0.0683093180156319	0.0716533412098808	0.953330533680853	0.340422625659447	0.645629777526706	GRAMD4
204.556686874349	0.223188774855834	0.153080038854535	1.45798744582186	0.144844003433728	0.398468275148909	CELSR1
17.2276327675221	-0.191536805099003	0.152337932700465	-1.25731524449404	0.208639505997415	0.494505824269685	WNT8B
4973.30780135273	-0.0135396447265414	0.036877859173447	-0.367148338596897	0.7135083721719	0.895193918428515	ZNF638
892.127008988121	0.105387502947603	0.0444545410396163	2.37068026084637	0.0177553835009159	0.0911576781527882	SLC25A40
474.124307199567	-0.123004566557929	0.0492363475568852	-2.49824718244617	0.0124809132759781	0.069378926245576	TIMM21
144.07289777583	0.0639087782250817	0.201259117482686	0.31754476032908	0.750830281601617	0.910031193288102	ADD2
0	NA	NA	NA	NA	NA	FGF4
3.94077992982849	1.64681655479911	0.314291905523024	5.23976763594527	1.60778913748575e-07	4.21542647244326e-06	RASAL2
1042.28093775936	0.0609871263506684	0.0878069089278915	0.694559540875674	0.487331374974408	0.768102679760833	VPS9D1
1362.7782159407	-0.0785756333926078	0.0556620687253683	-1.4116549239356	0.158051591829095	0.419988329429761	ZNF37A
3771.83235901931	-0.0316697431516458	0.0248731974499348	-1.27324776862288	0.202930134652047	0.486431474825444	MARK3
10155.0429838076	-0.0625168234885725	0.0478753006234707	-1.30582623345291	0.191611656738706	0.470299857371892	SLC25A3
1609.9480912438	0.223780779811414	0.0733579199874294	3.05053332823178	0.00228435325819681	0.0177341783166312	FNDC3B
9887.71133365393	0.459662600941038	0.127037934580084	3.61830977857461	0.000296533332068482	0.0031407357787629	FOSL2
0	NA	NA	NA	NA	NA	CACNG5
1.6948650539033	-0.0747438095032856	0.259845960388493	-0.287646609520259	0.773617262752801	0.920657048712122	CACNG4
6530.39850898697	-0.0218792122605947	0.042841153948172	-0.51070548396207	0.609557300135485	0.842127891147648	FRYL
3671.14191264428	0.0587902398030712	0.0304657966839343	1.92971286498716	0.0536424250339042	0.204910512415627	TMEM131
82.025708030721	0.416110213389824	0.141404145410804	2.94270165970702	0.0032536180189915	0.0236938116024166	FSCN1
92189.3985162368	-0.0179655221880695	0.0572160281052028	-0.313994570805166	0.753525162265434	0.911114436518761	ACTB
3.69013628987809	0.483247271746631	0.217715754100132	2.21962472924387	0.0264442521797763	0.122316218865278	MOCOS
167.343226188386	0.815475550146874	0.116712596291271	6.98703975457585	2.80746710850771e-12	1.81442247946868e-10	PLD1
0.468642197978453	0.292778932054693	0.440965794366932	0.663949303539559	0.506722758916176	0.781667297491937	ATP12A
335.611239550582	-0.56344735644389	0.144108214295789	-3.90989062765976	9.23379206710929e-05	0.0011524257094006	WDR62
2720.4794559929	-0.0348547151174811	0.0229813780581286	-1.51665035183358	0.129354985502132	0.371538569417333	DLG1
7700.25707056923	0.0947293650304019	0.044822364342852	2.11343971740992	0.0345631495349602	0.149403901142316	RAB7A
1227.12681513889	-0.0255362629525821	0.0521464186008548	-0.489703102106488	0.624344006409544	0.850170202596495	BCAP29
1884.84001059058	0.00831859716345766	0.132181676947525	0.0629330581632737	0.949819810402287	0.985191321802927	SEC31B
3237.05610572991	-0.0850880692071356	0.0364438252017926	-2.33477327739324	0.0195552678966116	0.097712139654113	SART3
4133.08791810318	-0.0897424898629548	0.0471627632987214	-1.90282510154336	0.0570633706825082	0.214154728587788	ARHGAP15
51.3067216698396	-0.231291499756338	0.0905552773477147	-2.55414710805008	0.0106448272161822	0.0614738266857498	TUBA3D
1.99773453705931	-0.199016376672753	0.553643889945264	-0.359466401214017	0.719246208364289	0.897914718558379	PAX2
728.99030307429	-0.0869696729213876	0.0333702925855802	-2.60620049100105	0.00915528544117264	0.0543991584675571	EXOSC7
1023.74352038437	-0.164853972535662	0.049110698004639	-3.35678333303447	0.000788548802536439	0.00726715880993316	KIFAP3
1810.60710891689	-0.0734353252145555	0.0383526790450336	-1.91473782387739	0.0555259473190984	0.209977086784563	MKRN2
3316.02976649542	-0.56743764750716	0.123625597217885	-4.58996890835701	4.43312038656383e-06	8.37642362302936e-05	MCM6
652.472370493946	-0.114025408592061	0.0384428954744256	-2.96609834365668	0.00301604030041112	0.0222781525708601	REXO2
568.556540247288	-0.0295668190952715	0.083710834730488	-0.353201818981541	0.723937144308092	0.899822240618143	RBM7
337.807975839405	0.620659713215634	0.111885396278137	5.54728082360926	2.90146526798216e-08	8.91227071214701e-07	RBMS2
12744.3617543288	0.0479355617116004	0.0333395400901608	1.43779912926115	0.150491056504294	0.407884227583538	BAZ2A
2952.8144642237	0.016028147398296	0.0376551656641144	0.425656005374342	0.670358524181648	0.874944088396984	PTPN23
1611.91395502147	-0.195615089160602	0.0526701306435583	-3.71396627975758	0.000204035993201657	0.0022825636284669	MLH1
1380.16213104892	-0.345182525149686	0.0761318668501182	-4.53400841764792	5.78747209700734e-06	0.000105681254128916	UNG
148.811645039536	0.0819323387409854	0.0538479869396924	1.5215487782811	0.128122180292553	0.369251956836329	FMO4
979.269120033584	0.0168811997472205	0.0403197907529771	0.418682722106489	0.675448024555941	0.877235167995684	KLHL20
3.06196783124691	-0.0545180096721495	0.273796021177027	-0.199119072066062	0.842169602593695	0.948976186531135	RGS11
47.7613292379603	0.000928868405986279	0.0924211127535901	0.0100503919322287	0.991981082446467	0.99755216880312	SLC46A1
93.2647694228207	0.629301728453602	0.0985407755447898	6.38620636964203	1.7005148112468e-10	7.70292721046913e-09	PLXNA2
487.3578165611	-0.672609527329887	0.148525096669056	-4.52859174923547	5.93780975287459e-06	0.000107779921811272	SPAG5
4831.05466978827	0.0311894071627763	0.0310577674589958	1.00423854367363	0.315263647947837	0.62081934555131	ANKRD13A
735.196872521328	0.218635715974297	0.097599521385802	2.24013102595094	0.0250824178457358	0.11771643527971	TPD52
1119.27677540629	-0.0965021963414973	0.0706677145236015	-1.36557686904205	0.172071810823659	0.441232071558602	ACACB
465.401236633651	-0.164594022082449	0.0837057569602297	-1.96634052494921	0.0492592886053982	0.192558462199605	TRAF4
7144.22422792932	-0.0874188116811845	0.0729409845430641	-1.19848686206824	0.230727534640058	0.524562330718265	PAG1
722.239542426769	-0.0421944066701378	0.0320896265949719	-1.31489241687684	0.188546061649365	0.46585569128301	GPATCH1
1688.17809086654	0.0809278230209416	0.0457394526864778	1.7693220680987	0.0768401427172815	0.262456681363785	ICAM3
1749.77584361124	0.123651650769919	0.0387823674447336	3.1883471514762	0.00143088636199712	0.0119989478950943	NT5C2
45.5979365902932	0.80146086233969	0.196304736618856	4.08273827796524	4.45081388183139e-05	0.000612766958674571	MCAM
2.11523693560955	2.44669183840438	0.324394937304891	7.54232436156914	4.61667690054148e-14	4.59253741347983e-12	GPC4
3982.84630430792	-0.0214342232929664	0.0539904135808163	-0.397000539010176	0.691367063129169	0.884698730521772	MBNL3
30.8239514047501	-0.148321891179858	0.169748910270134	-0.873772273081592	0.382242282968305	0.684513402239319	CAMSAP3
6.90581743355984	0.419327927945788	0.176379987055454	2.3774121709962	0.0174345944026756	0.0898593047100316	RAP1GAP
3491.67786963176	-0.0105861681754409	0.0274581975503994	-0.385537621543075	0.699839138639356	0.888474372384365	XAB2
37706.0378706786	-0.0712618228135324	0.0448007068821036	-1.59064058969121	0.111690484253585	0.336753005217822	ARHGEF1
2816.61547876606	0.292549397152101	0.0544227336335012	5.37549986228577	7.63705103452406e-08	2.14062461778004e-06	STXBP2
2464.45597648587	-0.00460581333041325	0.0338484067190406	-0.136071791167126	0.891764527471252	0.967258253287249	MAP2K7
0.604029539317323	0.312421776614829	0.463660726434314	0.673815483613295	0.50042862967501	0.776641556403962	NMRK2
9489.5430689508	0.000472078747730829	0.0517312139282514	0.00912560738252882	0.992718919819072	0.997667929588054	DGKD
1.33253948136281	1.94204324607466	0.4861525814263	3.99471960094707	6.4770862779562e-05	0.000853378744944142	CTTNBP2
0.874219140076825	0.176942123421354	0.323832623206869	0.546399932375934	0.584791056583567	0.827535821770637	ACTL6B
14.8613533716301	0.0362527099167431	0.114044343077276	0.317882579166406	0.750574007540609	0.910031193288102	RARB
11421.3327294726	-0.0862296810982194	0.0365092116352393	-2.36186094511526	0.0181834612491716	0.0926912174471158	TOP2B
6653.79571632637	-0.00584666272561002	0.0392584089051067	-0.148927653684138	0.881610720058705	0.96336883699983	TM9SF3
2582.94705585001	0.0762229004784106	0.0539716371146251	1.41227697645206	0.157868422822141	0.419768936993883	NFKB2
220.310762613831	-0.642442579511568	0.143550244479317	-4.47538478141798	7.62738227253196e-06	0.000133819894164768	UBE2T
1518.71701125295	-0.0296047753242693	0.0370873453146834	-0.798244659278656	0.424728525819693	0.72006328743812	PPP1R12B
3603.57319181425	0.072801771384946	0.0306924018591539	2.37198026140249	0.0176930358908484	0.0909436752693978	DNAJC10
7077.65176201403	-0.0716890216530634	0.0454797343516242	-1.57628496901067	0.114960144091228	0.343784928395421	GTF3C1
5479.48664751857	-0.0365989999700386	0.0704148453369126	-0.519762555678764	0.603229080446022	0.838614048628833	IL4R
3685.82569049572	0.0071642314020591	0.0269501316619635	0.265832890611457	0.790367911258545	0.928376633047682	USP33
16.8120790093481	0.396301982412774	0.169014586251928	2.34477976842814	0.019038321342773	0.0959163359275092	PAK3
0.0612867611939465	0.0365520859310949	2.21913768156495	0.01647130154868	0.986858397028415	NA	CAPN6
0.0454843288916541	-0.229038118251087	2.8895124037935	-0.0792653175499071	0.936821592059766	NA	DCX
2283.19754931608	-0.228617997728825	0.0608215480311121	-3.75883227457281	0.000170708222467545	0.00195498807069679	SNRPA
10.9149929257171	-1.44568761728743	0.293269144165739	-4.92955923269723	8.24153456246834e-07	1.88060203959173e-05	SPAG6
687.86202147156	-0.0818854963319867	0.0634980444708349	-1.28957508871942	0.197198229642146	0.478184756338817	EXOSC5
2196.50305978645	0.0211788035309245	0.0491852424078903	0.430592643120266	0.666764591416082	0.873448128532321	DYNC1I2
6736.68246249831	-0.012937876565681	0.0453767871433221	-0.285121036110751	0.775551414170011	0.92192701399364	APBB1IP
2177.98848677246	0.0445026698580301	0.0647104195753925	0.687720310732665	0.491628927170767	0.770619417426236	LRCH4
1759.0012051499	-0.0447362189878431	0.0597585873943796	-0.748615737728274	0.454088843784557	0.7433830485534	FAM76B
831.546774355583	-0.0301248758997908	0.0447521107523444	-0.673149833457021	0.500851972974767	0.777060859192248	SIRT6
0.0163893210686235	0.0189658418360976	3.18176027927177	0.00596080162281694	0.995243996579546	NA	TYR
988.270937457488	-0.203173160834517	0.0805205902793692	-2.52324480147996	0.0116277423785791	0.0657000104687551	POLD3
0.223571914941649	0.336914923496836	0.64348412662008	0.523579229943856	0.600571230838679	NA	ACTN2
14432.0527682312	-0.0805068710394627	0.0461306122357205	-1.74519407260594	0.0809510926705826	0.272101508490784	CAPZB
559.922913446888	0.111170000572328	0.0789788114072114	1.40759272761324	0.159251702111229	0.422067078823952	GPR137B
89.9955266355763	-0.224973225743527	0.102784132243794	-2.18879335586462	0.0286118628701368	0.129894870360472	NAALAD2
2469.26347016409	0.0604412131428953	0.0355392948790203	1.7006868973806	0.0890017968055687	0.289817575391689	JADE1
387.333742565058	0.182462666819965	0.0701015359770377	2.60283407883862	0.00924566869912205	0.0547864814485644	SLC25A43
2168.71155364192	-0.128162837732129	0.0492310310613444	-2.60329379598879	0.00923327920114366	0.0547343756344329	UBE2A
935.249961181173	-0.0875441892586022	0.102038638551336	-0.857951365301281	0.390919319305863	0.691554836965796	FGFR1
2.27284237213312	-0.638196340409048	0.352940307523697	-1.80822741637748	0.0705711132576265	0.247401207827036	FKBP6
19.9930112738641	-0.171508347071956	0.118840941112097	-1.44317560486314	0.148971009768324	0.405344032749044	SMC1B
0.126642860584433	0.210468841832962	1.30627016716153	0.161121984658275	0.87199732521104	NA	FBLN1
0.157170464279288	-0.182069686337202	1.04659626650004	-0.173963630642471	0.861894044895299	NA	ITGA8
11934.932849195	0.0480351464359618	0.0943231916790817	0.509261249337205	0.610569115973223	0.842546075988255	CST7
3.21752282824586	0.651925482435218	0.240996290281731	2.70512662943111	0.00682783562021355	0.0430398252804515	MAP2
924.433000474195	-0.0463159722706745	0.0365610478937348	-1.26681194711083	0.20522253918552	0.490112513165482	PIAS2
90.3727058412974	-0.0209171122860075	0.131354851511311	-0.159241261707082	0.873478796456814	0.960414190250376	AMPH
3715.28527989104	0.0354346306880031	0.0318212066195087	1.1135539614101	0.265470586472849	0.56686914518747	ARAF
846.485864173187	-0.0683114041282307	0.0295930991403006	-2.3083558705483	0.0209793513135518	0.103301755739973	MCCC1
122.907214697851	-0.0895474670720997	0.140290604033472	-0.638299818359429	0.52327853022148	0.791830072909532	LAMP3
0.200717774054181	-0.0219272921164748	0.755660500210371	-0.0290173855989169	0.976850724729743	NA	FAP
8.53029849784307	1.20366642137647	0.504780522437048	2.38453420422255	0.0171007582257952	0.0885513927274822	NEBL
602.781537155388	0.320225870774776	0.0551391649598142	5.80759376766331	6.33770591712079e-09	2.1798843855046e-07	ACER3
3161.57974839277	-0.0801008092433691	0.0450493169665171	-1.77806933905133	0.0753924674221123	0.258807760166917	UBE2K
2495.73418155885	-0.0325549414913053	0.0289225523987431	-1.12559019835054	0.260339018805387	0.561091713249482	PIK3C3
1869.89626049893	-0.250274466679621	0.0608205010899923	-4.11496883771651	3.87231725859943e-05	0.000543195103003533	N4BP2
467.606443408271	-0.0412397960061269	0.0489270039312873	-0.842884147658904	0.399293240154678	0.698770643208736	TIGAR
462.337904552817	-0.0437908777070604	0.0311858390063479	-1.40419110411449	0.160261950162391	0.423433188346775	TULP3
1613.4824008844	-0.0490155532645711	0.0875350677862571	-0.559953336464617	0.575511266918364	0.822661672372092	SYNJ2
0.0909474401039109	0.0151434627703002	1.94903327658745	0.00776973023098651	0.993800714580964	NA	ADCY2
19115.8199324593	-0.0124146201382824	0.0476067124525412	-0.260774573557426	0.794266353536561	0.930418565969797	PPP2R5C
455.709275474629	-0.114360376900844	0.038732263074449	-2.95258701204799	0.00315123245090063	0.0230807304632856	PMS2P1
0	NA	NA	NA	NA	NA	RBFOX1
16085.5937559764	0.00416265434338343	0.0351920829289795	0.118283829683625	0.905842769491954	0.971898207924976	GNB1
4.6932620295098	1.53118096459788	0.297912081210149	5.13970752168919	2.75166442296809e-07	6.88821258512736e-06	HOXA9
11.7447969134708	0.0707176975200804	0.186386248488528	0.379414780293906	0.704379876561997	0.890767415247786	EDN1
2506.41528526213	0.0105463517173248	0.0375302244680902	0.281009556079041	0.778703070353632	0.923595623905209	MLLT10
243.851037798824	0.18163830028304	0.0597712008297702	3.03889327571568	0.00237448956308561	0.0183310835151727	ZCWPW1
0.186820869754241	-0.507999059796625	1.18285399837845	-0.429468945865704	0.667581988505273	NA	ADCYAP1R1
0.223276262373402	0.171234264541877	0.743753803946411	0.230229766400247	0.817913232806224	NA	FGF20
1393.52609982366	-0.0831812226098646	0.0599935377109555	-1.38650304322152	0.165593351668453	0.431068574589588	P2RY10
4115.45823730697	-0.40375633785643	0.103975843451226	-3.88317444181953	0.000103101545405371	0.00126599880683319	ITM2A
6494.98766096548	-0.0447365772450016	0.0323757663463821	-1.38179207146399	0.16703555418252	0.433265882683783	NRDC
3436.80840484237	-0.17427986533213	0.0456070413523522	-3.82133679722115	0.000132730238303873	0.00157027145509906	VDAC3
8267.42979760696	-0.0717539676345117	0.0437236895139075	-1.64107760420557	0.100781307033288	0.314483135427298	PCM1
3974.22881936235	0.0547265849765986	0.0597593194540581	0.915783269899374	0.359780580046957	0.66443831559433	TNRC6C
2406.42220238263	0.0854790262129637	0.0412877586364145	2.0703237239324	0.0384220393953033	0.160986494038958	CBFA2T2
0.0038384444276657	-0.00158100204869516	3.18176027927177	-0.000496895400635591	0.999603534847814	NA	BRINP1
5372.14641174343	0.0733171548874822	0.0507157920249543	1.44564743958661	0.148276113515403	0.404440497170994	ITCH
19.3841366996391	0.119274794314898	0.142961156834826	0.834316096453421	0.404102883663522	0.702105695132283	PKD2L2
400.548100342684	-0.24381999826056	0.149934712528935	-1.62617444718485	0.103912550393291	0.32076848534345	TP53INP2
6044.13293101034	0.0447672669529787	0.0410984679021352	1.08926851140971	0.276035494372501	0.578208123362162	SDF4
91.5368692261285	0.099673645719906	0.111291742427087	0.895606839700688	0.370462781427209	0.674011539456353	MYH7B
0.0282539982424091	-0.051271222533455	3.18176027927177	-0.0161141060398145	0.987143359984081	NA	BPIFB2
49.6540944700929	-0.784490626584653	0.186625916908187	-4.20354600036924	2.62765720818852e-05	0.000390937856389337	TP73
1643.65803969709	0.154864454230182	0.0556190860616831	2.7843761053253	0.00536308057714587	0.0353436182654947	TOLLIP
308.946029399554	0.0885171597753363	0.0442292222532991	2.00132752207131	0.0453571056688427	0.181502199451598	UBE2D4
0.91122067689789	-0.88911347135269	0.361432562039011	-2.45997058576234	0.013894840318695	0.0752729915111365	CLUL1
0.0531959873513636	0.286551584210987	2.83198595183966	0.101183970925012	0.919404420757984	NA	RUNX1T1
1.00793849965842	-0.49278322491834	0.416339751751244	-1.18360839397524	0.23656811609161	0.532076314725246	CDH17
1246.57150878809	-0.0206466015866821	0.0502000404680567	-0.411286552643717	0.680862428838623	0.880061670227078	THOC1
50.9690974723254	-0.0869982958275956	0.0907036345587046	-0.959148949773221	0.337483713848811	0.642785899734564	FKBP7
4.41174377248804	0.112023293948996	0.255409150271189	0.438603291346655	0.660949011742122	0.870964844910398	OSBPL6
6.35131507963217	2.31016049193098	0.334152477998337	6.91349202546532	4.72866272096339e-12	2.86164002437626e-10	SLC1A3
15207.5032852671	-0.11698539337252	0.0424007725808678	-2.75903919319871	0.00579715817669591	0.0376901954076513	XRCC5
164.174126394561	-0.121836770658958	0.0950936212200168	-1.28122968813088	0.200113001201477	0.482337457959692	LXN
3565.77651011035	-0.292648469181037	0.0548312232639803	-5.33725953499351	9.4361923977024e-08	2.59239798362871e-06	SP140
1737.08108792158	0.183832070207999	0.0449937900075124	4.08572094454157	4.39401640567556e-05	0.000607144164270377	MKNK1
24.5448339516464	1.59082875808579	0.281676079716351	5.64772400868318	1.62585911601502e-08	5.23715888798911e-07	TNS1
2813.25811482431	-0.0159124754877054	0.0672042486830446	-0.236777819848168	0.812829159513984	0.938028177107855	REXO1
3943.51490218312	0.043246534076889	0.0389838215830697	1.1093456803545	0.267281085898174	0.568842021924676	SAR1A
2366.68379947102	0.0120500876839637	0.0806859011943958	0.149345641624941	0.881280902267946	0.96324947289688	CDC14A
40.6106214685831	0.113489865188338	0.11206147444772	1.0127464924735	0.311181264489847	0.617172119564174	RAPGEF3
114.850310542773	1.11939487796746	0.223920826826877	4.99906549037938	5.76088352676781e-07	1.35938988026986e-05	CEACAM1
1210.23727775848	-0.194909471395735	0.0406850477423839	-4.79069049223916	1.66208341961959e-06	3.50615518317535e-05	SENP1
1.57060111826321	0.920303786552899	0.744078065782894	1.23683767721951	0.216147351235253	0.50425546992651	DUSP13
6451.40654835257	-0.00740130402647277	0.0551436864642139	-0.134218520759868	0.893229780973197	0.967647286528881	CIC
379.976195148248	-0.0208685562929974	0.0601169410639392	-0.34713270375487	0.728491625283509	0.901502898885544	LIPE
3828.44153289325	-0.144057019875427	0.0527428452835534	-2.7313092249945	0.00630832515942146	0.040307602404028	FDFT1
295.655046676265	-0.165393856911212	0.0767953991078709	-2.1536948675648	0.0312641089124982	0.138944567210186	PAFAH1B3
15.114794867348	1.26714871955154	0.269213172448846	4.70686002480921	2.51561512771652e-06	5.05781535585806e-05	OPHN1
0.0190567928277351	-0.0362244741316183	3.18176027927177	-0.0113850419114256	0.990916247073304	NA	AFM
2774.20848016716	-0.278245348447176	0.046410164380254	-5.99535365070933	2.03043081277127e-09	7.58359680254692e-08	KIF22
0.0161731383566049	-0.0284176247039883	3.18176027927177	-0.00893141601179723	0.992873855800521	NA	SCGN
165.872780693562	0.165345756615442	0.158336682144175	1.0442669025039	0.296361921293585	0.601176654949803	LRRC16A
1395.85586432673	-0.0218076282183014	0.0466912904783171	-0.467059873370358	0.640457041937378	0.859552592768123	PGM1
2570.30398808479	-0.133877909350075	0.0483449225829902	-2.7692237818823	0.00561900266154928	0.0367122646528354	DDX1
12643.5749745026	-0.0288704359891384	0.0289776574207887	-0.996299858539517	0.319104472507902	0.62470513493733	DNM2
414.299326084347	0.292941323479553	0.09482921276269	3.08914642382025	0.00200732480871237	0.0159371328057393	EPB41L2
0.026892237398551	-0.198821414106792	3.18176027927177	-0.062487867298506	0.950174323551606	NA	RIMS1
4.3494806067612	-0.502908676386919	0.282483151629106	-1.78031388239121	0.0750246064493037	0.257992433384185	MOXD1
1595.5494922665	0.271000654576062	0.0579423993465897	4.67706994587915	2.91003018863437e-06	5.74085022307389e-05	STX7
1410.41041664416	-0.0109539889217366	0.0435965790044955	-0.251257992527512	0.801614650651466	0.933070879038998	RABL2B
2474.91400801469	-0.178021693339966	0.0722749056294209	-2.46311900084306	0.0137734193232031	0.0747349169693943	KEAP1
101.27604178136	-0.0626434544812361	0.185028697382515	-0.338560749588651	0.73494065531842	0.903647192628052	DDX43
0.81807890095875	0.968169277616984	0.325954408633079	2.97025980313349	0.00297547991325449	0.0220320137580799	PTPRH
8.84640887488885	0.228706000972023	0.19663742513968	1.16308480346284	0.24479509710217	0.543018144519765	DCT
3255.42705097164	-0.016469951656859	0.0268564986019757	-0.613257591801167	0.539706029543533	0.802768215944546	SLC35C2
301.488521165945	0.557286084442377	0.119287047187561	4.67180718763311	2.98561161579638e-06	5.87472641143127e-05	CRYBG3
0.0673175328055405	-0.177124809546224	2.00298170074594	-0.0884305680277856	0.92953446668443	NA	EPHA6
0.00378286709276938	0.0200195310974167	3.18176027927177	0.00629196713147689	0.994979769692928	NA	SCTR
628.703534668114	0.0641538263476628	0.0597401260694871	1.07388166996906	0.282875719717216	0.58605765551989	RFX3
3424.55538136319	-0.0719311105613882	0.0483179958679292	-1.48870227891906	0.13656578464711	0.384735074933645	RIF1
2298.75714318734	0.0406588895343583	0.0455167248176217	0.893273619691926	0.371710661576707	0.675246195908299	RAB21
766.39243112491	0.373070240168974	0.119857009870422	3.11262762663863	0.00185429818899311	0.0149068984675603	SLC4A4
9220.08802472178	0.00575159661971842	0.0318544867822039	0.180558445629445	0.856714175272694	0.953505648822698	SMARCA2
0.269258149739398	0.23507609464573	1.00284151143083	0.234410015906032	0.814666683670708	NA	RDH8
1191.62494129868	0.501814090041305	0.0686119604520731	7.31379903350572	2.59693452893118e-13	2.13074628195863e-11	SESN1
390.081909524941	0.296584566754418	0.113430450517843	2.6146820840473	0.00893105421304882	0.0532643593740608	MID2
0.0329969610243214	0.00803710373953518	3.18176027927177	0.00252599285744264	0.997984551441657	NA	PIH1D3
786.945988136536	0.65896400587923	0.303369695300457	2.17214842513058	0.0298444693848184	0.134252759710236	COL5A3
366.948191077132	0.00731006885676935	0.0798155489681858	0.0915870272305352	0.927026158896596	0.97851637196658	SRCAP
1003.64400478072	-0.122041147419486	0.0440670412177527	-2.76944274103706	0.00561522732130853	0.0366954743796976	PUM3
1.46758432371624	0.143633820647491	0.274541080716728	0.523177880237502	0.600850472958773	0.836985831330492	CPB2
2.07442492363721	0.366124461564727	0.259010891357079	1.41354851777248	0.157494506295873	0.419214128335639	CHRNA3
0.0234231292415477	-0.000980165764110898	3.18176027927177	-0.000308057703308571	0.999754205518581	NA	KCNN2
1056.48878198111	0.0698619758064802	0.033684711144829	2.07399658278515	0.038079628225808	0.159983036350523	CNOT4
2495.36587482212	0.240101440448363	0.0365347083276628	6.57187237667277	4.96864430765458e-11	2.48759099876654e-09	PSEN1
1127.36148950852	-0.0604302655044941	0.0501551681221861	-1.20486617365684	0.228254968922551	0.520955612841503	CPOX
3115.01482510092	0.161542843580741	0.0929116807420481	1.73867098615119	0.0820926523100512	0.274725190888078	CLDND1
52.3502006634345	0.0507484360367433	0.0994125301264892	0.510483295940387	0.609712914246944	0.842127891147648	MOK
29777.2323774119	-0.158426777636897	0.0528494339443148	-2.99770055822782	0.00272024806116461	0.0204505682839839	HSP90AA1
1541.10243325172	-0.317550487756988	0.0577642676872325	-5.4973515716737	3.85537580082952e-08	1.15169420389844e-06	RBL1
1867.87939139485	0.176884220170355	0.0520935109329924	3.39551351026963	0.000684999931191805	0.00646154257994377	DLGAP4
478.34302832713	-0.292024029120598	0.135472804387363	-2.15559152585046	0.0311155748423709	0.138493653780051	IGSF9B
0	NA	NA	NA	NA	NA	CFHR2
490.454795310074	0.038850426725632	0.0941636485909793	0.41258412675137	0.679911332883923	0.879558777930533	CROCCP3
566.912303820428	-0.723604925963551	0.147523462361419	-4.90501588276707	9.34197797152129e-07	2.10177242759134e-05	NDC80
1502.30573405887	-0.0995745634816619	0.033393551448328	-2.98185006275059	0.00286512281252512	0.0213446741099522	AP4E1
2657.91573991145	-0.0222986878245775	0.0449525737677079	-0.496049190415789	0.619859705824481	0.848004567265332	RSBN1
134.487337287229	0.0171300320037246	0.100079746817426	0.171163822336348	0.864094953249337	0.956752887273018	MAGI3
1.17825991194918	1.8786421835644	0.549649743112518	3.41788967811784	0.000631086817314676	0.00600460042707215	CXCL2
0	NA	NA	NA	NA	NA	AFP
25.1867460897169	0.311271263981065	0.158771101119019	1.96050327664937	0.0499369953766984	0.19450827117936	COL4A4
18463.7643551387	-0.111401589703315	0.0929177892733451	-1.19892639046323	0.230556569071036	0.524289702862867	TCF7
2682.54678972967	0.0343848220263583	0.047232049720748	0.72799766746633	0.466615014146483	0.75363511596641	OSTM1
0.0312793770105108	0.18324177250544	3.18176027927177	0.0575913194024094	0.954074164311072	NA	CDH7
47.1276834106636	0.0693378744916853	0.101057056594044	0.686126004740293	0.49263365371194	0.771152800651527	IMPG2
5537.02687110307	-0.0790519855870275	0.0496612520381118	-1.59182425618992	0.11142419835794	0.336183229062909	PCNP
360.900779275731	0.267361585976507	0.0716619772242051	3.73087090717616	0.000190818987602614	0.0021577005878988	EXD2
30.4926227885853	-0.189983481263445	0.0825706150325721	-2.30086067771811	0.0213995073796573	0.104731204332632	ARG2
242.361794184564	1.29527309224007	0.165465366094807	7.82806168330064	4.95448861713812e-15	6.49773871244147e-13	MEF2C
80018.4560117373	-0.0286847357185517	0.0396608805707419	-0.723250096966144	0.469526245703236	0.755930550547761	PTPRC
0.151848068463492	0.0807450900123795	1.29987763333016	0.0621174547065005	0.950469296994667	NA	CACNA1S
0.176781992263954	-0.117071404912749	1.15489713994082	-0.101369551334024	0.919257106455759	NA	PKP1
1467.55918452346	-0.0867271109277217	0.0311940878925576	-2.78024192361186	0.00543184155606745	0.0357348729126201	UBA5
14246.0689773556	0.106459415244187	0.0566761918430155	1.87837982373733	0.0603292236285694	0.222758559831835	STK17B
848.642317904089	-0.0307297567636226	0.113056459928927	-0.271808942036049	0.785768929246418	0.926597200333245	CDC14B
1027.67260413588	0.0247895960434155	0.0512482716159327	0.48371574809771	0.628587615276269	0.852265244711132	ZNF510
0.367354742887772	-0.492361319986731	0.494867344137764	-0.994935967829116	0.319767408102449	0.625494534080127	LRP2
1057.595966062	0.0536904706472139	0.051819766555319	1.03610020299682	0.300155397538084	0.605852817240254	ZNF506
174.376744725242	-0.0316622163865117	0.0720530275425122	-0.439429368430503	0.660350450379879	0.870527288034498	JMJD4
972.594538746277	-0.0207108946927388	0.0423897054824472	-0.488583123119712	0.625136863758471	0.850468615585195	DUSP12
707.064734791492	0.0910273093924284	0.0444480867137454	2.04794662993399	0.040565229135877	0.167227190533057	AACS
3023.54899322511	0.0100001991524072	0.0284479442846665	0.351526249219958	0.725193583399776	0.900152097387032	KIAA0141
0	NA	NA	NA	NA	NA	SLC13A1
0.120970953889089	-0.040714944873972	1.90734265440253	-0.0213464239264999	0.982969311325639	NA	CADPS2
0.368290945292848	-0.454623129671342	0.576390582926606	-0.788741424891099	0.430263151035916	0.724731421538778	PCDHB4
0.0456776946416596	-0.118779056385467	2.8878581820011	-0.0411305018805186	0.967191858187182	NA	PCDHA6
1.58052972998644	0.227227230086586	0.303589971777899	0.748467509502657	0.45417821552384	0.743489372441284	PCDHGA2
993.821479983947	-0.228964931517349	0.0531598847702554	-4.30709984618819	1.65408957831852e-05	0.000260883351108889	HSPB11
395.151130232245	0.0303016839103453	0.0600863472049541	0.504302313585255	0.614048951918265	0.844476827342188	PHLPP1
74.4969038865369	0.0356308921759385	0.126929807003147	0.280713356596022	0.778930263432037	0.923708962659382	ATP8B1
457.594920068211	0.21869041935647	0.166384102025319	1.31437088456439	0.1887214235251	0.466084971939408	IL12RB2
507.009648883161	0.638119277850879	0.101795956844607	6.26861122613125	3.64282372651875e-10	1.55087488440882e-08	SMARCD3
1078.47880664015	-0.0079858631904937	0.0250154977719903	-0.319236629360037	0.749547082733293	0.909544739366813	WDR70
18897.3614293739	-0.060016433547767	0.0538145763564261	-1.11524493197279	0.264745476338107	0.566129420423744	FYB
1.23427192374773	-0.473211519716726	0.291126966789844	-1.62544722302666	0.104067300718169	0.320973346689083	MPP4
660.588889029547	0.055319420736535	0.0448461588846968	1.23353754507194	0.217375277988718	0.505956833000196	STRADB
7256.45841844165	-0.0898864480434186	0.0581383018536949	-1.54607969578503	0.122085321773197	0.35733434565155	BZW1
0.0363705776380855	0.169169242591533	3.18176027927177	0.0531684437993714	0.95759769823839	NA	PGR
100.645236023151	0.121974236146098	0.0698451030120104	1.74635344334912	0.0807495545738569	0.271694090994606	C1QTNF3
3108.4814341163	-0.0518872899750636	0.0451621510301237	-1.14891095290067	0.250592700777102	0.549799009914587	ME2
886.935445604601	-0.142239420798046	0.0439126024639683	-3.23914805356295	0.00119887323831996	0.010352823084953	C5orf22
3011.05702319169	0.0518626367627327	0.0425950376339011	1.21757462004108	0.223385663966378	0.5143226390694	CCNT2
333.569997526715	0.24864577584723	0.0546563460872589	4.54925719787903	5.38356108666441e-06	9.88393241725359e-05	FAM135A
6.05561080120698	0.773043506126817	0.271504999763162	2.84725329847021	0.00440982590046009	0.0302740415899876	COL19A1
212.676301426246	1.47618904638589	0.220692967057021	6.68888123654835	2.24883137584457e-11	1.19533238510769e-09	EPB41L3
23.884214194608	0.416067185386667	0.241703064127706	1.72139805876368	0.0851786162945617	0.281585260643621	COBLL1
1506.21464707791	-0.186065515399641	0.0468964108718595	-3.96758540665402	7.26044966910032e-05	0.000939660237786623	DLG3
0	NA	NA	NA	NA	NA	KCNK2
0.00480438037721618	-0.0823674048870704	3.18176027927177	-0.0258873697756773	0.979347174130852	NA	SERTAD4
4041.52480915716	-0.102818209906575	0.0500735507435363	-2.05334369901553	0.0400392555131325	0.165935321690913	TRAF5
717.670563655141	-0.167918681372497	0.0627124811430458	-2.67759588381582	0.0074152625005535	0.0459809717899467	MRPL22
1018.6121295726	-0.0950625305078219	0.0634022996251996	-1.49935461441905	0.133781661050165	0.379524426810812	GEMIN5
0	NA	NA	NA	NA	NA	OPRK1
3891.18910777155	0.0108888623383544	0.0416406894727801	0.261495726324905	0.793710244801654	0.930150418999712	NFE2L1
1.5616690072115	-0.656711658337058	0.383782029279849	-1.71115791838756	0.0870519646780717	0.285413112531194	SEMA5B
3831.9252305557	-0.0083431070690387	0.035608320019648	-0.234302181749522	0.814750392270312	0.93838930824195	GSK3B
49.9912593389077	0.630164083729703	0.129824525265894	4.85396794202839	1.21015307542339e-06	2.66935214607885e-05	ITGB5
1204.80840273101	0.150229223153918	0.0507116949673702	2.96241770760336	0.00305233388811031	0.0224916590544851	ERC1
9107.18081547567	-0.0737458639839668	0.0388338752915409	-1.89900862147618	0.0575633424364485	0.215340806656691	XPO1
1.12158175865135	-0.564993117339628	0.304863664546426	-1.85326486244342	0.0638444048648089	0.231470186289279	LINC01587
1530.79425173	0.272695742999994	0.0420448618612139	6.48582801627787	8.82457840002153e-11	4.21034743725165e-09	RNF13
0.849456682371668	0.454622499037345	0.416371971139335	1.09186624112412	0.274891898037908	0.576964033391292	TRPM3
641.64322814409	-0.115684009491071	0.0388433609965378	-2.97821832413993	0.00289929383025148	0.0215675718946371	PALB2
1607.86728938889	0.081673441789517	0.0504626885950507	1.61849168293279	0.105556677789104	0.323905773377048	DOPEY1
1122.36199865943	0.00371540861747544	0.0435984266294051	0.0852188692279454	0.932087389674217	0.980301396447019	LYRM2
608.884680768765	-0.0919156346718418	0.0336974116895892	-2.72767640193087	0.00637821442109682	0.0406943716156334	BCKDHB
9431.85058179448	0.00142694082369156	0.0398819297806401	0.035779131840913	0.971458472790045	0.99126453569741	KAT6A
3965.78647463617	0.0960694289794242	0.0439688130852116	2.18494478787138	0.028892895061048	0.130897414147686	ZCCHC6
1023.05229704787	0.159518526136253	0.0549168589390846	2.90472778702067	0.00367572628730087	0.0261322529610618	ULK2
2.98941591921827	0.221281890240987	0.259322734053759	0.853306946066341	0.39348910912941	0.693641908842902	GRHL2
3984.33417374428	-0.0479254611048226	0.0418782580869679	-1.14439958331831	0.25245796095063	0.552229112628427	TNPO1
1685.3371647254	0.119777117758224	0.128064240419123	0.935289331090575	0.34963921205067	0.654471628017612	PLOD1
354.630522202187	-0.00155817513018945	0.0970463705779509	-0.0160559856170805	0.987189727373366	0.995995120168749	P2RX5
824.671357660331	-0.161219966602227	0.104209610506402	-1.5470738813703	0.121845431237524	0.356975450131879	ITGAE
2596.35647969605	-0.0551487808405094	0.0281885239147269	-1.9564267007148	0.050414909347166	0.195768572589327	DIS3
778.944910275396	-0.0414089249277604	0.0357591141978874	-1.15799638376408	0.246865512158411	0.545642331549669	PIBF1
983.128933273609	-0.0605847149563699	0.0383588880712864	-1.57941791336023	0.114240231214987	0.342372023056435	TDRD3
0	NA	NA	NA	NA	NA	AC000111.6
277.441227950935	-0.104757593406794	0.0475565655200694	-2.20279980821124	0.0276088617004295	0.12620040852738	NUFIP1
2276.55466595146	-0.0706603094444904	0.0485767058444398	-1.45461303347268	0.14577642072743	0.400042423095819	PDS5B
2560.11888638408	-0.303124790308431	0.0532255715211724	-5.69509695518915	1.23301832214828e-08	4.06642228886172e-07	OXCT1
465.02534459326	0.0234337685916803	0.0432297622383531	0.542074889574341	0.587766916234941	0.829025621304207	RRAGB
0	NA	NA	NA	NA	NA	EPYC
14275.8499889328	-0.129965946129218	0.0582191583321669	-2.23235700845592	0.0255913768295796	0.119442120621344	CYLD
150.289017133334	-0.106259025503671	0.059081324347705	-1.79852138855785	0.0720944223258264	0.250728761598987	SLC27A5
636.565120553225	0.0279919086121692	0.0417586247845849	0.67032639979328	0.502649741471791	0.77873870777694	ZNF324
855.576910000591	0.0464991441735488	0.0556763274649523	0.835169025881235	0.403622546694488	0.701715762350371	ZNF671
172.383029086146	0.242488309953884	0.0776707309534423	3.12200370689491	0.0017962467690941	0.0145072304725987	ZNF416
967.260232152479	0.042413015515828	0.0452726011743451	0.936836285427806	0.348842777322512	0.653664151535689	ZNF586
245.306054970367	-0.0479962670577597	0.0593884293980807	-0.808175389452391	0.418989623118373	0.715422773630625	ZNF446
1943.28350970444	0.0333487977801175	0.0480652114839359	0.693824010142204	0.487792583304528	0.7682528551172	ZNF264
18985.2492948763	-0.0363467131956377	0.0652359819945178	-0.557157447230458	0.577419860389331	0.823843757347244	RPS5
0.379177521014787	-0.103803571624731	0.617639676799425	-0.1680649341743	0.86653219538997	0.957918362422672	FAT1
5911.52819501678	0.0363380413443864	0.0297529561993004	1.22132540716209	0.221962837330139	0.512714278974763	YTHDC1
1371.46136489652	0.0848082742443272	0.040904054014805	2.07334642707129	0.0381400508643056	0.160190611719283	CHMP2B
12621.081229496	0.213887438222762	0.0541354213277324	3.95097023311043	7.78350059669333e-05	0.000995503185560272	SMAP2
2093.82984543268	0.0299638607583473	0.0503323706676125	0.595319877861985	0.551629671153292	0.810092975198099	PPIE
1597.55675281701	-0.0683148473189595	0.0599770524176411	-1.1390164165331	0.254696307079976	0.55500242601419	ZMPSTE24
5802.26723507846	-0.0733175738267032	0.0423300686304556	-1.73204476625754	0.0832655922165811	0.277306130157309	STARD7
1550.46120850882	-0.102908549792044	0.0484522727916075	-2.12391584259942	0.0336771813963726	0.146723037780702	NOA1
3592.56616766261	-0.0772855570769467	0.0426173507954885	-1.81347633380178	0.0697583855451559	0.245522539603784	REST
100.215901423087	1.57289156504628	0.171433119644511	9.17495737292695	4.51753161013783e-20	2.1155948032707e-17	HAL
4684.14277721639	0.0522100051581134	0.0512713408979228	1.01830777669848	0.308531713826951	0.614439343728648	SSH1
3849.65188323906	0.0993809235520248	0.0702878070504494	1.41391412995278	0.157387116659714	0.419001559482394	GSTP1
6626.74800580119	0.824557845673092	0.0867492872344433	9.50506767213766	1.99917984308963e-21	1.48426913228411e-18	APLP2
266.110480750493	0.0802731950412276	0.0449316054197528	1.78656414101638	0.0740079617590575	0.255535657434858	FAM234B
1.71986995352221	-0.460574911296314	0.43212435148115	-1.06583882560112	0.286496506552135	0.590775266542449	SLCO1A2
4814.48819140055	-0.00190977678331641	0.0307164646459491	-0.0621743682200832	0.950423974186376	0.985217291817923	WBP11
4730.53421193363	-0.148807844325017	0.0564508010027691	-2.63606258337622	0.00838742605974089	0.0507076959798436	EIF3I
0.141964621824124	0.338707563077495	1.31323686279006	0.257918105008024	0.796470111696186	NA	NKAIN1
2.75471825605318	0.105624422538184	0.254745171405869	0.41462777078471	0.678414415272901	0.878676660599704	COL16A1
3660.04579760001	-0.0923338906227111	0.0392725072514465	-2.35110760898288	0.0187176198677029	0.094771182430618	TXLNA
0.00497989344897886	-0.00543422420744946	3.18176027927177	-0.00170793011744217	0.998637269590883	NA	APOB
6395.2072019411	0.0752894942036061	0.0429981207263012	1.75099499540576	0.0799467720753474	0.26991789507249	NCOA1
673.499369458346	-0.0960943700948909	0.0285794305499583	-3.36236125932996	0.00077278949207702	0.00714572057679966	AGBL5
28.1092636207677	0.0486372942997427	0.15111722988063	0.321851415210312	0.747565261259707	0.909023288308779	EFR3B
460.054031687281	-0.0554867331316537	0.0637157944689835	-0.870847387121011	0.383837487297926	0.685629363310334	KIF3C
4178.41480088549	0.0603177212023887	0.0514508413753059	1.17233692569581	0.24106181200855	0.538608249989364	RAB10
0.10633039983086	0.038019640537712	1.32565116596025	0.0286799736717857	0.977119828492146	NA	GCKR
8768.42138907212	-0.011531762998461	0.0446813201461026	-0.258089128986197	0.796338121257874	0.931234125827032	HADHA
122.925333490449	0.382630692476918	0.0718490690620404	5.32547877755415	1.00687472269147e-07	2.74635005006526e-06	MAPRE3
3966.86954369736	-0.191569256960092	0.0360598271212878	-5.31253952814987	1.08107966642733e-07	2.92516133742648e-06	CAD
1268.7275014542	0.139948780830153	0.0583141778214694	2.39991004003539	0.0163991015064862	0.0854921476036034	CD59
1406.44743301232	0.0468873487955081	0.103992952048646	0.45087044719699	0.652082924194758	0.865199381592207	CD82
622.083043624394	0.196973502898775	0.0603021282772062	3.26644363186149	0.00108907487296421	0.00954272859327302	BCORL1
7853.40418619368	-0.0715264702531915	0.0607175146020344	-1.17802039036023	0.23878847740038	0.535251933141941	ATRX
290.485942213307	-0.0618072213342071	0.0608398048505352	-1.01590104514715	0.309676511124451	0.615873056228164	AK6
7167.71804957796	1.54504638955741	0.217233188800296	7.11238645480539	1.14053360257596e-12	7.94458646737119e-11	FCN1
882.059063994585	-0.0140643233673623	0.0368601038768342	-0.381559515251434	0.702788118299939	0.889952428624777	MYNN
0.616427811823015	1.47944734611686	0.425433088541167	3.47750888674402	0.00050609627368416	0.00497595948673961	MECOM
1066.05032711199	0.0133158101489931	0.0658998135871013	0.202061423609238	0.839868705279076	0.94807649290256	SCAMP1
2286.51535372585	-0.127782658695285	0.0453001929150074	-2.82079723004782	0.00479044720968124	0.0323759354046841	PREP
701.187854429441	-0.078343962051119	0.03501775102352	-2.23726423774327	0.0252690750996649	0.118391664773557	HACE1
749.142985663296	-0.0685973594047849	0.0530833979079205	-1.2922563759723	0.196268373945311	0.476998746738144	SEH1L
659.943632799812	0.0853607260185942	0.0398426778368312	2.14244450054723	0.0321577301866989	0.141743600765004	WDR47
3057.3594606845	0.0399312107860061	0.0439494566391786	0.908571205187769	0.363576511812107	0.667498199257261	WDFY1
155.941262345873	0.0150148423679226	0.114000187727829	0.131708926688524	0.895214524557583	0.968148681039514	OVGP1
1424.73796574469	0.0231536173560013	0.0601052045764452	0.385218177346909	0.700075777025656	0.888595672395235	SLC25A24
1987.73034730087	-0.00609425002111681	0.0365541505478514	-0.166718414455811	0.867591615682865	0.958045736827484	MAP3K4
459.393460175566	1.48193784689782	0.176180713243355	8.41146468087483	4.04922113295276e-17	9.5549063013242e-15	PILRA
1.70722166813656	0.292924256751517	0.287404398084902	1.01920589491113	0.308105228653534	0.613991696249661	IGSF9
2812.64487596197	0.0877993026527858	0.0772174200649895	1.13704009508334	0.255521524657549	0.556066721063468	ABCB1
502.847787505072	0.0547405938173955	0.0751554003703177	0.728365407511222	0.466389933051877	0.753468126822731	ZNF213
2970.6803351043	-0.118989173405011	0.0487623173264996	-2.44018701179214	0.014679660360724	0.0785737403517563	AKR1B1
3882.46253577326	0.098772005561871	0.0438690111272016	2.25152113129411	0.0243525500446353	0.115146862713291	CPNE3
2032.76973581673	0.0174951839163864	0.0429987200387352	0.406876853558104	0.68409843694867	0.881817942729253	RRN3
32.7587361004702	0.679053155899879	0.21067432180187	3.22323646323874	0.00126750871834222	0.0108490272038124	CTTN
16.3722613642574	1.50813844503475	0.220623543361658	6.83580012384506	8.15485782745081e-12	4.72826423366862e-10	WNT11
1327.39716415289	-0.0789620944318069	0.0366886631555525	-2.15222054008956	0.0313799886323319	0.13931837270644	MTIF2
3067.42772018894	-0.0215967965143049	0.0356284162689402	-0.606167738450174	0.544403373441776	0.806252181907363	DDHD2
5.5937589422352	0.288105934678747	0.150138619404658	1.91893288896068	0.0549928276868232	0.208519619203807	TTC39A
5720.83584052266	-0.00663161779753617	0.0431973301096102	-0.153519159186665	0.877988882549829	0.962076866180533	EPS15
392.669668136444	-0.820206282354732	0.19690022266026	-4.16559347304522	3.10543650721194e-05	0.000449926165062025	ORC1
105.644976975783	0.773927807519984	0.117886554913572	6.56502183889746	5.20252369206007e-11	2.59189560043058e-09	MGST2
1512.30935632582	-0.0479583573728628	0.0576748653099176	-0.831529594653705	0.405674516793437	0.703497048226419	CHERP
2922.94548123083	-0.0374026911382256	0.0371214784788314	-1.00757547034541	0.313658309789872	0.619300703768807	ATG16L1
785.331402388218	-0.0728248521707629	0.0794343071697228	-0.916793445622457	0.359250887869164	0.664131970529414	USP40
1804.32080738899	-0.0392518437773463	0.033015052057686	-1.18890752341578	0.234476059280744	0.529680982894682	POMGNT1
140.069924554921	-0.821956391325327	0.186748186820337	-4.40141564595804	1.07546879042148e-05	0.00017928406341966	RAD54L
938.817205836326	0.00341811485123782	0.0442026683874404	0.0773282468216113	0.938362420464624	0.981639703036056	MAST2
4750.75629976803	-0.088042444542873	0.0591235871184136	-1.48912555604145	0.136454309303844	0.384620951709213	DNAJA1
6513.66555026522	0.290780466428269	0.0599931190070302	4.84689696487016	1.25407516283702e-06	2.75624894994649e-05	B4GALT1
1165.68573752185	-0.00979629504820384	0.0447966816836458	-0.218683497973919	0.826896604575898	0.943749371366624	CHMP5
2954.39721637549	0.00974540397054958	0.0314807025647573	0.309567550168323	0.756889836036155	0.912645141966352	NFX1
0.208405230536003	0.0182856933547561	0.733141009791481	0.0249415775553968	0.980101563445368	NA	AQP6
2809.56760404024	-0.128115100797519	0.0442086367513343	-2.89796542513046	0.00375591992785752	0.026594604001857	DIMT1
401.307853855524	-0.146302073610815	0.0520129765021221	-2.81279948677512	0.00491122655910148	0.0330454766708773	IPO11
0.0182096509610001	-0.0779427758385962	3.18176027927177	-0.0244967467682498	0.980456378640514	NA	FOLH1
6327.50873340121	-0.106959862442505	0.0382063736477489	-2.79952929918558	0.00511771719222802	0.0341181146148534	EIF2AK1
156.930867671966	0.415001539714878	0.180764017832508	2.29581940416598	0.0216862094884479	0.105738942307922	NME8
109.753369861657	-0.106122533308177	0.152871062166539	-0.694196349552191	0.487559081592238	0.768195597903963	EPDR1
1063.65313885713	0.359428676858899	0.0776476201266635	4.62897222442332	3.67485049444086e-06	7.07990183865695e-05	SNX10
1701.84315965263	-0.182914201763735	0.0378365871725519	-4.83432083685463	1.3360096648212e-06	2.90976526097584e-05	SEPHS1
1609.55117523653	-0.226659576649262	0.064257162496609	-3.52738228460094	0.000419690332574387	0.00425987786714383	MRPL28
5.06238269021758	0.686984398875241	0.268703789905063	2.55666062290362	0.0105682267595591	0.061112618267663	HBQ1
538.808991865086	0.0447255079683561	0.0591663442759204	0.755928197283579	0.449692246904557	0.740046061295059	ITPKC
88.4427291032869	2.85569885415048	0.530872323548389	5.3792573609089	7.47937241248227e-08	2.10029609073764e-06	CEACAM6
39.2982666811935	0.130694733148348	0.118571632918085	1.1022428377843	0.270356112984826	0.572019189494552	FAT2
3316.43183931052	-0.0301067832148231	0.0234976257430757	-1.2812691607234	0.200099141088091	0.482337457959692	RBM22
5201.0656195146	-0.027297301414594	0.0453303515579992	-0.602185963187771	0.547050358186603	0.807928431575382	TMED2
682.46326970253	0.115477502367953	0.067981889171389	1.69865097565651	0.0893849656188032	0.290598991075122	ERO1B
2272.00318258835	-0.0303526382348716	0.0409549923101948	-0.741121815015357	0.458619583622496	0.746663359214547	ZFAND6
1.14455989090668	-0.190912285198191	0.368532474906125	-0.518033818449301	0.604434674105283	0.839216907487904	HSD17B2
1858.36856474535	-0.0667109463114868	0.0608605236265305	-1.09612836591511	0.273022602654685	0.574983258946216	TXLNG
5.23824651909058	0.494416180940897	0.208281359315188	2.37378987042574	0.0176065670953795	0.0905616597471024	PPEF1
1291.92800147963	0.94900854068243	0.134479665748957	7.05689247067296	1.70267275984194e-12	1.15673399866597e-10	LAT2
19156.3615342937	-0.0848579734034554	0.0310834080665495	-2.73000866641698	0.00633326606100485	0.040449982983002	HUWE1
759.39102163877	-0.18526223875828	0.0564845649941982	-3.2798736925266	0.001038535705026	0.00917117112300299	ZW10
180.031876003009	-0.0630489003328315	0.0517896755599374	-1.21740288293298	0.223450966712166	0.51443408158511	ALG9
3.73237794776987	0.307468613447117	0.287572776702648	1.06918539707617	0.28498613747932	0.588772772150841	MYBPC2
0	NA	NA	NA	NA	NA	NOX4
563.949697414136	-0.0441816717212958	0.0368944925117099	-1.19751401126531	0.231106269686475	0.525029841723732	ACOX3
1271.46366576579	-0.263771790952671	0.0492840211043964	-5.35207527798784	8.69512099513413e-08	2.4018101913964e-06	MTMR2
2903.20658295246	0.290014371114993	0.127781743168468	2.26960725314755	0.0232314231592698	0.111312344253879	PPP1R15A
23.2360266538283	0.0918037170414625	0.200971632485835	0.456799379623556	0.64781525173346	0.863009457588068	HSD17B14
274.646869542363	-0.171284995075963	0.0953036949082906	-1.79725450561794	0.0722952250684098	0.251246335321657	TRIP6
2.62165459297623	-0.0188007281719167	0.218178527886088	-0.0861713036295335	0.931330242220948	0.980206313294801	ACHE
15084.2201756392	0.386319950781021	0.0666540714072771	5.79589427359186	6.79580683494415e-09	2.32693318397863e-07	FTL
8058.96971594424	-0.134100828888469	0.0387809692609017	-3.4579029726229	0.000544397409462496	0.00529270429384809	SRRT
3442.18507396411	-0.0738419375383893	0.0430971216015871	-1.71338443947658	0.0866418370710785	0.284529436195559	BAX
776.200830248877	-0.0211320742695133	0.025814280204192	-0.818619543227923	0.413003513242075	0.710312839317971	NLK
2609.86794832751	-0.0199620109206528	0.0417672566347584	-0.477934452224487	0.632696859174782	0.854735170760899	PIGS
27.1012305130072	1.72809592583935	1.09770734384778	1.5742774570332	0.115423319047601	0.344633182567194	ADAMTS2
44.8053411880218	-1.05341542032913	0.405187367652553	-2.59982295704843	0.009327186692454	0.0552050482049971	TMPRSS11E
5864.91850603798	-0.0504462439400733	0.0315091904180385	-1.6010009546673	0.109376707699273	0.331748400762684	ATXN7L3
1649.74769781614	0.0855079697721979	0.0348807514086924	2.45143714853829	0.0142287033040497	0.0767402070473551	PGS1
3451.35174953395	-0.121520116670976	0.040105312924685	-3.03002539586669	0.00244533176058843	0.0187590470746754	PSMC5
1729.02169176489	0.0133348146008013	0.0318736430271192	0.41836493523679	0.675680319641347	0.877406744491	UIMC1
74.0363248814598	-0.111231494237096	0.147871883121903	-0.75221530887923	0.451921588770498	0.741280739085168	CETP
0.210244909892714	0.913411668288122	1.1257874025917	0.811353605650001	0.41716263398978	NA	MMP2
6.79013662493246	-0.163064382869134	0.250384030956106	-0.651257119898835	0.514880523541091	0.786757684273792	MT3
224.487875113795	1.56563668885567	0.231775693697721	6.75496495718637	1.42869783048049e-11	7.89284246094849e-10	LPCAT2
799.898115902097	0.110044161030056	0.13613344718853	0.808355061175057	0.418886213939103	0.715337803775949	GNAO1
1411.77694594481	-0.11720692813108	0.0461007514042833	-2.54240819424452	0.0110091518295223	0.0630752082986372	OGFOD1
7825.24615543338	0.188825228020741	0.0524207573154397	3.60210797574887	0.000315647197128725	0.00330522899229391	SH3BP2
2026.1990493407	-0.119805744728582	0.0323944263827569	-3.69834437915385	0.000217010333381941	0.00239600817850791	NOP14
16132.724339224	-0.0571326230077576	0.0308124212980954	-1.8542075111536	0.0637094779173556	0.231146186865829	ADD1
353.749356594304	-0.262987776442354	0.0587481153169906	-4.47653128995433	7.58655536558352e-06	0.000133408237218485	L2HGDH
417.346270116336	-0.0487467399051848	0.0515449588402547	-0.945713043563736	0.344294967808205	0.648857034428044	TXNDC16
2699.93328792569	-0.153413596472435	0.053917300120999	-2.84535012191171	0.00443626311471468	0.030414380453134	C14orf166
40.4294870962186	-0.0222061208127153	0.099634345110599	-0.222876165724434	0.823631886833458	0.942886597789035	NID2
2156.96362878115	-0.0557397213486122	0.0384504346829146	-1.44965126683939	0.147155791933108	0.402680897738566	GMCL1
12617.5891189749	-0.074184244296095	0.0323049918785919	-2.29637093161617	0.0216546815589839	0.105602131793571	SF3B2
1078.64824184918	-0.0786901529005549	0.0373916089843247	-2.1044869434087	0.0353359923660126	0.151635323072374	KLHL42
21641.6102659395	-0.0454551092113797	0.0432809032530551	-1.05023476394687	0.293610189977603	0.598384180099449	GNAS
2586.15516473685	-0.0459423190251095	0.0336971958776696	-1.36338700679704	0.172760573840224	0.442253121494946	DNM1L
0.175369308963764	0.474045965236005	1.11721577666781	0.424310124450521	0.671339656490982	NA	PTHLH
1.84719989972097	0.380060897320575	0.314903318080789	1.20691296502335	0.227465664121956	0.519980085301318	PHACTR3
923.651261615148	-0.0654600188413285	0.0641787218872563	-1.01996451341495	0.307745291056431	0.613555584212585	ERGIC2
0.0109207077297283	0.00765797611843612	3.18176027927177	0.00240683629383571	0.998079624334847	NA	TFAP2C
284.075603863485	-0.808827564257781	0.188167311078383	-4.29844886246399	1.71997572439423e-05	0.000270015786748635	AURKA
559.242979554619	-0.204021453400524	0.0803848182057228	-2.53805952360789	0.0111469023727344	0.0636607332506635	CASS4
3.08719244167226	-1.08093478301787	0.377184584291466	-2.86579788261598	0.00415959725597711	0.0289148528138715	PIR
51.2371632865112	0.0723072885065359	0.0561251322012527	1.28832281850593	0.197633613181336	0.478796550342771	AAMDC
159.94572723201	0.264419873574022	0.117234400248584	2.25548024311419	0.024103201017966	0.114301517212476	RFX2
515.001998221682	-0.126800267943303	0.0639060366802911	-1.98416729514395	0.0472371931367709	0.186769982348006	METTL2A
28.6902707043484	-0.146130625305242	0.15592631026481	-0.937177472211508	0.3486672757889	0.653496205591657	SULT2B1
737.73080040988	-0.0859114808189263	0.0473247498699333	-1.81536048378585	0.0694685296266847	0.24508832195599	ALG6
2495.31557417719	-0.0864731167242949	0.0443215032308791	-1.95104205454946	0.0510520433006213	0.197637568112796	CNOT3
37.8137512609033	0.275157038233545	0.163703719782687	1.68082337163022	0.0927972275717982	0.29781208300322	GP6
7528.2512903309	0.0272713492623536	0.0616273685465938	0.442520099519338	0.65811288893994	0.869071031162717	PTPN4
5452.41446934825	-0.0348330034494722	0.0292825321501454	-1.18954888432691	0.234223746594598	0.52950237376826	DDX18
6561.72630752796	-0.163915938742808	0.0509517268894409	-3.21708308529926	0.00129501090212209	0.0110396051350182	KHSRP
65.733152856216	0.449758469256489	0.147739876583265	3.04425913746455	0.00233254126331123	0.0180392672904456	GNA11
41.9751675985269	-0.0556392355197375	0.139069908313724	-0.400081054157472	0.689096818095299	0.883762677178045	ASAP3
1656.08957194807	0.0491848632301793	0.0328936232786984	1.49527046058288	0.134843871068502	0.38143736040565	EDEM2
41.3928946297889	-0.0444275857866471	0.111363744044376	-0.398941200907753	0.689936529977932	0.883968006552297	DNMT3B
0	NA	NA	NA	NA	NA	REM1
1184.04054004399	-0.943164071268095	0.203574485619198	-4.63301709150507	3.60374774027664e-06	6.96053814809778e-05	TPX2
5.99584692178862	0.0487812844678015	0.223502729372093	0.218258115258133	0.827228006915575	0.943779681437929	FER1L4
685.035824715266	-0.0785358543723828	0.047651551670869	-1.64812795425494	0.0993264170348537	0.311443771584358	PDRG1
3.38618413251028	-0.230339159605697	0.240364523317223	-0.958291000796757	0.337916040430642	0.643222353490659	EPB41L1
0.0263042076376887	-0.0645027249527864	3.18176027927177	-0.0202726539057649	0.983825870324985	NA	SLC15A1
4906.75483263996	-0.0653214170725924	0.0618452375337342	-1.05620771586433	0.290873326404415	0.595159242841326	DOCK9
3639.69446473506	-0.0535008949247025	0.0315822303390246	-1.69401889449822	0.0902616927106897	0.292529880786669	ANKRD10
467.738336444934	0.0553796611517211	0.0465797765648149	1.18892071271878	0.234470868643983	0.529680982894682	TGDS
287.443402732487	-0.00567230726484644	0.12154964460762	-0.0466665886449728	0.962778959718804	0.98915270423064	DOCK3
782.531102432595	0.0284551550190404	0.0583581516144555	0.487595207042026	0.625836591173686	0.850964400483073	C3orf18
907.69183561356	-0.106686157666289	0.0359369743272893	-2.96870172471017	0.00299060734844881	0.0221278774153577	COQ9
10.5924231573527	1.2106479231316	0.316447503389053	3.8257464829583	0.000130376410043071	0.0015484424197078	TMEM40
57.4337480841484	-0.0608047199811751	0.0703795665795097	-0.863954169318199	0.387613067637294	0.688667587630842	KIF9
0.0290359978642658	0.0895337257245197	3.18176027927177	0.0281396830263441	0.977550744116203	NA	ARHGAP28
932.378813072143	0.0337824929449726	0.0447904448387922	0.754234369999251	0.450708502977039	0.740556114928105	CRLS1
0.014262886844742	-0.0933669180617783	3.18176027927177	-0.0293444225418352	0.976589898077211	NA	DEFB127
1235.98132458953	0.103825445721418	0.062464560320817	1.66214962833601	0.0964827769006805	0.305219067165314	PPP1R13B
2014.36399213586	0.122959036294003	0.0337795417553139	3.64004453300969	0.000272590891854731	0.00292686657779824	ATRN
32.4710272643209	1.27817914437673	0.247526129313269	5.1638150199451	2.41966822739637e-07	6.1276789385978e-06	SMOX
142.780304374941	1.43241686200384	0.322714795013968	4.43864639655532	9.05264004732168e-06	0.000154636567362779	SIGLEC1
3724.88753711939	0.0853083212684579	0.0684139833065967	1.24694276148415	0.21241848590683	0.49965371385549	FKBP1A
2171.00917771246	0.0790468099813852	0.0351212705412646	2.25068195891466	0.0244056882318895	0.115358563630235	NSFL1C
29.4039239810287	-0.290362901739604	0.124575157384785	-2.33082508451294	0.0197625848457843	0.0984893717592786	SLC4A11
653.934556495688	0.242553714145485	0.0615050665934397	3.94363794041247	8.02547942804419e-05	0.0010208758620546	C20orf194
368.195228838734	-0.0181740590307362	0.0379738314356429	-0.478594293587075	0.632227278706886	0.85449775170223	ZNF343
236.453767087236	0.228831780659903	0.136358504737831	1.67816287733476	0.0933153066113396	0.299159698660967	EBF4
22.1288033844186	0.300418580042972	0.665122566999732	0.451674014607736	0.651503840863013	0.864963411322298	CPXM1
5669.89244968014	-0.0355059299661687	0.029128813529379	-1.21892812181855	0.222871474964801	0.513918565946666	MAVS
188.859261271373	-0.224698057210587	0.114780981197496	-1.95762446762818	0.0502740941398218	0.195321432752543	RP5-1187M17.10
1.22595662711829	-0.584244544863507	0.349805343366687	-1.67019902909564	0.0948799920556953	0.302233880093697	F11
5458.84181978976	0.019413687032338	0.0345689922798481	0.561592506810074	0.574393686885517	0.822059392000376	XRN2
1116.71598829698	-0.0389822908123072	0.041833989440018	-0.931832974433395	0.351422850615549	0.656189422609646	KIZ
2158.68783835299	-0.189351480864757	0.0724456346492349	-2.61370449415693	0.00895664662374519	0.0534065275664649	DYNLL1
563.526006252927	-0.030446006082364	0.117115494599933	-0.259965653446351	0.794890267503833	0.930604189151844	TESC
3240.78243994278	-0.135965213744772	0.0462299173309689	-2.94106547436309	0.00327085389182668	0.0237851869247979	SNX5
32544.5812137212	-0.0164148031247075	0.0439998072634023	-0.37306534154664	0.70909981301593	0.893498662668506	RPL6
2177.77816996322	-0.337012722017581	0.0966836222107514	-3.48572709949736	0.000490801425409715	0.00485379967169322	SIRPG
2003.90367188307	-0.0392606357693831	0.0295231264837811	-1.32982649351014	0.183575444716302	0.458716543368843	MAPKAPK5
1185.70512339303	0.206860781130901	0.0794541528912714	2.60352383863407	0.00922708505527648	0.0547189692348755	P2RX7
794.358703951209	-0.0258291082304598	0.0795382558059215	-0.324738177481343	0.745379237789268	0.90808228601238	ESF1
754.522975784886	-0.0603716947960301	0.037193388928782	-1.62318348864713	0.104550186388619	0.321725401705376	RBBP9
7256.09285269188	-0.099893087923124	0.0227841420351358	-4.38432519289413	1.16345864565376e-05	0.000192476528117937	ANAPC5
1984.18657193247	0.100966117028561	0.0311830961162988	3.2378477317327	0.00120435070160713	0.0103871993985643	SLC23A2
1485.85337196288	0.129662373892481	0.0637722981310623	2.03320842579648	0.0420314701643902	0.171598437741958	SLC8B1
3350.61205037255	-0.0110610290606674	0.0485825048756924	-0.227675149500198	0.819898792918624	0.940948546842216	TMEM230
164.67829787612	0.0792331853287749	0.0714525751158635	1.10889194966444	0.267476797118046	0.568972306378289	DZANK1
3636.05997050498	-0.0649262679781901	0.0285928874286492	-2.27071393682108	0.0231643007848961	0.111112719176212	KDM2B
2.19200256335045	0.761339502074483	0.27679766231871	2.7505272107315	0.00594994497052504	0.0384127942529761	CFAP61
0	NA	NA	NA	NA	NA	LHX5
371.159410092098	-0.026719166937456	0.0376017371771355	-0.710583311924831	0.477342487371226	0.760510065716535	TASP1
1144.43355535706	0.127651113429154	0.116804403552413	1.09286216569629	0.274454322038841	0.576642018419542	OAS1
8663.76919575252	-0.117747948758708	0.0256271327287694	-4.59465949643763	4.33456479996325e-06	8.20548212132347e-05	GCN1
39078.8416081343	-0.109247370658262	0.0555444131544894	-1.96684714904459	0.0492008350614908	0.192404087779006	RPLP0
13395.1252705579	-0.0039726590765536	0.0493386294454067	-0.0805182292497475	0.935825098460864	0.980898990505242	PXN
34.9195396436817	0.0875308242725848	0.105034974897917	0.833349313956186	0.404647751732564	0.702676336706212	SIRT4
50.347424354059	1.68617823152504	0.310050190018936	5.43840412231986	5.37599264073216e-08	1.55852586651321e-06	RPH3A
478.066995990016	0.215370513227689	0.125953388356195	1.70992234538879	0.0872802337576174	0.285983384077507	KIF16B
1055.05905442474	-0.126268316412032	0.0441734597414428	-2.85846562961355	0.00425695222542579	0.0294570642741444	TRMT6
23.9185924754373	-1.53820959663706	0.320071001321159	-4.80583867419346	1.54104127606891e-06	3.28726674446654e-05	CHGB
4494.15965118553	-0.0488787221396768	0.0496870652964053	-0.983731316150261	0.325247637874581	0.630851705524837	PEBP1
0	NA	NA	NA	NA	NA	TBX5
1366.05480357288	-0.0906585440164922	0.0361680796703199	-2.50658992246381	0.0121902046202843	0.0681612469951239	BRAP
7044.37192966655	-0.0624851584536639	0.0444151979880633	-1.40684183081784	0.159474295481298	0.42251334658791	ERP29
0.0308973320057477	-0.0830598251722953	3.18176027927177	-0.0261049915398736	0.979173595747616	NA	NOS1
13101.532475316	-0.00341435930134319	0.0346568987916933	-0.0985188929299571	0.921520270547977	0.976610000556166	FUS
2468.25627309647	-0.0930302907273973	0.0464554456607381	-2.00257019180901	0.045223442016619	0.181251030281222	IGBP1
7410.62293219846	0.0534985645730617	0.0736382584144917	0.726505022320481	0.467529229751176	0.754282445490226	FXYD5
1163.08535819718	0.120434681087569	0.0703834358254747	1.71112250595727	0.0870585003236574	0.285413112531194	ZNF302
4781.32648222598	0.0742634813352784	0.0674268363550821	1.10139353037703	0.270725419956873	0.572460227762489	GRAMD1A
0.0590532813341919	-0.241985894076432	2.22796931740247	-0.108612758796229	0.91350964057046	NA	FXYD3
0.958343941539664	0.383641294996058	0.429653860349375	0.892907827440672	0.371906535005406	0.675376028823157	HEPH
1578.99278576703	0.0734879057346218	0.0529871943822031	1.38689935542812	0.165472454438385	0.431049991519771	CDIP1
84.8066671195225	0.187959278775243	0.0767287188174433	2.4496600708588	0.0142991136775206	0.0770365290270025	CMTM1
6.96930463537151	-0.0753108614684576	0.147785481158384	-0.509595806557924	0.610334662335891	0.842451690087722	KCNH4
15453.2107114085	-0.0512241124498061	0.0276294492888743	-1.85396791352019	0.063743750613953	0.231215415716007	GANAB
7133.87743413656	0.132601400105367	0.0442820743514859	2.99447128544277	0.00274920931710341	0.0206377143311042	GMIP
673.631572851306	-0.000106846480110759	0.0529339861728468	-0.00201848543508268	0.998389482728759	0.999346875596568	RBM41
660.184782771057	-1.08299785784843	0.236420691611572	-4.58080826371891	4.63182344356517e-06	8.70325343346444e-05	BIRC5
2262.67790044367	-0.590435431728635	0.107384614950787	-5.4983242431816	3.83417432372611e-08	1.14953370202964e-06	LAG3
3467.58527377652	-0.00045449250815521	0.0466366066452236	-0.00974540261071411	0.992224416796543	0.997572779224596	MLF2
25.9616284330723	0.0369514812098581	0.122208460271954	0.302364346360545	0.762374330966057	0.915578490629512	OTUB2
8982.79298859771	-0.00959889320424511	0.0302941546228723	-0.316856282135626	0.751352655801659	0.910041137721702	DDX24
2279.69431070701	-0.072657019652981	0.0613134241963155	-1.18500998118039	0.236013500555589	0.531490262305685	ZBTB25
1620.89387610315	0.130062936589331	0.0531732861659676	2.44602028513661	0.0144442873440215	0.0776278437062172	NECAP1
13242.53358507	0.0225350249735017	0.0535401657758158	0.420899424702207	0.673828525331886	0.876590465878995	ARHGAP4
52.7831619646707	-0.132999439882926	0.107890615398084	-1.232724824047	0.2176784469598	0.506391434883938	ANKRD24
337.502590422351	0.337189708963791	0.0805747754206151	4.18480482512795	2.85411219526107e-05	0.000418291647682941	DHX32
1351.31575748555	0.264067786374487	0.0431066566295746	6.12591666859441	9.0162988427228e-10	3.63307359384616e-08	RCOR1
3586.27491786283	0.0266912368024609	0.0447806475822742	0.59604401105236	0.551145825729267	0.809670651220645	GPATCH2L
4338.33638088274	-0.064163712059652	0.108059946292	-0.593778863134618	0.5526600280251	0.810628403271048	LTBP4
370.660875545207	0.872061197125119	0.0946742477004486	9.21117641076314	3.22570016757036e-20	1.55857639842606e-17	BLVRB
1653.33278958522	-0.00752423340784498	0.0368992053742882	-0.203913155622802	0.838421364372747	0.947453180811019	SLC9A1
1428.47462624598	0.0259963360231628	0.0288937967331862	0.899720319320461	0.36826910723234	0.671907913219398	SPTLC1
10506.0766705046	-0.0654738568947748	0.032635636170054	-2.00620746455228	0.0448341178004995	0.180046246153985	PAPOLA
864.972230321935	-0.0918681989359253	0.0414546050490014	-2.2161156481248	0.0266835828286384	0.122956140070202	CCNK
974.977034274482	-0.197788399700862	0.0763871181406642	-2.58928998128508	0.009617406812809	0.0565598654138149	PCBP4
1885.10036203152	-0.253697473765358	0.195177619214115	-1.29982871390108	0.193659681822739	0.473076054464663	RGS1
4258.34654531742	0.121466568441844	0.0676966943623884	1.79427621371908	0.0727690927277388	0.252575961531627	YPEL3
824.720726328738	-0.16197838228103	0.0618110112912087	-2.62054250363103	0.00877899858279353	0.0525738179933573	MRPS33
964.738328425639	-0.00107813485543116	0.0610906119984776	-0.017648126613268	0.985919563158938	0.995766000947545	NDUFB2
2827.35255125024	-0.125388390593508	0.047119731941416	-2.66105908135053	0.00778952875842383	0.0478436754250245	NUDC
3321.70545287139	0.0509537225332488	0.0377738543765196	1.3489150994589	0.177364237691235	0.449417736050913	MAEA
513.442955013306	0.609433953236149	0.0826363083577359	7.37489325633819	1.64476780413843e-13	1.43995608967096e-11	ICAM1
2549.36903123465	0.0872830351706605	0.0493567282568856	1.76841209401849	0.0769920361935902	0.262897396515675	STRN4
501.917606068366	1.73533800761068	0.214414492953428	8.09338018017094	5.80313781690407e-16	9.81375084147555e-14	IRAK3
8535.21554918934	1.32285639854774	0.19435914354889	6.80624731305725	1.00177443127252e-11	5.67858727894519e-10	LYZ
0.0155835405364167	-0.0734266640956021	3.18176027927177	-0.0230773715335989	0.981588555779301	NA	SI
1104.88781269261	0.0466267062553793	0.0508653804840114	0.916668779663126	0.359316230751345	0.664179881240953	MUL1
554.245686195793	-0.0187591893291978	0.0544285052425071	-0.344657440905568	0.730351917003625	0.902026085117465	TFAP4
1899.5973924309	-0.0916292340888121	0.0462594007654589	-1.98077001804204	0.047617070551041	0.187730038540822	PDCD7
2399.63992269023	0.11631123653912	0.0466585871713979	2.49281522631315	0.0126734778740609	0.0702313246834907	SPG21
0.0224472146220053	0.054721372976467	3.18176027927177	0.017198458769179	0.986278291732253	NA	FETUB
2432.23704974154	-0.10150851190395	0.05635621032494	-1.80119478081776	0.0716721847185244	0.250023069313761	DNAJB11
1.30510673118354	1.74678513922899	0.446293610184714	3.91398196023023	9.07864212261882e-05	0.00113772690906759	P3H2
0.137618709758083	0.170922393141902	0.933538262664536	0.183090934756171	0.854726668562743	NA	THPO
0.187079336776646	-0.0778517115480614	0.81460185862228	-0.0955702601510516	0.92386188601506	NA	CHRD
203.77018856836	-0.130156802114847	0.10196827476918	-1.27644409410158	0.201798577492685	0.48477184393684	FLT3LG
2077.40380616796	-0.0555899571091846	0.0426022167798479	-1.30486066949174	0.19194029586162	0.470840728989258	RAB11FIP3
1568.87963079387	0.118064107439082	0.0465992005060473	2.53360800522233	0.0112894943459976	0.0642700968565863	GNPTG
636.721230962006	-0.018774622235602	0.0491845022175691	-0.381718252480261	0.702670359941638	0.889922436306364	ZNF268
4843.62021012805	-0.0518690751514128	0.0285818349220792	-1.81475665550585	0.0695613141386978	0.245273532072508	GOLGA3
5231.60025400371	-0.0379177408971248	0.0487866269927345	-0.777215873168924	0.437031418786177	0.72962343593829	PABPC4
6.1740117296773	1.99413433875253	0.300675304476534	6.63218531440171	3.30752954598312e-11	1.72695024665054e-09	CD209
733.313067858576	0.231732000042376	0.0711694802411946	3.25605862593112	0.00112970422619103	0.009847708088561	CERS4
450.869638593646	0.303342803768658	0.0555053372088155	5.46511054653102	4.62618410134138e-08	1.35592802961607e-06	MCOLN1
3617.01567205913	-0.0271528801775204	0.0245309611964541	-1.10688203206017	0.268344935302513	0.570022318953839	USP48
374.563246899372	0.059916615351991	0.0676439706481189	0.885764315398851	0.375744542755379	0.678270209249052	EFNB1
3394.87414187242	0.0160528975019448	0.0594787651872835	0.269892918109485	0.787242635604642	0.927330699726568	PDPR
2955.24994165759	-0.167247346282249	0.0530178318827826	-3.15454895726437	0.00160746405942226	0.013171253289048	AARS
14899.5800299828	-0.0720728572551969	0.0293148791517726	-2.45857596349118	0.0139489263213293	0.0755122385241444	GLG1
301.232266266588	-0.957492021677714	0.231756949223964	-4.13144902400496	3.60483638537989e-05	0.000510852977518454	KIF4A
3844.26605622412	0.00511384609839582	0.0339584470634969	0.150591282599989	0.880298138444632	0.963068465656355	TNRC6A
2410.90861888614	-0.23278746167592	0.0496231375777172	-4.69110727453176	2.71730444017098e-06	5.39913493203685e-05	PLEKHG2
8.1736973941871	-0.491791664272595	0.177135309105774	-2.77636156650692	0.00549710388876111	0.0360862286767065	DLL3
170.99564251733	-0.141215801645047	0.0748174077641857	-1.88747252631553	0.0590967982220883	0.219414211402992	NAT14
1544.1434199808	0.0905248946741375	0.0951126250948439	0.951765284407494	0.341216031800939	0.646277347474635	PITPNM2
1456.05600788705	0.0975147934766229	0.0368803962377723	2.64408204423655	0.00819127987771806	0.0497391900015435	EXOC1
1230.99864086672	-0.059636754671082	0.0648362233064696	-0.919806115004407	0.357674087251725	0.662298604928995	RBM27
1.7791354069399	0.189246062027296	0.280922956789945	0.673658230675683	0.500528623011335	0.776741229368484	POU4F3
7398.06823983315	-0.00506739980173341	0.0534198293127248	-0.0948599025292344	0.924426105992619	0.977406414255482	OSBPL8
675.932065953354	0.00815426058126062	0.0459831327110112	0.177331558345697	0.859247963621479	0.954510912073492	DTX2
183.413955000851	1.81523816743348	0.188167505256132	9.64692689613223	5.06508569993635e-22	4.67215783957766e-19	NLRC4
336.293292221095	-0.226715200792644	0.0770511195785957	-2.94239982537027	0.00325679135864972	0.0237112482557516	PUS7
0.381265265914464	0.111352307494675	0.505675112475794	0.22020523602495	0.825711318954039	0.943561106798768	LAMB4
215.614812910539	-0.164553731644541	0.254465652300681	-0.646663823414962	0.517849541504565	0.788163326544846	NRCAM
42.3408031360945	-0.0634471249717044	0.112255878290865	-0.565200913642201	0.571937115321577	0.820916998883264	LAMB1
5.48988358802626	0.136670449979567	0.158941767637215	0.859877501120525	0.389856571913343	0.690488151113347	SLC26A4
7.09940613084181	-0.0127196164190151	0.166884699143506	-0.0762179905305597	0.939245669947637	0.98198997744139	SLC26A3
2269.69665201213	-0.105732615302223	0.0577471872893757	-1.83095697410142	0.0671069653361539	0.239224268044563	DLD
2058.68108683234	-0.0684661011694794	0.0410797715196745	-1.66666217061818	0.0955815990570603	0.303674342479586	WDR7
1666.28323711172	-0.0793446371526439	0.0403573242927533	-1.96605296667032	0.0492924925733201	0.192638782119895	TXNL1
119.709198197408	-0.228222106421429	0.237727525247297	-0.960015489094162	0.337047419505844	0.642330020699314	IL5RA
40.8876610952476	0.983831526485038	0.124647529184882	7.89290837065676	2.95224374836325e-15	4.12230732569621e-13	ABCC6
4097.36509399674	0.192977098236586	0.0580904803971423	3.3220089921322	0.000893718136295206	0.00807503118694749	CMTM6
4249.06510730525	0.127952712377299	0.0884255968750198	1.44700988061349	0.147894156270553	0.403902576428821	ITGA6
4.76042781717487	-0.541530630969924	0.240246643772412	-2.25406117008203	0.024192320027613	0.1146348414758	RAPGEF4
411.975182348804	0.143340395387361	0.132105284862315	1.08504663940399	0.277900999045272	0.580175581563518	AC013461.1
0.0117417742383459	-0.0839921638089263	3.18176027927177	-0.0263980175867147	0.978939875336857	NA	SMPX
1285.41865364677	-0.220910553739072	0.0688277531845575	-3.209614487149	0.00132913103807104	0.0112729865697639	FH
5335.79765299814	-0.0863174197254417	0.0392595731034119	-2.1986336809643	0.0279039800607341	0.127307726775891	SEL1L3
13.0820523851685	0.0287606415013963	0.180304983057855	0.159511074034863	0.873266234204404	0.960268224943019	TF
12018.147310223	-0.0672743999421673	0.0350106486739646	-1.92154108793178	0.0546635275595428	0.207683197567709	CDV3
23.8346570301157	0.202016682893401	0.139307228728535	1.45015219050165	0.147016083886161	0.402370939893431	MYO15A
3584.74776710539	-0.0351886775940822	0.0519298670582689	-0.677619250490244	0.498013137177976	0.775194068014161	ALKBH5
0.212285168588792	0.16943317539231	0.729481489299057	0.232265215605559	0.816332027644044	NA	APOH
11753.6091670334	0.0399565957647212	0.071376502295039	0.55980041722356	0.575615579035795	0.822672733560139	NLRP1
29.9942538850965	-0.197514409719316	0.113956038523633	-1.73325092972896	0.0830510783456376	0.276848835187666	PITPNM3
1819.37463750889	-0.0261456935935511	0.0421489679060205	-0.620316342071486	0.535049537892167	0.799985654179358	SPAG7
181.987226316624	-0.602576330093084	0.16831741493428	-3.57999990867469	0.000343594327575929	0.00356955092073118	ORC6
1.54096728092617	0.0210367694337011	0.238713272804253	0.088125679760385	0.929776786281285	0.979678681530014	ZFHX4
0	NA	NA	NA	NA	NA	SLC17A6
0.456583372237579	0.00851153986956532	0.523561361293361	0.0162570053843147	0.987029357737141	0.995995120168749	CPA1
432.808101210235	-0.178533251076313	0.0431423149976449	-4.13823994113574	3.49980264889201e-05	0.000497822395477911	ZC3HC1
158.931509972849	0.0072845881376945	0.0891535487663523	0.0817083362187351	0.934878649184586	0.980604458802633	ESR1
39.7674880449086	0.193441861019263	0.182298322489914	1.06112803660037	0.288631717986891	0.593164292163177	RGS17
11.0024264029902	-0.0780573768494973	0.173852810056535	-0.448985419471299	0.653442174750707	0.866172260904525	ANGPT2
853.902019495117	-0.0512302811139718	0.0520595434849452	-0.984070886614417	0.325080660313809	0.630851705524837	TMEM101
34.3741156055114	-0.116833349838228	0.170286014611804	-0.686100676585619	0.492649624311416	0.771152800651527	CD200
28.7572930754601	-0.0213936368618076	0.163252159247424	-0.131046578253115	0.895738460970422	0.968159597767981	CCDC80
0.329889123909188	-0.297102760624562	0.511605403648692	-0.580726392852128	0.561424870812425	0.815219811178685	CMA1
11466.7573851902	-0.142103339071489	0.0535731360388695	-2.65251111990881	0.00798954961868589	0.0488357209624093	PSME1
813.716027762474	-0.00225212853676338	0.0423665760611258	-0.0531581436629207	0.957605904952575	0.987392223196204	PPP2R3C
300.414362049677	0.0346777366442448	0.0707500965668435	0.490144018552426	0.624031991340077	0.850170202596495	HAUS4
10.2452560588088	1.34448626186934	0.166255073521905	8.08688861872356	6.12081924793028e-16	1.02937976744198e-13	JPH4
0.0526882335791224	-0.112143696609153	3.18176027927177	-0.0352458031925711	0.971883739235517	NA	MYH7
44.4233120330866	0.633500256637597	0.492958707389854	1.28509801559626	0.198758034947476	0.480250403540338	CEBPE
107.464884010107	0.311142089988502	0.246640869536643	1.26151878467278	0.207121996442336	0.492316127763853	SLC7A8
1651.53554211829	0.0556238149602926	0.0439346030784728	1.26605934873114	0.205491835081912	0.490296319016495	OSGEP
139.34047893548	-0.124784087260629	0.163866410411168	-0.761498875501846	0.446359150268117	0.73709891429051	SLC22A17
1917.79148306189	-0.0505277092079452	0.0377128925457698	-1.33979935764998	0.180310584554836	0.45395499440021	RNF31
1534.67935674591	-0.00687464477068205	0.035018626060092	-0.196313949007741	0.844364444088775	0.949361092123933	SCFD1
1022.73621664005	-0.047828659771989	0.0517196134673985	-0.924768314483593	0.355086435702365	0.659477187478951	G2E3
6220.3292134901	0.0044241474518506	0.0258607662864604	0.171075651929421	0.864164280568828	0.956760045846916	HECTD1
17836.2841708053	-0.111307833793689	0.0408602214181353	-2.72411235011778	0.00644745695340753	0.0410758873297876	HNRNPC
25.4855504794539	0.846539526462192	0.125622191643589	6.73877374201498	1.59728901015391e-11	8.69793872434436e-10	RPGRIP1
8080.44860722616	-0.191683126469946	0.0493747638236321	-3.88220847302973	0.000103512075616367	0.00126971177357536	SUPT16H
3654.95457924106	-0.0748426178917129	0.0342531369532926	-2.18498580126451	0.0288898876768813	0.130897414147686	TOX4
251.98845766808	-0.126965735694696	0.0472229364634258	-2.68864550159923	0.00717425622463345	0.044760065480189	GEMIN2
76.4102799984691	0.0799377160082316	0.0974478335580333	0.820312910913778	0.412037748083034	0.709491923245976	TGM1
4190.90924256083	-0.0191334621911855	0.0464871066693735	-0.411586428195388	0.680642580879565	0.879964330514927	TINF2
0.172985355171696	0.544969516581245	1.15494260245415	0.471858528227494	0.637027771392987	NA	DAZL
0.153425868960688	0.766679958548108	1.05227961068764	0.728589579006575	0.466252754924592	NA	TBL1Y
127.860666936973	0.0990027305147772	0.0999135472824664	0.990883951251233	0.32174224975946	0.627890375860878	SEMA6A
5077.16400676455	-0.0571554704478418	0.0331304716306121	-1.72516319976052	0.084498065585885	0.280037755551847	TRPM7
7.67196676629404	0.88143161774482	0.221785640248968	3.97425016676175	7.06013261722715e-05	0.000917636365791608	TYRO3
985.30974064987	-0.551317150810674	0.102433187620533	-5.38221218745087	7.35759606385745e-08	2.07375207577612e-06	WDR76
80.6758607435432	0.199218231790625	0.109506047275702	1.81924411251058	0.0688741955934297	0.243584351558499	CAPN3
1791.11087973328	0.172176768693494	0.0306266501026017	5.62179566216639	1.88982720337059e-08	6.01739958897496e-07	SNAP23
0.520215519655533	0.147384690567363	0.42464829722324	0.347074724027168	0.72853518189825	0.901502898885544	TBX15
627.892514526895	-0.705029892721504	0.143863371930855	-4.90069072661776	9.55002938623896e-07	2.14699331253408e-05	PHGDH
11.7613228199813	0.985864559868444	0.314799114919994	3.13172595837507	0.00173782001638845	0.0141027036253971	COL9A3
14276.5496776501	-0.0843483195256466	0.0404535084676415	-2.08506808731105	0.0370631205472134	0.156847127687638	EZR
9574.60973747466	-0.0295655044373329	0.0548466057839711	-0.53905805135481	0.589846799272587	0.829825602895852	MYL6
3434.35088254131	0.0456679913062551	0.027982231152546	1.63203538192843	0.102672032799639	0.318463867762504	AGO1
1.84651327968271	0.319061278861083	0.240184159406211	1.32840267089168	0.184045117592517	0.459205268251873	TEKT2
494.324101921406	-1.01425794780882	0.222480170432834	-4.55886898070773	5.14298423143695e-06	9.51108383991135e-05	CLSPN
1581.25686877898	-0.0211855074765697	0.0328255820720793	-0.645396247050547	0.518670434845035	0.788745967761547	RFFL
11006.4967936374	-0.0280514978725775	0.0328107390022864	-0.854948676121643	0.392579561527899	0.692760687125174	UNC13D
911.589802110251	-0.0164161183781923	0.0282808512434895	-0.580467618773373	0.561599317224816	0.815264972083512	MFSD11
1127.7489260026	0.346127960237917	0.0732114840209158	4.72778232632236	2.26985329198181e-06	4.62169459584792e-05	DPYSL2
0.817591438213972	0.64557112458524	0.355431882298461	1.81630055359846	0.069324280386664	0.244777995008706	TGFB2
451.018328732233	-0.0501495654604311	0.045200989595198	-1.10947937002155	0.267223439269341	0.568842021924676	GPATCH2
5405.05815483754	-0.0556284886999511	0.0466287169361499	-1.19300920881278	0.232865766542586	0.527648796602377	NUP50
335.716535888267	-0.910383904388126	0.218929264987952	-4.15834723803702	3.20558492126741e-05	0.000462893761875617	CDC45
1242.71061296548	0.0924927496673495	0.0556219908508449	1.66288096223266	0.0963362659380974	0.305017832057547	COMT
7335.27074160853	0.285817835214302	0.0465842025152195	6.135509889236	8.4886484787379e-10	3.44525946257042e-08	CECR1
1.12008298093869	0.0831707379136257	0.291939095014153	0.284890716365322	0.775727868662745	0.922064755441211	XXbac-B461K10.4
46.7105757292518	1.26726146885641	0.20033942752202	6.32557197817251	2.52296265491139e-10	1.10185054828555e-08	VNN3
1892.53690432943	-0.0202760913531734	0.0561355914411324	-0.36119849871781	0.717951064339037	0.896918723903513	ECHDC1
[truncated: 58,676 more rows]
