# Supplementary material for: IFNγ signaling in cytotoxic T cells restricts anti-tumor responses by inhibiting the maintenance and diversity of intra-tumoral stem-like T cells
Source: Nat Commun. 2023 Jan 19;14:321. doi: 10.1038/s41467-023-35948-9 (PMC9852295; doi:10.1038/s41467-023-35948-9)
Supplement: Supplementary file 6 — Supplementary Dataset 2 [file 41467_2023_35948_MOESM6_ESM.csv]

baseMean	log2FoldChange	lfcSE	stat	pvalue	padj	gene
21.4156648752063	0.116239749711088	0.0757988022782207	1.53353016429505	0.125145280310627	0.261102396208686	TSPAN6
0.0115336014988379	0.0488600997984138	1.35667034699952	0.0360147178763619	0.971270623399401	NA	TNMD
1115.41684286072	-0.0442870405907507	0.0180359592693535	-2.45548572877977	0.0140694339051868	0.0474494690658007	DPM1
967.767070043401	-0.0111458354314522	0.014307601855064	-0.77901492817311	0.435970921076734	0.623752316202904	SCYL3
304.786899922487	-0.0332316867746534	0.0395107796680714	-0.841078992969301	0.400303682715776	0.590311258424995	C1orf112
10662.7929109013	0.102938469871335	0.0427388223050404	2.40854717840916	0.0160161560745796	0.0525978632388371	FGR
1038.68737082238	-0.2205596852795	0.0727469989213009	-3.03187332192364	0.00243041176882052	0.0109698005665959	CFH
473.205804268418	0.207655896278224	0.0228078018472357	9.1045992800657	8.65854766583007e-20	2.89206580893793e-18	FUCA2
1879.21782303797	-0.0431009139104691	0.0137531087186949	-3.13390338083208	0.00172497644238531	0.00823236973913168	GCLC
2087.116013589	-0.026727787433433	0.0118596808847611	-2.25366834851151	0.0242170399869273	0.0731676742494781	NFYA
181.213992011829	-0.0274417042043822	0.0224246306760752	-1.22373048639145	0.221053915039361	0.39326536942854	STPG1
3376.74056276781	-0.00687605703227283	0.0186938735921695	-0.367824089446774	0.713004405562349	0.842262356793419	NIPAL3
2201.04521882804	-0.0365270677481403	0.0113488967064816	-3.21855671902263	0.00128837487418227	0.00643406230050782	LAS1L
2326.48826699946	-0.21104439517306	0.0321676631410302	-6.56076241061697	5.3533358232869e-11	1.05306946110251e-09	ENPP4
0.544801787039516	0.382609773848678	0.165371089753261	2.31364366298574	0.0206872765314523	0.0647061456730823	SEMA3F
0.131325073222362	0.42020074048342	0.554992585134766	0.75712856664812	0.44897284108728	NA	CFTR
3127.59943627595	-0.0812458315137464	0.0136200307790966	-5.96517238701391	2.4437590110752e-09	4.10974345887267e-08	ANKIB1
43.2464126317184	-0.0430673658913428	0.0397486568652436	-1.08349235641723	0.278589941749367	0.462305490638512	CYP51A1
1496.66475775441	-0.082606303740098	0.0213074630455142	-3.87687185300499	0.00010580804962887	0.000741319572248652	KRIT1
551.807581566342	-0.0516000854183684	0.0220227519944087	-2.34303530419218	0.0191275730641112	0.0608018334215426	RAD52
1.91595229633579	0.0557668329038706	0.10847263745247	0.514109679764229	0.607175310174104	0.766271449756802	MYH16
217.223726961792	0.149306606083302	0.0430158575857429	3.47096662633522	0.000518588448185473	0.00294988416264281	BAD
2310.74890157719	0.148946629480465	0.0376976741610294	3.95108273375764	7.77984217186761e-05	0.000563493914494193	LAP3
12182.3414830452	-0.0271024832213503	0.0270967484914076	-1.00021163904387	0.317208097795483	0.506428288457543	CD99
4.17378819633862	0.286203561485507	0.113002909042624	2.53270967898315	0.011318465344196	0.0395805209728499	HS3ST1
3.01835426856104	1.25798221594982	0.215185359833912	5.84603997651505	5.03413113223535e-09	8.1296801881099e-08	AOC1
13.0648611182591	0.232479168694409	0.0767370171119064	3.02955701751323	0.00244912669740245	0.0110399421357633	WNT16
0.667340789089563	0.11758197643582	0.194973182521341	0.603067431711796	0.546463831333486	0.718871780473462	HECW1
2425.43855970465	0.0151186184263747	0.0247889787751133	0.609892749658286	0.541932855665192	0.71549871380737	MAD1L1
15648.0470700399	-0.0195963083750739	0.0212015305341716	-0.924287439696371	0.35533668050938	0.546333385922066	LASP1
1449.74609438966	0.0245714237320765	0.016062996021835	1.52969120447243	0.126093181777436	0.262616510952847	SNX11
117.968220805614	0.968600140724702	0.112108960496894	8.63981020278512	5.63064825047295e-18	1.74132804639379e-16	TMEM176A
6275.02199089971	-0.00482525104016492	0.0163466195671658	-0.295183418219203	0.76785376828417	0.876826112361681	M6PR
16.4481528029481	0.0225436998327343	0.070116079279957	0.321519686557524	0.747816595872566	0.864780372488313	KLHL13
0.512216401700274	0.300785165028417	0.194337877437108	1.54774338896316	0.121684091157185	0.255868516591401	CYP26B1
83.6679628852837	0.242758674220709	0.0664583154992501	3.65279607821911	0.000259400229686502	0.00162077240736643	ICA1
40.3791337382283	0.410344443927405	0.0847678338759373	4.84080370070525	1.29315063100693e-06	1.42506110206422e-05	DBNDD1
745.393045260461	-0.0706026232171956	0.0171876534958201	-4.10775230221888	3.99528237918442e-05	0.000311355459714479	ALS2
1772.13200949436	0.11152508298917	0.0291691858436821	3.82338689831229	0.000131630985843977	0.000898311156554506	CASP10
13519.6461464932	-0.0460917450655514	0.0125356175476349	-3.67686273854513	0.000236120009062414	0.00149713288566174	CFLAR
0.836287042496388	0.840368393531289	0.168650434162265	4.98290086062121	6.2638047649337e-07	7.24190239113889e-06	TFPI
565.587566359081	-0.0528970068519754	0.0166649736754192	-3.1741428388812	0.00150279715461973	0.00732145743277297	NDUFAF7
4668.13901332945	-0.0160838549785839	0.0195046619583907	-0.824615930944901	0.409589673955893	0.598572522484335	RBM5
94.7866160784947	-0.0301058913371474	0.0333454957251316	-0.902847316630457	0.366606934653922	0.557422011853997	MTMR7
0.0240570726648562	0.0665776306529646	1.35667034699952	0.0490742875011686	0.960860094313076	NA	SLC7A2
2665.22171900848	0.092158880485524	0.0227731863857505	4.04681536103305	5.19191619653165e-05	0.000394578584394095	ARF5
697.497359445557	-0.00231884418590811	0.0189443696537554	-0.122402815627515	0.902580008731719	0.951881875363142	SARM1
2521.98931525097	0.0495867138161153	0.0216708104871424	2.28817993888765	0.0221270444783612	0.0681040575268487	POLDIP2
5264.63949901578	-0.0135558529405163	0.0601842071869246	-0.22523937049488	0.821793063018828	0.908838062683931	PLXND1
4648.32791761969	0.0083173081739009	0.0199578080932645	0.416744571098861	0.676865249369354	0.817263982360704	AK2
2458.83858328418	-0.0423865045462404	0.0761229732901105	-0.556816197716058	0.577653015841385	0.742506201464229	CD38
1550.54936596486	0.00372006641486585	0.0202610301127097	0.183606973296598	0.854321792229442	0.925596605095886	FKBP4
2883.73185799221	-0.0180190446834349	0.0109890119491553	-1.63973292292397	0.101060710361567	0.222598145695402	KDM1A
6836.87854635784	-0.101035650979163	0.0224998370791015	-4.49050589228524	7.10542093282621e-06	6.67504057885093e-05	RBM6
258.567763375251	0.279253648330291	0.0353181383219559	7.90680544327248	2.64077849749049e-15	7.07606546540752e-14	CAMKK1
3257.46266452234	-0.108481504463719	0.0259338884391739	-4.18300189414922	2.87684994093359e-05	0.00023289387636161	RECQL
1044.45640788631	-0.0411352601176895	0.0160575976762318	-2.56173189458952	0.0104151684833095	0.0369196429971839	VPS50
0.21911651266638	0.199876929428986	0.341236843319982	0.585742522654738	0.558048553982906	NA	HSPB6
702.360584979458	-0.0408346147124639	0.0406170640684214	-1.00535613907682	0.314725391834458	0.503721633855803	ARHGAP33
968.061134145229	0.0574315022775872	0.0278960066067174	2.05877146099318	0.0395161368163371	0.108115791060486	NDUFAB1
102.349968446599	1.06988165903819	0.100578963093903	10.6372309489741	1.99984406725761e-26	8.8904999677502e-25	PDK4
6.97126826060248	1.21297705328286	0.12553458477977	9.66249305249887	4.35143170079179e-22	1.61934313840286e-20	SLC22A16
116.66839496743	-0.158349295492175	0.0443786538345332	-3.56814102749903	0.000359522989365939	0.00215418209309591	ZMYND10
0.0965187958813913	0.077556897608923	0.647962710431104	0.119693458219722	0.904725982687854	NA	ABCB5
0.716760934849123	-0.0621387758348941	0.176165469457692	-0.352729601471742	0.724291165207125	0.849598613151209	ARX
327.455111682305	0.0981961020405741	0.0164968495762016	5.95241543465562	2.64213663959513e-09	4.42434191596622e-08	SLC25A13
248.152891893399	-0.042210812118371	0.0272149144834349	-1.55101762836932	0.120897459447621	0.25471072287662	ST7
2420.46634544736	-0.0628074929659793	0.0170787429748034	-3.67752433880177	0.000235508610214023	0.00149416439770288	CDC27
33.6544441799439	0.930380997730972	0.404162529105299	2.30199716878893	0.0213353318409728	0.0662235327409428	SLC4A1
0.0648077984970933	0.267139795270472	1.03802505761502	0.257353898454298	0.796905588222693	NA	CALCR
469.233690036596	0.0178181279630949	0.0250131147596173	0.712351425815291	0.476247186543155	0.660189936539005	HCCS
1862.70125853568	-0.00984372490855386	0.015469855989321	-0.636316518741293	0.524570140387395	0.701601354004457	DVL2
38.4041443364316	-0.00134458633764998	0.103370534757119	-0.0130074429895254	0.98962185471654	0.994244449272483	PRSS22
5647.54619528575	0.0159438613495836	0.0146776374247295	1.08626891973232	0.27736003340464	0.460995059238715	UPF1
1808.27544172843	0.107374109685228	0.0416221138868167	2.57973705942016	0.00988755685501819	0.035398177406944	SKAP2
6039.1457783995	0.0621705403479323	0.0353371187378807	1.75935510784264	0.078517211864773	0.183831364044709	SLC25A5
3264.24756750206	0.0884418035058243	0.0230413195545039	3.83840010970798	0.000123838574065703	0.000852006122781779	CCDC109B
0.0990597630755334	-0.0613185846601558	0.819549252245443	-0.0748198897041905	0.940358016476873	NA	HOXA11
908.973382725405	0.0364160902334527	0.0222738393436495	1.63492650151647	0.10206445614868	0.22422513576339	POLR2J
1077.41109613383	-0.000582484078775818	0.0135786681636469	-0.0428969963589844	0.965783643106654	0.983163177383857	DHX33
132.298264555566	0.288043979504173	0.0673255582380815	4.2783749149999	1.88262734918044e-05	0.000158687282917588	MEOX1
1.32205533797807	0.889873288877218	0.151419971455219	5.8768554790039	4.18132944453696e-09	6.81578477217048e-08	THSD7A
1349.82114377322	-0.0260551146295511	0.0115619089388452	-2.25353051709414	0.0242257187999776	0.0731731721646145	LIG3
1539.98358252629	-0.0447685872190207	0.018169550710529	-2.4639347407241	0.0137421129404912	0.0465273259409161	RPAP3
159.360248410377	0.13116712928998	0.0302265253435443	4.33947097124724	1.42826131146588e-05	0.000124098540435724	ACSM3
67.6938246315593	0.0367310145442788	0.0621145295042466	0.591343359394964	0.554290382990727	0.724624459499189	AC004381.6
1573.75340606686	0.0216988342281944	0.0184183795194482	1.17810767257142	0.238753683646235	0.415472562528564	CIAPIN1
1901.77351956587	0.0218572453905001	0.034281347586175	0.637584194599011	0.523744386973355	0.700826374753307	SPPL2B
1036.2218813847	0.148587485022518	0.0288575737708131	5.14899437501573	2.61886734368418e-07	3.23835208436522e-06	FAM214B
88.1889186942891	0.0106040329015219	0.0514993640374776	0.205906094176328	0.836864264988786	0.916742768685825	COPZ2
142.788661575302	0.57508516368451	0.0546733028600433	10.5185736657735	7.09393251429052e-26	3.08788325312588e-24	PRKAR2B
4144.3466856748	-0.0232685297981481	0.0202896529377363	-1.14681753648291	0.251457039906999	0.43075265341923	MSL3
10762.1581261431	0.0229779535933411	0.0198008897465071	1.16045055992468	0.245865411819782	0.42423985137318	CREBBP
5049.58264302909	-0.144199389391585	0.043154750011155	-3.34144884060993	0.00083342373937117	0.00445037754156279	BZRAP1
243.73706678126	1.86855973686676	0.146441029224342	12.7598101895624	2.7487003402887e-37	1.87013205543512e-35	MPO
0.456328475071593	-0.176829180406475	0.213757983282865	-0.827240123109122	0.408100974180603	0.59717300303583	PON1
845.223718628789	-0.0439652180309034	0.0127090426888206	-3.45936504482568	0.000541450535172268	0.00306655399914703	GCFC2
897.664010766177	-0.063513652750958	0.0192158935672561	-3.30526668086804	0.000948860691921868	0.00497428694724936	WDR54
694.396681865146	-0.142599505609682	0.0230594874563895	-6.18398417915267	6.25036345966624e-10	1.12037586023582e-08	CROT
12.8047826139281	0.242371764694218	0.0707558528859228	3.42546594816666	0.000613745862955984	0.00342578995415256	ABCB4
9007.2573684633	-0.0565321395247799	0.0154944516077278	-3.64854084261909	0.000263733979840373	0.00164391204283293	KMT2E
2055.75691589081	0.0453393987596498	0.0230568028058525	1.96642176026857	0.0492499118727633	0.128635679870979	RHBDD2
85.8940356805106	0.295074241203345	0.068590424423858	4.30197427238413	1.69282971295897e-05	0.000144243102440721	SOX8
3380.79127615391	-0.0343570726267359	0.0185703814660618	-1.85010053183479	0.0642990613105045	0.157962628828693	IBTK
956.195116948149	-0.0714251984497014	0.0129377142753911	-5.52069685025891	3.37657883121868e-08	4.8320433324486e-07	ZNF195
12972.9632869755	-0.0343377472045417	0.0162212206935168	-2.11684113380355	0.0342733330181263	0.0968280087124475	MYCBP2
2386.83117981554	-0.0244407797075487	0.0219105001131682	-1.11548251209747	0.264643708363296	0.446417943040735	FBXL3
41652.2322234598	-0.101400269416567	0.0232670620153838	-4.35810371543787	1.31194212736958e-05	0.000115207218743787	ITGAL
628.484711836871	0.0110244759123879	0.0221524941110247	0.497662965494315	0.618721615404043	0.775433701637848	PDK2
489.996254528082	0.0644386551345576	0.0331581140542484	1.94337515786129	0.0519708465571875	0.133926257245	ITGA3
2826.95974534664	-0.112152554808885	0.0297814232130847	-3.76585611797122	0.00016597936036505	0.00109893294718531	ZFX
3767.42713513189	0.0871841659099055	0.0217252257957505	4.01303842498884	5.99421512059606e-05	0.00044752135169202	LAMP2
188.397562547477	0.89581193703811	0.0855496712855263	10.4712493172334	1.17087400098522e-25	5.03363236385089e-24	ITGA2B
0.0629665827916863	0.1671935413408	0.782248940885521	0.213734442582349	0.830754150627893	NA	ASB4
1974.42966546818	0.0297177975288064	0.0197023584929094	1.50833706226092	0.131468282182513	0.270321452431911	GDE1
1720.78153474716	0.078915340844152	0.0394026493766727	2.00279275867352	0.0451995374460209	0.120330888350469	C19orf60
10.2941631062295	0.0906940132079853	0.056268743954075	1.61180091885483	0.107005268182218	0.232404155329554	CRLF1
2847.9891530234	-0.117022156666362	0.0267537096849506	-4.37405346938444	1.21960485963239e-05	0.000108069007055252	OSBPL7
1.27198799693519	0.0575702452630709	0.238656249915785	0.24122663991991	0.809379464775767	0.900919340935633	TMEM98
6.73102251616792	0.306978680165017	0.112159765968054	2.73697682511616	0.00620066610590979	0.0242125567870564	YBX2
0	NA	NA	NA	NA	NA	KRT33A
2303.50648511247	0.0383686476018191	0.015826330406076	2.42435527487084	0.0153355945079995	0.0507945921596845	MAP3K14
0.0458717143492225	0.105239377784932	1.2205372159485	0.0862238171927831	0.931288497828845	NA	ABCC8
0.136808682220353	-0.085993730608849	0.418832158755412	-0.20531787927743	0.837323775972187	NA	CACNG3
2.82082523737213	0.571891132361633	0.0933191434622396	6.1283367071735	8.88025036834681e-10	1.57019884620424e-08	TMEM132A
13981.2881098808	-0.0765622680800851	0.0144414178711091	-5.30157556296826	1.1480750999644e-07	1.50655372761366e-06	AP2B1
0.0306016107262381	0.0573272996485433	1.35667034699952	0.0422558801961959	0.966294716351084	NA	TAC1
1927.9789966868	0.000797512316942296	0.0133478713769388	0.0597482770413988	0.952356120868565	0.976825927140022	ZNF263
0.0182590503334907	0.125248491917452	1.35667034699952	0.0923205052682533	0.926443397092862	NA	CX3CL1
1053.87481172315	-0.03805027660332	0.0418522046651444	-0.90915823688995	0.363266605531925	0.554287503704181	SPATA20
0.172593434998334	0.125221116068564	0.37562069964205	0.33337118052305	0.738854114754494	NA	CACNA1G
27.0854906401019	0.430999587260742	0.0614219769764688	7.01702563930595	2.26641032974754e-12	5.0377730177634e-11	TNFRSF12A
0.0046746202003183	0.0486329526917654	1.35667034699952	0.0358472880308208	0.971404126881234	NA	DLX6
649.136313828165	-0.0371017964907233	0.0232583507263658	-1.59520324236338	0.110666793946521	0.238519292758367	MAP3K9
1509.43835423887	0.0160861846502987	0.0232429994200036	0.69208729732422	0.488882508378504	0.671000434594643	RALA
30.06626184491	0.343916165676676	0.0530752940010927	6.47977881516012	9.18571756267368e-11	1.77789364600494e-09	BAIAP2L1
3352.49032228212	0.0483783705861847	0.0227017343556456	2.13104293391371	0.0330856053050053	0.0942116449122692	KDM7A
81.750250196813	-0.0586602025951541	0.0926271738177736	-0.633293667261801	0.526541887978156	0.703126742674078	ETV1
2047.48028519203	-0.072559053202722	0.0172397670099323	-4.20881866680209	2.56709296120529e-05	0.000210320179075502	AGK
308.264156446829	1.19509332031935	0.055637632621083	21.4799455695476	2.39787231544103e-102	2.886392686783e-99	ALDH3B1
1137.06221611194	-0.154335451489908	0.0294770147036566	-5.23578975148942	1.6428087772009e-07	2.09089004880262e-06	TTC22
1327.08579509489	0.0316771070496427	0.0235450609454781	1.34538224908381	0.178501824645927	0.337659208579242	PHTF2
0	NA	NA	NA	NA	NA	CCL26
560.025948564892	-0.00459395483126014	0.0228555930301742	-0.200999152601079	0.840699236673001	0.918628727398747	FARP2
0.0162749726740683	0.053747591456749	1.35667034699952	0.0396172818073454	0.968398249365205	NA	USH1C
250.007991260083	0.0589354726170302	0.0395453382883597	1.49032667737674	0.13613836131279	0.277553403296619	GGCT
976.969787192499	-0.0567239099665607	0.0291009153037648	-1.9492139465188	0.0512698801262959	0.132613430937706	DBF4
109.999402024694	0.138415934068284	0.0583194171328116	2.37341079306516	0.0176246498682429	0.0569010384698163	TBXA2R
1351.44121653748	0.0366061150799499	0.015235921565121	2.40261902921258	0.0162781360200277	0.0533127692568865	IFRD1
1.43261023445254	0.43534355906616	0.163742069961561	2.6587153757636	0.00784391974996077	0.0293404035394433	LGALS14
893.086591935067	0.0196317535298119	0.0209467214673343	0.93722320986733	0.348643753266905	0.539719223722329	COX10
10.23385627063	0.615827736101003	0.120674595258634	5.10320945996245	3.339410358881e-07	4.06509241547641e-06	GTF2IRD1
2225.67938477383	0.000537966336699379	0.0159169710346814	0.0337982858376263	0.973038002869556	0.986241672900074	PAF1
1966.13678784062	-0.0324552090111002	0.0212583386496515	-1.52670486372331	0.126834417445299	0.263756595533922	VPS41
22.5706380350637	0.054908851970503	0.0406443102353373	1.35096035958223	0.176708131197384	0.335259116275736	ARHGAP44
3034.98211502226	-0.0040252217232101	0.0144483222968864	-0.278594402900158	0.780556108554321	0.884528910092492	ELAC2
10.0419980453627	-0.144924959163143	0.0935357350971405	-1.54940738972792	0.121283818474573	0.255259137962436	SCIN
505.370970412111	0.13954233630411	0.0376021247087165	3.7110226452646	0.000206423634595687	0.00133177499318516	ARSD
219.289240255242	0.0697712872741072	0.030692643229223	2.27322510977734	0.0230126178754652	0.070272797506921	PNPLA4
0.0499536327646589	0.0237521903539407	1.35667034699952	0.0175077095231514	0.986031582479741	NA	MYH13
3649.06850059374	-0.0518447717664741	0.0187248996446063	-2.7687609947436	0.00562698967168007	0.0223288824336974	ADIPOR2
11.4810579776131	-0.0230362572846127	0.050772141574605	-0.453718448152576	0.650031487090713	0.798431532632576	CDKL3
2.70179017684915	0.186138680998806	0.0995839463714552	1.86916353268925	0.061600066129863	0.152862136827333	UPP2
160.05680007914	-0.0190833785379776	0.0844919635087537	-0.225860280025336	0.821310091512913	0.908544533227755	PRSS21
1930.98075653828	-0.0293356674755277	0.0280916968318714	-1.0442825028015	0.29635470570468	0.483224613131154	MARK4
1.330874004073	0.692211267266188	0.138124665112664	5.01149643839191	5.4008383316855e-07	6.33308494817389e-06	PROM1
1644.4933816583	0.0617891662279451	0.0273497845100392	2.25921949056908	0.0238697350129715	0.0723185960020301	CCDC124
1208.01405589124	-0.0562459766958812	0.0240516401438862	-2.33855056700483	0.0193587057150369	0.0614160580601633	CEACAM21
6572.08807288765	-0.0449530863602752	0.012262940524312	-3.66576729872848	0.000246598085833062	0.00155256091175163	PAFAH1B1
4.76479854069275	0.162947740492101	0.106946374312059	1.52363968895883	0.127598742984157	0.264818160422756	NOS2
2.34281230541273	-0.190882243374794	0.0926028012295979	-2.06130096325621	0.0392743363799583	0.10768958346623	DNAH9
6166.78214144883	0.0230616955460678	0.0127177278406684	1.81335029613716	0.0697778104405528	0.168194403370146	KIAA0100
0	NA	NA	NA	NA	NA	SLC13A2
2490.70838794326	0.215649990842815	0.0501152295398702	4.30308297143986	1.68437734998516e-05	0.000143679362012771	GAS7
1207.4130857956	0.0666205316919182	0.0244130454257337	2.72889066194477	0.00635477700658871	0.0247093373059022	TRAPPC6A
7663.18173767952	-0.0771244999816681	0.0334177126981807	-2.30789284348198	0.0210050972079417	0.065406081714949	MATK
0.0261533908678242	0.0956211221946398	1.35667034699952	0.070482208449621	0.943809860929891	NA	CEACAM7
747.195246192809	0.219854650587684	0.0392107366374784	5.60700128182601	2.05862136959063e-08	3.03336501902438e-07	CD79B
5.32329106964841	-0.0383615717529656	0.0946512728278088	-0.405293775845504	0.68526158107293	0.823508493754156	SCN4A
271.444680583176	0.0286314316508888	0.019676208476385	1.45512951264222	0.145633410176981	0.291331980716457	ST7L
504.699761729278	0.0868214252437308	0.0979097752293788	0.886749306086439	0.375213886075471	0.566067437575512	TKTL1
151.052899927928	-0.107373121460204	0.030233512575114	-3.55146036020261	0.000383099694510342	0.00227468623393857	PAX6
1152.42158185636	0.0945443944050287	0.0302036140883528	3.13023448546468	0.00174666818348106	0.00832046790538916	RPUSD1
2.86381695274642	0.0124751471086407	0.0872951724138385	0.142907640407651	0.886363124339371	0.943297970023439	RHBDF1
2794.36178053429	-0.0906996969453296	0.0311563140789037	-2.91111768598916	0.00360138341899648	0.0152996466491561	LUC7L
2325.45137974886	-0.214089964675651	0.0557840430727219	-3.83783521026893	0.000124123730594762	0.000853780306906431	CACNA2D2
658.07021004378	-0.0307367000340278	0.0675364678265146	-0.45511263800445	0.64902820638552	0.797543514674609	BAIAP3
1351.15275920281	0.058176027789941	0.0271070355631815	2.14615971762546	0.0318602381856254	0.091446246743903	TSR3
898.825071267566	0.02153931535127	0.0212130829971488	1.01537882796975	0.309925281418632	0.498239754086651	PIGQ
1048.95901438506	-0.00774566019067269	0.0146348876025633	-0.529259971174363	0.596625119589995	0.758123279245151	CRAMP1
6.3669596488062	0.122473626387926	0.0835002125198671	1.46674628353534	0.14244508717084	0.286805448609482	TEAD3
3.89276856122401	0.0523125281600416	0.0905115609010401	0.577965153172388	0.563287646000154	0.731290225115809	SELE
1308.4216891882	-0.0460479799445105	0.0121651656627056	-3.78523245973364	0.000153564964576316	0.00102892800178654	DNAJC11
0.0299974592343704	0.0358253075819857	1.35667034699952	0.0264067889898373	0.978932879208608	NA	FMO3
3009.74013247687	-0.00663862443914619	0.0316895069292677	-0.209489672842303	0.834065996417734	0.915158540019893	MYLIP
5.76573444526177	-0.16864199590149	0.0728280125416651	-2.31561991074533	0.020579030743372	0.0644384117233931	NOX1
1227.3270720419	0.0496442946724631	0.0797841638967541	0.622232436210098	0.53378904045891	0.709096458160518	E2F2
3688.5393451216	0.0149777220897889	0.0193109045102769	0.775609556860376	0.437979555857697	0.625474990855826	PSMB1
10.6322743334718	0.322887396621178	0.0858127389471274	3.7626977134493	0.000168090327189534	0.00110995173878443	SYN1
2460.15120731465	0.038384426744122	0.0146212772457913	2.62524443650576	0.00865867821236564	0.0317244968406003	JARID2
263.718170756725	0.00209721316461456	0.0365895402314131	0.0573172866166285	0.954292450261208	0.978151936452426	CDKL5
0.0841828078611619	-0.0122650443958214	0.571461373375143	-0.0214625956665839	0.982876640918922	NA	CAMK1G
153.851379743609	0.0477399177291266	0.0470848855522228	1.01391172919338	0.310624874068869	0.499071470418356	CDK11A
3733.98232559066	0.171133712290638	0.0183252801714903	9.33866825986546	9.75533697869494e-21	3.40370993781734e-19	NADK
0.00780406781193695	0.0429853376101244	1.35667034699952	0.0316844380841616	0.974723705266292	NA	TFAP2B
0.460986541529247	0.141930129578964	0.215636599071254	0.658191281954256	0.510415226086863	0.689887817344401	TFAP2D
377.694781585267	-0.0630625691781178	0.0463310172994809	-1.36113068207601	0.173472395062907	0.330703876974099	DLEC1
1318.48787934105	-0.05773184972478	0.0574511886338469	-1.00488520947272	0.314952127185942	0.503965270440126	CYTH3
485.885731472548	-0.0977420971758452	0.0242608176508874	-4.02880474114071	5.60611560488774e-05	0.000422273405742892	ADAM22
1002.60482071321	0.119892467947234	0.0277083023622486	4.32695104809388	1.51187544877234e-05	0.00013074652091801	SYPL1
2039.60878842199	-0.071535859639912	0.0390138301280576	-1.83360258157441	0.0667130087447898	0.162635693619387	CYB561
2557.71699193394	-0.0131942688395066	0.0142014677879435	-0.929077827484002	0.35284875427348	0.544011438917587	SPAG9
706.675420889879	0.0104053323898617	0.0390440769064148	0.266502199931691	0.789852465351848	0.890008376687945	CELSR3
199.615170878029	-0.151772774745327	0.064251177897512	-2.36217886911617	0.0181678740188609	0.0583310185517317	AASS
27.6200447344193	-0.00507941953551727	0.0527990496636963	-0.0962028591020227	0.923359460114612	0.963000673338863	PLEKHG6
999.630738402979	0.0287997541278867	0.0220674737528709	1.3050770763527	0.191866603657094	0.35556898949882	SS18L2
303.607919464492	0.111703847768821	0.0235816502194927	4.73689698257359	2.17015409165396e-06	2.29224814736733e-05	MPND
61.6382560800431	1.22153629307426	0.0698412396262253	17.4901863084282	1.70199960973592e-68	3.30853924136056e-66	MGST1
1348.55364439341	-0.0798610968851458	0.0157047231608347	-5.08516425710118	3.67308046673127e-07	4.42821261045025e-06	CRY1
131.962006067323	1.29419637152685	0.121031924533553	10.6930165451353	1.09742489360719e-26	4.93478547345177e-25	PGLYRP1
177.54723687036	0.285615590329501	0.0476326609530975	5.99621319939986	2.01971823745938e-09	3.42793501506325e-08	NFIX
10681.1724486722	-0.0310266824467984	0.0166691812967722	-1.86132011491209	0.0626989842314265	0.154833623043271	ST3GAL1
443.145178864774	0.568446245978364	0.0592997110485057	9.58598677678867	9.15780011978824e-22	3.36793972208005e-20	MMP25
15778.0007836645	-0.115567507957551	0.0263569030967314	-4.38471498466309	1.16137736497529e-05	0.00010337777983968	IL32
5415.75335665488	0.0434999412403486	0.0264887858389709	1.6422021569728	0.10054811584137	0.221771492887589	PKD1
18.853051421876	0.0458047251584121	0.0507365711335117	0.902795047735457	0.366634679970558	0.557423637553488	MAPK8IP2
3375.09304579148	-0.00748333053044031	0.0117322379540294	-0.63784339865611	0.523575625752882	0.700673921086164	MED24
589.419454963196	0.00775963972676832	0.0177972022458606	0.436003345895173	0.662834301992321	0.807690591397511	RHOBTB2
3678.5902275432	-0.0696527020914704	0.014583427478512	-4.77615445299815	1.7867917423616e-06	1.9202946024644e-05	HEATR5B
3690.54903230908	-0.0864541175803034	0.0272068599378286	-3.17765878818294	0.00148469365663836	0.00724792659051796	SEC62
17742.3473609311	0.0785440711904738	0.0227180840741324	3.4573369362563	0.000545542288797326	0.00308526147677808	RPS20
23514.3263292161	-0.00754075368394833	0.0155120715775569	-0.486121640571747	0.626880924428963	0.780999653351907	CSDE1
4998.64936805052	-0.0141526144283737	0.0118968221293201	-1.18961301383956	0.234198528496782	0.409893263972922	UBE3C
2237.47218287705	-0.0487960890147717	0.0191705744296768	-2.54536394794898	0.0109163894257702	0.0383790428957909	REV3L
1152.63775816448	-0.0747510566261026	0.0467982681196139	-1.59730390951739	0.110197979779161	0.237705298307837	TENM1
0.00555392390973574	0.0736256044614815	1.35667034699952	0.0542693400974787	0.956720576600212	NA	PAX7
333.346533226306	0.00289727770553097	0.0417461950658256	0.0694021982353728	0.944669479201769	0.972895478317081	MASP2
0.00975581830430632	0.0708799455117576	1.35667034699952	0.0522455183519852	0.958333064035251	NA	IYD
784.521441405012	-0.0744398345276739	0.0130970173156452	-5.68372422007496	1.31792738670219e-08	1.99550911570481e-07	FAM76A
11208.4890401385	-0.0918769603635254	0.020983768851089	-4.378477527823	1.19511261475959e-05	0.000106139158638283	TRAF3IP3
311.649354143276	-0.0010851672259903	0.0221688027421772	-0.0489501953989474	0.960958986634572	0.981019280321147	POMT2
1625.5554288697	-0.051623013360912	0.025207577686896	-2.04791646393489	0.0405681853583728	0.110482291782196	VTA1
0.331578318473945	0.673186926087678	0.29912942069414	2.25048717884561	0.0244180364809181	0.0736447227275026	MLXIPL
7794.71002418753	-0.0934301878834484	0.0195496922403571	-4.77911297706147	1.76070243046825e-06	1.89885265218349e-05	BAZ1B
2417.61608313755	0.00223488328581674	0.0163554780276641	0.136644326875472	0.891311937316661	0.946344258309853	RANBP9
207.215161494057	-0.0653041693546768	0.0910505113853538	-0.717230121622156	0.473232116176751	0.657670761100523	ETV7
502.172297888139	-0.0616130848249765	0.0159091470267474	-3.87280881378422	0.000107588223484976	0.00075244438668364	SPRTN
1882.53873170299	-0.05616378129012	0.0318306807142624	-1.76445429471933	0.0776555239054108	0.182379178423206	METTL13
321.028372618182	0.0465109332804121	0.0211518340009811	2.19890782417519	0.0278844771663308	0.0820670003643647	DYRK4
8374.58882843221	-0.0211973220802714	0.0174018519000656	-1.21810725674498	0.223183216594049	0.395950633736406	ZNF207
3681.49473403565	0.046985733139725	0.022890192812582	2.05265781395684	0.0401057761825765	0.109499300112195	UQCRC1
1301.66350535116	0.0206011467423012	0.0251339981697455	0.819652591806876	0.412414183312299	0.601403570784029	STARD3NL
156.753420600386	0.437948418025432	0.0599377501616269	7.30672100378259	2.7374010434893e-13	6.51997263760158e-12	CD9
0.337150893311564	0.0311540016898967	0.204266572207753	0.152516397338919	0.878779658521534	0.939315811910808	HHATL
6495.49698180738	-0.0327038811076266	0.0307839081432964	-1.06236937023697	0.288068033263024	0.473685978933056	NCAPD2
2656.59142148595	0.0144468248626325	0.0247677407143615	0.583291993777033	0.559696751273958	0.728501943215682	IFFO1
384.642358531396	-0.247358920708365	0.0534144548611433	-4.63093597700102	3.6401642836326e-06	3.64102367000173e-05	GIPR
260.823120751944	-0.00303053747996371	0.0212705153297317	-0.142475978272499	0.886704052352982	0.943520090883352	PHF7
66.0623878333363	0.261992801647134	0.0952976786524647	2.74920444392543	0.0059740111852591	0.0234767237650746	SEMA3G
7152.60306386249	0.00432277496264045	0.0167508478242022	0.258063054957418	0.79635824392235	0.89354404187566	NISCH
834.423064371357	1.15483507374101	0.0686040962608354	16.8333253651543	1.39067472778029e-63	2.26687223725729e-61	STAB1
338.926605694382	0.00573220594060587	0.0161137266794413	0.355734340952878	0.722039524749673	0.848534736704521	FUZ
7.41995902633517	0.0247200172863636	0.0620731575713273	0.398240048574268	0.690453247610111	0.827170426014912	SLC6A13
11359.8780844359	-0.0715344733273659	0.0205398890659821	-3.48270981881009	0.000496366080517318	0.00284051366281779	IDS
2.48413056398062	0.0843427810329415	0.12505075280758	0.674468398944566	0.500013569952769	0.680713589056149	PRSS3
553.568173480005	-0.0168381443090903	0.0306984902659171	-0.548500729620074	0.583348128415644	0.747045557306944	ZNF200
1689.96370308069	0.873393315300788	0.0611088871782435	14.2924107381183	2.4401389818832e-46	2.24614793282348e-44	CD4
141.415081379274	0.0281395377879817	0.0326294038959557	0.862398157125681	0.388468454311962	0.579168121884598	LRRC23
364.916999132294	0.937348600155078	0.049221332174554	19.0435439014724	7.43242511198238e-81	2.44855377610224e-78	BTK
185.984612804389	0.156097746690902	0.0292136901623225	5.3433080799982	9.126545219278e-08	1.21546164139465e-06	HFE
697.0050490882	0.00649991246060443	0.0189655069798209	0.342722842448676	0.731806976574863	0.854527396682938	SCMH1
21666.1040258389	-0.0877542076844351	0.0171188524205639	-5.12617350325546	2.95690133641754e-07	3.63766278010455e-06	FYN
5962.44053966286	-0.00282515781184307	0.0270830039779928	-0.104314787759096	0.916919543001856	0.959535591578195	HIVEP2
0.263649729891971	0.444975990936813	0.279051292104189	1.59460286881837	0.110801070677723	0.238726497934787	FMO1
1745.42500221222	-0.000170355061543661	0.0163341964283317	-0.010429350613672	0.991678733019004	0.995527627254804	TCEB3
3038.8601283251	0.0234308800651172	0.0155714950047289	1.50472899731217	0.132393764784608	0.271831506689226	LYPLA2
817.643623990831	0.0302135854160496	0.0220712674823486	1.36891030115116	0.171027315342189	0.327398733149704	CLCN6
159.681852695089	0.235132592685865	0.0705136250196496	3.33456963275314	0.000854315076906721	0.00454864802172775	MRC2
0	NA	NA	NA	NA	NA	NME1-NME2
0.0977214381330154	0.315034535663524	0.751240123080429	0.419352649019514	0.674958424256438	NA	SLC6A7
31.1368660020348	0.124820146758754	0.0592337100158314	2.10724850301278	0.0350960446192102	0.0986262825219917	TSPAN9
1678.60854641486	-0.035836601081551	0.0131101274888624	-2.73350515561314	0.00626641423045601	0.0244264498904698	BTBD7
1702.54854346819	0.0192723471444839	0.0236343299031011	0.81543869546964	0.414821242330136	0.603672410003887	APBA3
406.856129903105	-0.00175397965866287	0.0186312597528804	-0.0941417639991686	0.924996544805361	0.963734374072818	MKS1
321.812868674712	0.239365466380299	0.0304923775654993	7.85000992022119	4.16004363400571e-15	1.10056538980116e-13	ABHD5
0.653146494055222	0.871194851416194	0.189437295916419	4.59885603413897	4.24817213044346e-06	4.20079125328559e-05	ANOS1
2558.44412157309	-0.0217769724414123	0.0145808101570232	-1.49353651867711	0.135296802414859	0.276377783772459	AKAP8L
1604.14900498731	-0.0199418775766578	0.014603840482386	-1.36552282947148	0.172088782774293	0.328767100139607	MBTD1
1775.15485051934	0.0141654851165521	0.0164530162019847	0.860965852257739	0.389256850632452	0.579901544851669	UTP18
4480.06280851953	-0.0285488584027333	0.0145206471855313	-1.96608718867435	0.0492885400203085	0.128655832945421	RNF216
1878.55525735065	-0.033605685946952	0.0127601017331255	-2.63365344962031	0.00844716560646999	0.0311207700983745	TTC19
12495.1145338239	0.0425496596053863	0.0197668486155707	2.15257679324105	0.0313519540106705	0.0903020527031064	PTBP1
4.75860562486248	0.111172453148313	0.0752375851986209	1.47761857128757	0.13950990068269	0.282714410882295	DPF1
1.43076565941211	-0.148226428886452	0.114844276571482	-1.29067319078972	0.196817024709799	0.362041990263464	SYT7
972.275045784081	-0.0484148952652653	0.0268027026866517	-1.8063437792554	0.0708646574483505	0.170238271955521	LARS2
1768.313376553	-0.0635727557061066	0.021009053477616	-3.02596953136609	0.00247837275561766	0.0111460888249125	PIK3C2A
291.834704125532	0.934454550313303	0.0494202246479316	18.9083428286766	9.73688127693492e-80	2.95859391576924e-77	PLAUR
213.784431583917	0.0346778032724721	0.105773826571508	0.327848621880274	0.743026122264481	0.861448655578277	ANLN
2111.19144251193	0.0584294188712637	0.0221597171675142	2.63674028100504	0.00837068936299356	0.0308914334660738	WIZ
2098.84101846582	-0.0117930810757857	0.0118501038093956	-0.995187997124154	0.319644838407845	0.509131482907543	RABGAP1
0.195477240319071	0.297056445963906	0.394394754840354	0.753195731733682	0.45133230385595	NA	DCN
284.874569934204	-0.0165128181440196	0.0175461286653968	-0.941108916896581	0.346649046445987	0.53774499786662	QPCTL
2588.57487182405	-0.0389297583486064	0.0228460158197311	-1.70400645153123	0.0883798819596485	0.200931655215104	PPP5C
1684.90899625428	0.0143686591373233	0.0315117262870535	0.455978165284668	0.648405679566694	0.796950972978892	CEP68
304.456788320154	0.0655168259817805	0.0263068730981824	2.49048321848283	0.0127569520078616	0.0436964350432357	MAP4K3
174.097975464525	-0.0311802758275755	0.0640886321512294	-0.486518041982854	0.626599916605458	0.78074279759539	ZBTB32
2249.82867303083	0.541287968447429	0.0571792520702442	9.46651012123175	2.8934943217562e-21	1.03140879029617e-19	TYROBP
355.096782762134	-0.0376188340047304	0.0225514939638406	-1.668130460228	0.0952898316182419	0.212989871520139	TMEM159
0.00494482638915891	0.0568552400695334	1.35667034699952	0.041907925676475	0.966572098174195	NA	GABRA3
736.869101736997	-0.064670013429393	0.0716811386794682	-0.90219009659673	0.366955894724699	0.557722011730481	BRCA1
1163.23471243006	0.0704009609270555	0.0147307636719306	4.77917930766917	1.76012172033082e-06	1.89885265218349e-05	ERCC1
162.748216087865	0.533619409112962	0.0861172810190808	6.19642658010451	5.77594534085394e-10	1.03950409046984e-08	CD22
10.3936446722052	0.154286848983498	0.0759223330378647	2.03216685802517	0.0421367668132125	0.113850284515999	SEMA3B
439.119660494878	-0.0022624586303732	0.0200806005865503	-0.112668872657552	0.910293080094749	0.95619061506994	MBTPS2
284.763727287051	0.0712639519583825	0.0203922218333448	3.49466343298864	0.000474659902508419	0.00273346374488719	PRICKLE3
2040.7943808759	1.60787311387814	0.160887406429557	9.99377856577066	1.62275386316101e-23	6.46972326819748e-22	LTF
2912.38912809933	0.00654050615806566	0.0239421413226694	0.273179665507731	0.784715110272295	0.887031054509048	EXTL3
0	NA	NA	NA	NA	NA	NR1H4
5238.28709896498	0.00337081991387249	0.01843569821828	0.182841998928477	0.854921993677228	0.925958389954188	ELOVL5
1000.22925653922	1.10783238418838	0.0413118571831653	26.8163297349852	2.08441094865031e-158	1.63089523649772e-154	ALOX5
2934.57387346079	0.30115578852811	1.34821994069601	0.223372892981126	0.823245299633887	0.909423878832682	KDM5D
5585.66059113643	-0.0783208234219616	0.0211182326255066	-3.70868267296979	0.000208340329984394	0.00134358691686	CALCOCO1
1684.25731927543	-0.0195177531022321	0.0233936484491072	-0.834318475149052	0.404101543598329	0.593707915219083	UBR7
1486.27872488584	-0.0809234198963533	0.0208080921877857	-3.88903601378002	0.000100643184046653	0.000709580926133837	MAP4K5
537.778642452968	-0.0072314928037777	0.0273230356782625	-0.264666521280097	0.791266370155515	0.890832892793164	EHD3
2773.1857298751	-0.00996511366928707	0.0214172783439919	-0.465283847426046	0.641728200445175	0.792243599437207	PSMC4
5655.90896071356	-0.00525160531325586	0.019497946807539	-0.269341452466436	0.78766693590571	0.888514527641761	MAN2B2
0.0203666749915397	0.0603481537895486	1.35667034699952	0.0444825479697537	0.964519762908984	NA	SLC7A14
1.13104631651012	0.0156282457603234	0.134236568230462	0.116423162230223	0.907317179408033	0.954497672737251	CLDN11
3276.822382357	0.0747912353267004	0.0185385295313371	4.0343671918679	5.47496453499387e-05	0.000413788855473807	SLC25A39
9100.26253124712	0.0753800178445437	0.0167402464764194	4.50292162368848	6.70256070510473e-06	6.33172479286636e-05	MVP
4864.74882593952	-0.0360726622696276	0.0126579315351226	-2.84980702965054	0.00437457611971023	0.0180550057785271	NUB1
510.631293282472	-0.0348129937554056	0.0206952761130288	-1.68217102131288	0.0925356816824635	0.208142103609031	PGM3
207.161491233201	-0.045187818505453	0.0232975026136668	-1.9395992460988	0.0524284125742137	0.134694797926052	RWDD2A
6454.90962248945	0.0130701555888055	0.0344550538025075	0.379339288329723	0.704435928089183	0.83637068442364	CLK1
344.622286436947	-0.0346609492150036	0.0211020013176103	-1.64254322105828	0.100477476655983	0.221703580576869	POLR3B
1559.79187418148	-0.000153374588163781	0.0149386366910196	-0.0102669735757067	0.991808284213838	0.995593812016181	ANGEL1
1260.11319270483	-0.055429749560878	0.0202096155569431	-2.74274141458543	0.00609286446526768	0.0238658797458676	RNF14
350.960364583173	0.152136703881225	0.0246435102091486	6.17349974050148	6.67946598083637e-10	1.19523868954966e-08	DNASE1L1
1826.30994421659	-0.0428889992752389	0.0549192612747947	-0.780946398033997	0.43483402140879	0.622780540363852	DDX11
313.486048514421	0.265211424885483	0.0242861914255999	10.9202558868875	9.22355792440046e-28	4.3539923432875e-26	HEBP1
0.0706261333542291	0.138650662264746	0.772617847261192	0.179455681429364	0.857579913463475	NA	GPRC5A
239.386634614128	0.0545767911272684	0.0477877956500905	1.14206546639832	0.253426808546714	0.432776713432996	MAMLD1
15942.4682463524	-0.050649168950232	0.027225542911904	-1.86035478205602	0.0628353476761008	0.155088401477751	CD6
4335.33975756076	0.117642259954139	0.0283158433316098	4.15464440088958	3.25793816954961e-05	0.000260310673710478	TACC3
2206.87027499306	-0.0541814029944145	0.0216676373378867	-2.50056811222682	0.0123994287054909	0.0427292841493929	UFL1
939.585772733331	-0.0025932504977373	0.0323486439517146	-0.0801656632534003	0.936105498993987	0.96892197645318	POLA2
1619.22056946646	0.0571612123784513	0.017953035699392	3.18393019072464	0.00145290046726829	0.00712160155428279	ZC3H3
7812.74523293387	0.0350948350884078	0.0175717261214834	1.99723321691773	0.0457998542371669	0.121598069058417	CAPN1
76.4224916466695	1.24262492405923	0.0682724263351602	18.200977916897	5.06946582709346e-74	1.14970342022133e-71	ACPP
3335.52542629345	-0.00738419435328512	0.0224776974483343	-0.328512044895076	0.742524538669458	0.861237501527359	MDH1
1724.20973962749	-0.0257542828023465	0.0160445744160236	-1.60517082812903	0.10845621546285	0.234944714262816	SLC30A9
88.189287568961	0.819440742100324	0.0516606787074246	15.8619817354927	1.1616955528698e-56	1.52123789615758e-54	MTMR11
1578.26515549311	-0.0375780293026227	0.0191118969629234	-1.96621138003848	0.049274198472295	0.128650587268492	COX15
17375.3859680595	-0.075146233055941	0.0186283010618259	-4.03398210102663	5.48394970684509e-05	0.00041436787536246	CCDC88C
876.971001119006	-0.0701763242617259	0.017189783505566	-4.08244375148781	4.45646002732406e-05	0.000342856021325372	YAF2
4775.44786023253	-0.100328299654974	0.0118756616150236	-8.44822822570583	2.95756794002081e-17	8.78206867351342e-16	ZMYND11
7064.81715282807	0.0912735321842355	0.0192907540646805	4.73146523345857	2.22904998401792e-06	2.34811771625071e-05	WAS
0.161243351558037	-0.0169775593255376	0.377132217881903	-0.045017525739087	0.964093339595742	NA	DPEP1
1242.68250734618	0.186908596644527	0.0219701818675792	8.50737594122253	1.77913933989742e-17	5.37468377613605e-16	BID
100.463063392473	-0.0678747393556452	0.0520297138473536	-1.30453800985295	0.192050208569354	0.355698625730563	MATR3
1.67301535383099	0.0870687818343428	0.105511520390351	0.825206399379163	0.4092544209106	0.598354977846772	NPC1L1
1451.32960557441	9.89511446807273e-05	0.0163555714648818	0.00604999616755627	0.995172830912714	0.997339783184707	XYLT2
69.1176344311146	-0.0450566382640165	0.0355902704409393	-1.2659819019579	0.205519561770579	0.372971838807299	RGPD5
1.32210011076985	-0.0434994809357497	0.1348889784585	-0.322483581926842	0.747086373697606	0.864383077176117	STMN4
3455.87644054606	0.00925906815019679	0.0134351345171936	0.689168250481418	0.490717394168732	0.672442971902961	NUDCD3
0.0122761380026201	0.0359585730621595	1.35667034699952	0.026505018807028	0.978854530577576	NA	ISL1
62.9094738419111	0.4311744847893	0.116281794091948	3.70801369342786	0.00020889136288594	0.00134630827517324	CHDH
0.031021526984511	0.0178441294027168	1.35667034699952	0.0131528852548313	0.989505818505449	NA	IL20RA
0.0294049666927704	0.122963772999034	1.35667034699952	0.0906364418379061	0.927781474691745	NA	CLCA1
0.708420745345842	-0.0328919793944883	0.176345841371113	-0.186519733829552	0.852037205028907	0.924561694951449	CLCA4
1665.17507328578	-0.0332977590141419	0.0115155453542769	-2.89154859711225	0.00383348299910026	0.0161367205679678	GLT8D1
2470.6850786611	-0.0230767991084305	0.0132380928286632	-1.74321176072013	0.0812966318846154	0.188651344857478	ATP2C1
0.286250756552763	0.0508698237041322	0.22701356610387	0.224082747904399	0.822692916342191	0.909074644798988	IGF1
1242.43429226745	-0.0859057053123991	0.0238751407647388	-3.59812351093122	0.000320521407711899	0.00194745845411751	SLC38A5
4161.93966323925	-0.026390926679337	0.0163465677256087	-1.6144628721045	0.106427063862233	0.23140529510187	RALBP1
916.928700563178	0.0688492525999878	0.026591191491506	2.58917516433893	0.00962061429119868	0.0346167355106513	RUFY3
0.0412236888136574	-0.00604101638168492	1.35667034699952	-0.00445282554825904	0.996447170983811	NA	CNTN1
1016.38353189467	1.08160304900122	0.0575619219749973	18.7902525122603	9.07465636768468e-79	2.62971778092062e-76	SLC11A1
57.4366397107528	-0.210947957868708	0.0528968122477354	-3.98791437337964	6.66567118739024e-05	0.000491785740574617	WWTR1
2421.02811530157	-0.0235348567140248	0.0257854839342887	-0.912717278217488	0.361391254278488	0.552394087900356	AGPS
0	NA	NA	NA	NA	NA	ZNF806
742.20137290771	-0.021308837216003	0.017974607106195	-1.18549668930782	0.235821122873747	0.411972854176927	CXorf56
0.085396442527375	0.0778496122509931	0.701492819483311	0.11097706218623	0.911634536082207	NA	ATP1A2
1022.46690553988	-0.0459788654205627	0.0134371732133547	-3.42176622199571	0.000622157829671	0.00346471060413048	TTC27
193.700171387267	-0.0474784983059431	0.0324700540667785	-1.46222418380634	0.143679786584478	0.288604472160607	ZNF582
34.3794027458189	0.685842694260713	0.0755127848997642	9.08247120234145	1.06137174365793e-19	3.52630057975183e-18	VSIG2
42.776785100726	-0.0408812054109628	0.063222298877432	-0.646626366596041	0.517873789221889	0.695961903175567	PHLDB1
101.822761812571	1.19604422715601	0.0867746837965959	13.7833314375377	3.21105235239008e-43	2.69427092420248e-41	MARCO
18.5062797910377	0.228356446300063	0.10006037935777	2.28218649345276	0.0224783321708345	0.0689507362492021	CYP24A1
850.30125618509	-0.0131462757884846	0.0221095249048435	-0.594597841657133	0.5521123231517	0.72315287133169	PRDM11
0.0601037234852299	0.0455970075290812	0.941919500563642	0.0484086033910499	0.961390602830596	NA	SYT13
0	NA	NA	NA	NA	NA	SNAI2
33205.7974625491	0.175793399652813	0.0355206210074349	4.94905197789242	7.45758310351169e-07	8.52135737096041e-06	CD74
42.0332419839233	1.22055093627867	0.0802566935305987	15.2080889778162	3.12533964753567e-52	3.48091654622505e-50	HGF
848.019159612369	-0.0277799465037491	0.0174416309421495	-1.59273789222406	0.111219003209249	0.23939622719669	ZRANB1
1359.44490549719	0.0616797317715843	0.0178603686014496	3.45344114379465	0.000553483066756575	0.00312819922017319	NCDN
58.9013389545913	0.68323816466651	0.0741246967817649	9.21741598050746	3.04345904719921e-20	1.03533845434993e-18	ADGRA2
0.497730992679702	0.00875107002675229	0.170491430274595	0.0513285038002069	0.959063755286912	0.98001235304997	CCT8L1P
658.032348539785	-0.0378430110207276	0.018008525369141	-2.10139421440772	0.0356063754070264	0.0997290792118941	ZFP64
309.675120894513	-0.0518444651324551	0.0229088170143453	-2.26307910617953	0.0236308132850439	0.0717475323420662	MNAT1
42.0578279701137	0.66195934939074	0.0617093859874449	10.727044821438	7.59874825336891e-27	3.43667664863709e-25	SAMD4A
32579.250761805	-0.105820242014645	0.0305458209982365	-3.46431159996498	0.000531590356960618	0.0030189046274354	RUNX3
1797.66257933096	-0.087447218393649	0.0211063357718472	-4.14317384784009	3.42532084854352e-05	0.000271879955863217	MRE11A
1204.72523798814	0.101534718143808	0.0375832475984858	2.70159511568923	0.00690077391463581	0.0264252442440178	PLEKHB1
5011.80844242541	0.131922064911153	0.0235705252388628	5.59690815432663	2.18208230114099e-08	3.20321903277719e-07	SERPINB1
1.73255126477481	-0.178530868139098	0.130803404034287	-1.36487937341677	0.172290966207841	0.329093095477985	CYP3A43
6.81680330058214	0.0846146114497417	0.0834934526384992	1.01342810454967	0.310855720888887	0.499299537934796	SLC7A9
1412.86478586164	-0.0333200042966287	0.0193283951220726	-1.72388882192179	0.0847279156425466	0.194636639449852	SPAST
0.0456146400525522	0.104700781079538	1.08201176572635	0.0967649191959131	0.922913083583197	NA	NRXN3
4277.07149134986	-0.127216060802394	0.0552951574071333	-2.30067273099005	0.02141013656446	0.0663898785354113	OSBPL5
3325.20519806713	-0.0232150536733933	0.0116005718646317	-2.00119907400189	0.045370940728828	0.120759993509941	AQR
9.97903817817762	-0.048035711972297	0.066179790440529	-0.725836568120644	0.467938966349035	0.653131074555095	CPS1
0.259142108454792	0.174576276871569	0.280200212077746	0.623041201778711	0.53325744678731	0.708809825679144	C8B
423.554566676984	0.144194669434378	0.0491226677370816	2.93539980780663	0.00333118169986055	0.0142973112535019	FHL1
2474.65047608807	0.047748949891803	0.0179542013753124	2.65948614999158	0.00782599475931508	0.0292803536141403	RTFDC1
0.0124798370697179	0.0334174259909803	1.35667034699952	0.024631942509017	0.98034854058638	NA	GABRA1
767.411496516457	-0.137474722988586	0.072768455520089	-1.88920765194245	0.0588640098141992	0.147605713897524	NLRP2
843.329790314957	0.0921574204031506	0.0194051119324978	4.74913109100981	2.0429249142116e-06	2.16813965935533e-05	SLC45A4
6503.87077753484	0.0288071138034414	0.0128529662451447	2.2412813706971	0.0250078548990091	0.0751024545574182	RNF10
461.589964853063	-0.0107188531903792	0.0184669003200979	-0.580435969468772	0.561620654652128	0.730229211403033	ZNF839
2058.33882991287	-0.0188683530820734	0.0103300504013288	-1.82654995368137	0.0677674639511278	0.164514297182629	ZDHHC6
626.1747057248	0.0184971804456585	0.0429932964011207	0.430234059586469	0.667025388450417	0.810760227504391	GRAMD1B
4448.44314719762	0.150859288752053	0.0178165086875843	8.46738782538139	2.50957413183409e-17	7.49447916068812e-16	RNH1
2802.09430307909	-0.0474627285416621	0.0171806992248318	-2.76256093658067	0.00573498553895435	0.0226769226042519	NDUFS1
3407.65857022394	-0.0949557309129662	0.0175893310442057	-5.39848449462473	6.72061750130443e-08	9.15695106392358e-07	RB1CC1
2575.6212247192	0.0516138873076873	0.0149934138711281	3.44243730956277	0.000576497468481573	0.00324216375041649	ERP44
1134.9708337167	0.0467243105295092	0.0263045226244187	1.77628429896442	0.075686069790234	0.178719399896254	ALAS1
4085.66943308581	0.0812093352663101	0.0405210593455113	2.00412665853234	0.0450564943974239	0.120052196931396	BIRC3
4235.24131733686	-0.0725265471628747	0.0196927685175891	-3.68290253846714	0.000230593337437159	0.00146684546377455	AKAP11
154.414869718122	-0.00488154558207533	0.0223609024825522	-0.218307180843184	0.827189779885322	0.911665265382643	GLRX2
100.521353285572	0.00053571162211617	0.0256897474867264	0.0208531291478426	0.983362816005462	0.991313085502897	SNAPC1
625.195799078037	0.079159901263839	0.0254385309503776	3.11181103257316	0.00185943481488369	0.00876954963854958	DERA
3529.39238547951	-0.0208068858804205	0.0192583484871535	-1.08040862872016	0.279960255100585	0.464020015295909	STRAP
107.920224803509	-0.00636238063017327	0.0368034162409737	-0.172874729577141	0.862749895439608	0.930187525064538	ABCC2
8987.5624018707	0.0150613712067507	0.0123603522565981	1.21852281343445	0.223025360798449	0.395805200845425	DEF6
2737.13306695233	0.35413794784397	0.022820274548064	15.5185664877995	2.5979001303638e-54	3.06816907094324e-52	PLEKHO1
1155.08127437782	-0.139248947234279	0.022861021178362	-6.09110792330125	1.12131922120938e-09	1.96548047422567e-08	GCLM
4873.54756817655	-0.0542681993163955	0.0162716573291272	-3.33513656407035	0.000852575182628684	0.00454179497714552	UBR2
1.01387872753031	0.705874067573492	0.141346713335798	4.99391921407145	5.91661547314327e-07	6.87350833195861e-06	EHD2
124.446241989641	-0.108207327129286	0.112945926105926	-0.958045419254908	0.338039856174751	0.529511180115175	DEPDC1
872.217984337949	-0.00449597071659131	0.0215713689659156	-0.208423059458826	0.834898652813029	0.915550915805514	CCDC28A
163.541986807164	0.410590454346988	0.0454398224821422	9.03591677780761	1.62633405328149e-19	5.35219525400113e-18	RRAGD
699.901262592548	-0.000128010454117677	0.0166045188498342	-0.00770937449470003	0.993848870048801	0.996505324327371	HSF2
4051.55122076998	-0.0515052669757057	0.0147371060879856	-3.49493765385155	0.000474172503847879	0.00273199132049467	PHF20
25.5741424065157	-0.0707615565103999	0.0434152942777363	-1.62987623803087	0.103127656668954	0.226037276473719	HSD17B6
178.981994019617	0.130255114957826	0.0255439920532129	5.09924661292097	3.41008025243131e-07	4.13824279411953e-06	NR1H3
1873.10242079678	0.629061096158127	0.0516893603826443	12.1700305730489	4.48914339491201e-34	2.70706591195686e-32	TYMP
2187.72288138642	-0.00105020749258515	0.0203155861277971	-0.0516946686144676	0.9587719853909	0.9798421769455	NCAPH2
646.523612884176	-0.0176737090505669	0.0275790788044458	-0.640837541234982	0.521628239257891	0.699250396370164	TOMM34
3377.46628224191	-0.0187402087450481	0.0132143677275098	-1.41816915735094	0.156141384249278	0.306533490330551	SEC63
3062.38262439659	-0.0693005904639636	0.0103942871491659	-6.66718068006466	2.60763997117703e-11	5.2822853189597e-10	KPNA6
10600.4076634435	0.184921999766515	0.0187948226789649	9.83898613597879	7.64776266071877e-23	2.93683469929467e-21	VIM
222.340247127222	-0.0296063315946861	0.0421930527643539	-0.701687355025861	0.482874160540537	0.665826549706843	RTEL1-TNFRSF6B
2291.54268854041	-0.0419735535512496	0.0235886303549295	-1.77939765555223	0.0751745905688559	0.177887430896226	FAS
2039.86620909987	0.239993394893593	0.0275294644766659	8.7176920966629	2.83929828543098e-18	8.88615184391335e-17	RNASET2
18807.9312107287	0.0626113384734899	0.0187875706383293	3.33259364282863	0.000860405099575714	0.00457338627741527	CD44
2.08906554262274	0.752288497596251	0.139455556520453	5.39446771693115	6.87269817516343e-08	9.33976703378593e-07	KCNG1
1433.60877965115	-0.162221257172464	0.0382465419335334	-4.24146207660758	2.22068415940498e-05	0.00018459695122682	AGPAT4
9447.11522320284	-0.221152885466044	0.0327289296456619	-6.75710717888868	1.40774057312295e-11	2.91582109311906e-10	SLAMF7
14892.9273946331	-0.148077586733087	0.0251998235915379	-5.87613584655455	4.19953742320232e-09	6.84190123550041e-08	BTN3A1
407.297059231604	-0.0336747447379699	0.0229053788428206	-1.47016755186849	0.1415163804731	0.28554894598353	MIPEP
16411.4025150051	-0.0697123840329673	0.0198492731296764	-3.51208749950351	0.000444601594802852	0.0025832580848857	PRKCH
4.83173541547024	-0.123251123997872	0.0919146805434704	-1.34092968902374	0.179943281862867	0.339728834678297	INSRR
2238.19078087833	0.197301885041562	0.031521941737532	6.25919198393295	3.86977240457406e-10	7.06605991516652e-09	IFNGR1
776.243142598122	0.0431072076217371	0.0191966123811994	2.24556326739998	0.0247319955246223	0.0744195042720993	B4GALT7
3951.58351036387	-0.107172013353573	0.0319005399700929	-3.35956737578887	0.000780646134018714	0.0042029730012702	SH2D2A
752.945296582597	-0.0333362846555229	0.0245293828761754	-1.35903478794411	0.174135565359254	0.331622154691727	VRK2
14973.2216454964	0.097863248820464	0.0298837417155771	3.27479904464079	0.00105737160613646	0.00544285512454816	TNFRSF1B
1487.67399743123	-0.0544377669010098	0.0135371836140326	-4.0213510027728	5.78653048080575e-05	0.000434399243122518	VEZT
2467.75751762054	0.228690036323731	0.0200000628300449	11.4344658947863	2.8126210834318e-30	1.47943868988513e-28	POU2F2
2922.08032006629	-0.0381383202494754	0.0136949843412238	-2.78483854374873	0.0053554382424791	0.0214165718291005	BRD9
6423.36399966405	-0.0120146736536524	0.0141086424965091	-0.851582542872231	0.394445832114205	0.584931116213137	SNX1
1005.12475648472	-0.0581602557491738	0.0176672576248592	-3.29197982981454	0.000994847465324036	0.00516861572414448	TBPL1
85.0850531129223	0.135348531163622	0.0939915201205838	1.44000789635044	0.149865165046437	0.297421057099451	ARNTL2
9983.64778280251	-0.0618269722752591	0.0162979288249085	-3.79354781453994	0.00014851001745456	0.000998693170665096	BCLAF1
1744.93046699454	-0.0263180046172097	0.0146798669376011	-1.79279585633018	0.0730055723196083	0.174230242251547	SLC39A9
261.517170803833	0.640680377811374	0.109922114226978	5.82849395062065	5.59298240375747e-09	8.95363530897174e-08	ANK1
0	NA	NA	NA	NA	NA	IBSP
364.378935010602	-0.059476409313034	0.0175369410720641	-3.39149279618544	0.000695129904708896	0.00380473603142258	TFB1M
3174.70546780825	-0.077274328645849	0.0138050676036614	-5.59753351916614	2.17422825146139e-08	3.19618701672086e-07	RABEP1
280.978839104338	0.0522347065008231	0.0913644603548166	0.571717999514999	0.567513038199824	0.734733827936621	HMGB3
2840.12816587206	-0.0262269847788018	0.0168409954836641	-1.5573298386216	0.119392194551812	0.252218529388326	NUP160
2035.04186267973	-0.0527229393328453	0.0329331620481148	-1.6009072938644	0.109397453863439	0.236487638839591	BAK1
0.096449344836209	0.31577202259744	0.695327975147946	0.454133925116781	0.64973243692973	NA	MUSK
3662.98429610835	-0.180681588979392	0.0655404244583331	-2.75679613723373	0.00583707307292694	0.022999229002064	IKZF2
4355.78205415818	0.704896069406499	0.0340699181941863	20.6896906939677	4.28955852341195e-95	3.12210030481916e-92	GRN
2707.30548438525	-0.0657632913776579	0.0131293726160148	-5.00886777312132	5.47511709495677e-07	6.40578466246213e-06	FAM13B
692.886251197791	0.222489843395718	0.0288610582251169	7.70899811296912	1.26809288807842e-14	3.24509428603354e-13	ARHGAP31
232.080546358027	-0.0924116652336397	0.0382469967245939	-2.41618095922853	0.0156842643877898	0.0517141195264071	CENPQ
5238.8110124394	-0.0183556931926637	0.012718798827524	-1.44319392433044	0.148965850566944	0.296180943090887	SARS
2810.45809948419	0.024656560595004	0.0121062030753306	2.0366881706493	0.0416813007089276	0.112943694224009	RANBP3
2547.03658349607	-0.0796748212697881	0.0197557046891004	-4.03300325266283	5.50685171496442e-05	0.000415696908160254	ARID4A
1288.04193855443	0.00971005983142241	0.0194332415339065	0.49966238594218	0.617312821920535	0.774360278831749	TSSC1
4848.56219594806	0.0646444382985606	0.0146110907201364	4.42434035465062	9.67374080988524e-06	8.77054073368999e-05	PNPLA6
414.471704670377	-0.0112312379894257	0.0209150253353544	-0.536993754936582	0.591271927844794	0.753431762784842	IFT88
645.561945636391	0.000617441743669785	0.021085408711061	0.0292828918865531	0.976638971348441	0.987748259372827	ALG1
1629.40184765456	-0.0582659383973461	0.0120393493774043	-4.83962517997034	1.30084233716929e-06	1.43252859346894e-05	ZCCHC8
2656.87412716112	-0.0165205783992947	0.015501893031958	-1.06571361092717	0.286553122959705	0.471864310705561	ABCF2
3514.04247863774	0.0332533230285621	0.0135466409417505	2.45472831025409	0.0140991102276275	0.0475085974153808	CHPF2
71.7235054753174	0.00782189666449418	0.0487229118788156	0.16053836609661	0.872457001757589	0.935251817068834	LRRC7
781.342329357136	0.0179163688552078	0.0368233911768609	0.486548584543894	0.626578267319566	0.78074279759539	FUT8
2046.05586678473	-0.110064434067269	0.0204603781007796	-5.37939394497675	7.47370063702454e-08	1.00951406489839e-06	UBA6
688.438382325618	0.560411958335517	0.0368993143316913	15.1875981569176	4.27291428670629e-52	4.70878163489601e-50	GAB2
383.692761333166	0.491870693631813	0.0323911294861782	15.1853517130887	4.42185074142843e-52	4.85581272471879e-50	ATP6V0A1
3067.65258810959	-0.0149883345650466	0.016364350452674	-0.915913809618851	0.359712103115766	0.550778360626915	PIAS1
3040.87873464351	-0.123744839494737	0.0247870948439609	-4.99230911382443	5.96616678810413e-07	6.92079770078929e-06	SLC4A7
4463.81033486004	0.0360805351245176	0.0412610691099571	0.874444989012915	0.381875966055443	0.572695007409899	APBA2
3267.92366539271	0.0957036552809975	0.0221540131616426	4.31992409604137	1.56082877612263e-05	0.000134385854762888	MAP2K3
0.0568593715011591	0.342777936942625	1.05478989261674	0.324972716691714	0.74520172087485	NA	EFCAB1
17394.1122518866	0.0916798677280731	0.0217613803957887	4.21296195648577	2.52043528075168e-05	0.000207202687107133	TMSB10
467.569871087432	-0.0780162677847267	0.0217125070180543	-3.59314876535698	0.000326705936620562	0.00198042140197825	ASTE1
4023.76181923311	-0.126862569667703	0.02107178980843	-6.02049331457122	1.73886288534989e-09	2.98198310809838e-08	RNF19A
454.014627825019	-0.049942387220134	0.0137431210960704	-3.63399164360228	0.000279069903997076	0.00172810572381165	PEX3
2071.00751584067	0.0498457759190514	0.0160332050007281	3.10890903701335	0.00187779520845942	0.00885095500709623	GABARAPL2
0.103565733245281	0.0971257303255453	0.642965210183805	0.151059075650112	0.879929114874152	NA	MYOC
1453.02945807375	0.0635169203734178	0.0377309572476762	1.68341661613501	0.0922944688391047	0.207689099170079	SH3YL1
1294.06178520701	-0.0228895606364264	0.0206988082771226	-1.1058395406138	0.268795977234811	0.45093592492835	FAM136A
6840.6201233369	-0.0800166652505626	0.0323726091979459	-2.47173975879707	0.0134457356210312	0.0457055705149793	VCL
254.929915244621	-0.0503340773361265	0.0902106016974796	-0.557961884623288	0.576870411706618	0.741968243750546	DEPDC1B
454.201869497818	-0.131782624005809	0.054107841315079	-2.4355550101956	0.0148689635483842	0.0495598623777915	DAPK2
2759.11610830799	-0.0285951068990754	0.0109269125915555	-2.61694295250189	0.00887211676866777	0.0323700907564695	NSMAF
3042.91357536422	-0.0283714148274354	0.0147833002254207	-1.91915298984791	0.0549649749349863	0.139652445246003	ADSS
72.6577765063296	0.390570177376178	0.0614047740720001	6.36058324908443	2.00989086789606e-10	3.78481073962353e-09	STAP1
391.988199267195	1.05937674300632	0.0403602805474723	26.2480024577696	7.53297570070823e-152	3.92932567508443e-148	TIMP2
3013.45295341028	-0.106159794634905	0.0244396698499222	-4.34374912946062	1.40071464847035e-05	0.00012194204827031	RFC1
1362.21840772484	-0.0866788073408885	0.020017664106166	-4.33011598562038	1.49030824907345e-05	0.000129059704679723	TBC1D23
2709.65434642284	-0.0207065346143264	0.0208412849291598	-0.993534452636132	0.32044956932789	0.509994669305717	CUL3
697.831944326862	0.0936064602101277	0.142688878640539	0.656017911851002	0.511812599464626	0.691187129394116	MYOM2
0.111766313124967	0.204259029523757	0.525299457060901	0.388843024256307	0.697392271707503	NA	OTC
12.9933295125514	-0.0367841121256188	0.0740891535152347	-0.496484443138564	0.619552660584272	0.776009109469162	CYP46A1
2029.22787112789	-0.0345418165862287	0.0124522468144788	-2.77394249414213	0.0055381466840961	0.0220294073172541	ZZZ3
1.46752532529398	1.10909816604427	0.161388950656159	6.87220631607681	6.32164338195354e-12	1.35327272862517e-10	SLC18A1
4.61476427954386	0.179180529974689	0.0965154297068598	1.85649621536062	0.0633828619724974	0.156184035206145	USP2
0.222877305103613	0.395425154484178	0.358180244329793	1.1039837086048	0.269600204764932	NA	CASR
386.953065767999	-0.0792046990690047	0.0331165328632524	-2.39169660048844	0.0167706993696066	0.0546821553577264	TUBG2
323.794084500673	-0.0371109206973144	0.0380835899802861	-0.974459622018954	0.32982837828826	0.520372977531263	RPL26L1
1041.06185681213	0.0577075066513943	0.070016271629192	0.824201365034328	0.409825151560046	0.598800082557179	FLT4
3942.88453010753	-0.0257855544055806	0.0149705967889128	-1.72241325908111	0.0849946835059305	0.195049025493849	NSUN2
1637.54748795441	-0.0203697195926895	0.0116422985691734	-1.74963040774651	0.0801821092123652	0.186660180899985	FBXO42
555.20835351543	-0.0497214473310234	0.0241197662237906	-2.06143985267902	0.0392610961122795	0.107672145550825	MFAP3
789.442434825836	-0.0326122824797697	0.0296131759250228	-1.10127608610236	0.270776515814535	0.453254137853533	MRI1
125.384815311427	0.0925591583645503	0.0296805985051622	3.1185071402267	0.00181769737639909	0.00860772806614652	METTL1
0.00373435730185107	0.0688303575517744	1.35667034699952	0.0507347696542517	0.959536870137536	NA	HOXC8
1046.28111773953	-0.026829918015433	0.018886577735434	-1.42058123982389	0.155438535536625	0.305441065278442	AGA
709.648777201853	-0.0987276222533963	0.0315945103519322	-3.12483469924574	0.0017790500193886	0.00845413429347176	PI4K2B
6431.28437360428	-0.0711488902830428	0.022611651566309	-3.14655875862927	0.00165204063387322	0.00793491646997085	BOD1L1
7560.34674012802	-0.0715259860181511	0.0189398811467514	-3.7764749136464	0.000159063571917944	0.00106145258215691	MAT2B
0.0945124571141638	0.19138501176557	0.502687685008825	0.380723493877137	0.703408433899025	NA	TLL1
3436.6294721637	0.000217805959448729	0.0155223450071467	0.0140317689980765	0.988804635533783	0.993931818087395	EDC4
812.521701411492	0.240099902750367	0.0618564880386356	3.88156376741596	0.000103786929065849	0.000729117737143407	TRIO
7916.12238415321	1.15466892796633	0.0631034306320993	18.2980373079586	8.57840021002077e-75	2.03392569221985e-72	VCAN
2110.39003033071	0.0114070808133948	0.0137175626014532	0.831567614802526	0.405653048258806	0.594977079021153	CLEC16A
40.6398992169754	1.04999530959552	0.110193248031823	9.52867193180738	1.59308130097467e-21	5.77067887460697e-20	MSR1
50.5357904010781	0.438521715088798	0.110618619232533	3.96426675844667	7.36218895887405e-05	0.000536596245565629	CDH1
2890.83546516319	-0.0900653267159905	0.0213978438673863	-4.20908420839841	2.56407821912663e-05	0.000210128190688678	SKIV2L2
0.0748039616584893	0.0782796284487527	0.837581003876099	0.0934591736041	0.925538782431198	NA	DNAH5
960.573908642282	0.0363860265379221	0.0231568958294766	1.57128255902097	0.116117030554907	0.24718505681383	ZFYVE16
770.75973896508	0.255529993472618	0.0233712940460373	10.9334978614907	7.97151893154376e-28	3.78580619120675e-26	FAM65A
0.0086134173271884	0.0608499142265027	1.35667034699952	0.0448523949543685	0.964224961949452	NA	C6
19.5901071936141	0.204792743350474	0.0994673828343311	2.0588934534607	0.0395044463647253	0.10810246749387	RAI14
26.9753831792829	0.0857558111081737	0.0513232033866143	1.67089747812858	0.0947419297381665	0.212098581903819	SOX30
2254.57677112031	-0.0348543745862854	0.0234207583656866	-1.4881830059504	0.136702637681342	0.278413642969542	PNKP
1.96717548830494	-0.0738133506563668	0.121754077017408	-0.606249519232223	0.544349074405748	0.717264162425263	BEST2
872.078370700293	-0.0669619356400261	0.0182560608078387	-3.66792904257168	0.000244523018034418	0.00154104649525235	PHLPP2
589.551108570685	-0.111710819949525	0.0396534995850105	-2.81717430034229	0.00484482252904418	0.0196715634005573	SPDL1
1120.87160887542	-0.0699523501594585	0.0165472601684108	-4.22742795166776	2.36377828267712e-05	0.00019504131007895	STAU2
252.417003848233	0.0803560803571523	0.0235911701334247	3.40619307574326	0.000658755738784837	0.00363616902235433	PQLC2
486.745874876121	0.0729296281214653	0.0171315174536156	4.25704426469667	2.07147353752033e-05	0.000173113237126232	CTNS
175.997131873727	-0.0633284727213854	0.0529420790188852	-1.19618409202999	0.231624727336808	0.406639316287657	RTN4R
1387.80023097046	-0.0467730515173176	0.0352525773845226	-1.32679806662457	0.184575490205139	0.345783968987558	PHF23
0.0235799812098174	0.107789187858574	1.35667034699952	0.0794512742885298	0.936673686518552	NA	CDH10
11098.0500657062	-0.0775801167719345	0.012315669459132	-6.29930163596662	2.98989657845902e-10	5.52715848883827e-09	INPP4A
526.360202644367	-0.17259110919641	0.0457256405616469	-3.77449297760464	0.000160333424414988	0.00106833195314368	RAB27B
3933.97760128453	-0.00641584845773766	0.0334071171373865	-0.192050347575714	0.84770276772221	0.921950807677691	PSMA4
18.8233678185542	0.319942585531755	0.13737901629118	2.32890432738012	0.0198641346420081	0.0626448833021893	MYO16
2209.77329407684	-0.0532777274414577	0.015259604747014	-3.49142250567683	0.000480455819669952	0.00276158416679715	LSG1
791.032699581016	0.0220510887783512	0.0231509714805002	0.95249086185971	0.340848098183272	0.532364653600252	PARP3
5.13930879452153	0.0365272654404551	0.0987698782503233	0.369821914206273	0.711515185896231	0.841265235096122	TNC
492.822111001319	-0.0209735607281227	0.0178856232038716	-1.17264914334003	0.240936533514293	0.418131900265988	THAP3
83.1022716890929	-0.211470150928826	0.0652173849065124	-3.2425426323359	0.00118468222497622	0.00599175817632204	FAM65C
1611.19239341586	-0.0266040179096411	0.0163369261128746	-1.62845921722541	0.103427550035226	0.226535939075685	TDP1
336.220263129069	-0.0608374973134284	0.0167352568269866	-3.63528913493125	0.000277669035980457	0.00172108300104401	AIFM2
0.00644262907226608	0.0461005206761198	1.35667034699952	0.033980635589241	0.972892592343928	NA	C2orf83
133.936822414516	-0.0598473547065402	0.0203141704828884	-2.94608902475012	0.00321819761729929	0.0138943207102519	SPATA7
1276.62088196274	-0.0479121337064784	0.0158885706157248	-3.01550937873921	0.00256548004664601	0.0114735394426808	MED17
1687.39543417496	-0.0808811613840548	0.0128992805641797	-6.27020716245644	3.6056806116219e-10	6.62247571020719e-09	RETSAT
1180.4724732717	0.591723355897339	0.0430042821644475	13.759638020107	4.45753107625613e-43	3.71030186419117e-41	CAPG
1499.61275974651	0.106801248348031	0.0275142007681905	3.88167729267664	0.000103738480616268	0.000728941003108969	AP2S1
0.241774584708478	0.251871241047231	0.329235457028989	0.76501857764686	0.444260482267272	NA	USH2A
0.38710562454285	0.0767022279958634	0.237665183260566	0.322732286418959	0.746897998422288	0.864197074073805	ZPBP
80.8341876415528	0.015565719395629	0.0393366570852281	0.395705190756393	0.692322525758207	0.828304525733193	TG
109.435019208653	0.422090205091623	0.0698996620966915	6.03851567276176	1.55538322881214e-09	2.68202914116438e-08	ADAM28
3.12132679925897	0.241610137738102	0.214629629915136	1.12570728390872	0.260289439622919	0.441150145774855	BARX2
1350.20871434288	-0.0710928838932426	0.0233882265684322	-3.03968681358675	0.0023682427705285	0.0107154682650326	DCUN1D1
13616.0819597735	-0.0668033605853646	0.0220729192912825	-3.02648506542349	0.00247415042913671	0.0111286987612376	JADE2
0.00405763222797023	0.0816545477464199	1.35667034699952	0.0601874640564019	0.952006329848284	NA	ZIC2
11906.4429241436	-0.0227224568149243	0.0108265734044906	-2.09876716907488	0.0358374302778043	0.100241670873576	LCP2
447.747602544773	0.0230104121237528	0.0172186394862453	1.33636644998196	0.181429526699695	0.341628054697091	TRIT1
27.6250384443739	-0.271836630184207	0.115220533159895	-2.35927245543093	0.018310806537351	0.0587170918586064	ADRB1
0	NA	NA	NA	NA	NA	GUCA2B
1001.05451994101	0.00122960614500376	0.0153204042014956	0.0802593801594168	0.936030963888968	0.968907315455478	CUL7
1869.80944831162	0.145009108957362	0.0380037864000665	3.8156489837841	0.000135825474281425	0.000922711063291895	CTNNA1
1841.23221465851	0.0449446630153525	0.0129951474775527	3.45857275517559	0.000543045581933677	0.00307447495980071	PHKA2
45.7560931130767	0.555394904556523	0.0771298337099261	7.20077922954277	5.98694169482099e-13	1.39726557958846e-11	CNTLN
0.0993853969143671	0.089009422298001	0.53104219911017	0.167612710340436	0.866887971265284	NA	EPHA3
18134.9654486087	0.0162437143294691	0.0258533046500575	0.628303211111273	0.529805328473836	0.705827835201967	HSPA5
3.95089801999774	0.587074963517735	0.122342739019483	4.79860895892028	1.59771383438943e-06	1.72843587538493e-05	DSG2
448.982155547678	-0.040587637522245	0.0204160943473165	-1.98802164761645	0.0468092958654504	0.123742759751753	GEMIN8
3552.89543656883	-0.133374352988095	0.0210764063560373	-6.32813539153887	2.48141374833636e-10	4.63369964687846e-09	OFD1
194.840395277045	-0.122763708663224	0.0475028595451983	-2.58434354981127	0.00975645570889706	0.0350049059178438	GPM6B
0	NA	NA	NA	NA	NA	MAGEC2
0.182903706424977	0.290151002065069	0.358975153719247	0.808276001998722	0.418931714210357	NA	PREX2
3553.08987326068	-0.0326454820292232	0.0141442042300714	-2.30804656792335	0.0209965465500338	0.0653989766497221	WDR37
2406.2384477423	-0.0398110577155991	0.0217441763928168	-1.83088368105544	0.0671179065829651	0.163406314145643	YTHDC2
350.888221969229	0.0553788624417265	0.0200648979952566	2.75998724014537	0.0057803619153719	0.0228231118663856	CTPS2
1119.75146155057	-0.0208496571985425	0.0188913978638283	-1.10365878421647	0.269741180880129	0.451907806755815	ATP6V1H
7017.39878235752	-0.0687320154011866	0.0155699941308465	-4.41438929414996	1.01295535485632e-05	9.149340184975e-05	POLR2B
2863.05346521661	-0.0693332818296641	0.0167088986997654	-4.14948244498231	3.33227840763875e-05	0.000265646217730231	FAM214A
7565.97243610264	-0.158939213181531	0.0206947426099465	-7.68017347097327	1.58873305220371e-14	4.03920213930295e-13	ARAP2
11162.9364217154	-0.0627027916349914	0.0175963069627295	-3.56340633110125	0.000366073359181068	0.00218728482670674	TPR
20.1845574031724	-0.0838741578919013	0.0506231613022243	-1.65683366534867	0.0975531086300759	0.216803190782881	CP
1067.3353113457	0.00598406156581654	0.0170887655041412	0.350175181721956	0.726207231179577	0.850788096017891	KIAA0556
991.053634476387	-0.0206742306628113	0.0206823598904217	-0.999606948740208	0.317500759041009	0.506792090955706	DTNBP1
19.8338795352574	0.28752771080925	0.0646766463090154	4.44561873903426	8.76392577484771e-06	8.06245105747822e-05	XK
0.22476491580354	0.226056975299545	0.376273039095288	0.600779093402698	0.547987130711997	NA	ANO2
686.590134262763	-0.0302634250256789	0.0221962199306035	-1.36344950267647	0.172740888885895	0.329680978589008	C12orf4
241.032451865789	0.235405149754466	0.0762047193888785	3.08911510523615	0.00200753643271955	0.00933024468886604	SCML1
3610.01760197077	-0.0166794104142624	0.0193644477831126	-0.861341908691465	0.389049760345975	0.579731007453601	WWC3
9.74784710765218	0.972301917192701	0.0973544193445756	9.98723965217585	1.73341544393157e-23	6.87588126092854e-22	ARHGAP6
24.9278761294221	-0.024381636425925	0.0498030513237281	-0.489561096717554	0.624444511045711	0.779267110418981	FAM184B
7446.43198676936	-0.0634673405401195	0.0159472432060074	-3.9798314806042	6.89641375671613e-05	0.000506659768413016	MAP4
1973.02183430477	-0.0555730304739793	0.014146935237027	-3.9282734771081	8.55578863382193e-05	0.000613027740093235	GOPC
0.0434930701519841	0.0488471260239467	1.35667034699952	0.0360051549235814	0.971278248586328	NA	ROS1
4470.35331886124	-0.237878504375308	0.0327456413465669	-7.26443259601166	3.74607360530215e-13	8.85505027380222e-12	USP28
293.125836938104	0.0813517211909639	0.0520456574084311	1.56308374688308	0.118032897993564	0.250123610840584	HDAC9
2927.58207457427	-0.0748887400457559	0.0278134467817752	-2.69253719732525	0.00709106249827134	0.0270150922712597	TSPAN17
360.319891065427	0.0371916029792307	0.0213837936008475	1.73924251577871	0.0819921139137165	0.189924036669138	NOP16
36.9011496265395	0.15693079511268	0.0478879538432502	3.27704114538606	0.00104901081555864	0.00540635461295096	CC2D2A
790.782036203288	0.0102976485458516	0.0212212286659177	0.485252230583148	0.627497436271148	0.781547463707077	RRM2B
2628.62195409496	-0.0491180750577709	0.0159318082763948	-3.08301946682011	0.00204911750113716	0.0095023307798325	ZNF800
12.604575221909	0.345178652065939	0.10578347195568	3.26306790356209	0.00110213109095189	0.00563525514679324	TNFRSF17
2198.5117740281	0.0955162934566342	0.0176257845449001	5.41912294532564	5.9892121446946e-08	8.21403911010108e-07	SNX29
0.0582988786407161	0.187445399836471	0.946388508992437	0.198063900877276	0.842995068210011	NA	LMO3
1433.82514175872	-0.0317073358102222	0.0220304386543361	-1.43925122453163	0.150079356802052	0.297732861931658	MRPS10
0.347110321643812	0.231343015944874	0.213231022418766	1.08494070572216	0.277947917742981	0.461677952531689	GUCA1A
3540.78408880164	-0.119372089407544	0.0187094914555918	-6.38029578146909	1.76746277338103e-10	3.34237356003058e-09	RSF1
7806.44923074759	-0.0318352306904494	0.0170750498664372	-1.86442973458162	0.0622613804663615	0.154034227641954	VPS13D
14157.6340286499	-0.0420614232474028	0.0140605380145541	-2.99145190631147	0.00277654269575517	0.0122875363050127	CELF2
9163.45273934267	0.0114658907720714	0.0153480536300217	0.747058294717155	0.455028373231355	0.641961806718943	FAM120A
2078.48469127882	0.00724534295555076	0.0174227172585371	0.415856083068819	0.677515317266384	0.817716126816784	R3HDM1
111.612085276331	0.405740102670571	0.0494788197819569	8.20027851227223	2.39830732104657e-16	6.76824384371455e-15	COL9A2
0.282347754370141	0.459475903067221	0.290841569534485	1.57981509934308	0.114149216686702	0.244277909165705	KITLG
287.051750417032	0.0197139646932018	0.0163051185074771	1.20906601716274	0.226637483606116	0.400230205541467	ERCC8
126.980633200592	-0.173159351342749	0.0460630900574956	-3.75917792589713	0.000170472575483778	0.0011241635471799	ADAMTS6
4395.20744074176	0.0153426972158005	0.0205752555816332	0.745686835088278	0.455856613659196	0.642538930676488	H6PD
1793.4461568	0.121311817767897	0.0173220416929563	7.00332096632848	2.49965278266453e-12	5.53656285485151e-11	VAMP3
340.393593630592	-0.0852924007577947	0.0391716630316515	-2.17740055327436	0.029450694444428	0.0857651794944881	PER3
100.592186099527	0.0221829979378359	0.0827205308602496	0.268167983294407	0.788570018295896	0.889131267741368	UTS2
392.336246650789	-0.090652106071124	0.0619124250583069	-1.46419892268395	0.143139604507294	0.287833474830685	TNFRSF9
2.98759955362263	-0.0588593687591409	0.106619395958936	-0.552051230733009	0.580913253937789	0.744972406272161	EPN3
32.1128485843524	0.394940687379653	0.103134110468559	3.82938957426749	0.000128461509759263	0.00088013569854108	LTBP1
867.064504049935	-0.0200445261085301	0.0286692547241458	-0.699164533623128	0.484449212308077	0.66712751342482	RCN1
1.43959748991416	-0.259716938248243	0.132725471678182	-1.95679800541961	0.0503712216843947	0.130750758579943	ELN
804.082227055584	0.0416465506117446	0.0343556335257687	1.21221896782975	0.225428572608985	0.398803800629891	RFC2
5525.85392064651	-0.0377647781396084	0.0147505762907109	-2.56022391229492	0.0104604741931953	0.0370299129990311	ARID1B
4252.5283597221	0.00597113806100077	0.0135911499325276	0.439340165522718	0.660415074828312	0.805877676924725	CLPTM1L
162.708622744054	0.135083477802186	0.0394919907176405	3.42052845013574	0.000624995981109433	0.00347618610641229	NEDD4L
154.196556805831	0.333804365585235	0.0656381960081063	5.08552010698177	3.6661998688159e-07	4.42162070498386e-06	FOXP3
490.025406994594	0.0987107661018596	0.030816818572684	3.203145901289	0.00135935093807239	0.00674082815797623	PPP1R3F
2085.15812954895	0.141881464786875	0.0180661145468882	7.85345761085707	4.04721635512943e-15	1.07162208347281e-13	HEXB
552.762012811632	-0.0370265204633696	0.0193653177311434	-1.91200170208535	0.0558759757368774	0.141563507354712	PTCD2
31.6068900665715	0.179693401101715	0.0801339369652659	2.24241323847103	0.0249346769861762	0.0749357197653502	KIAA2022
1048.98683374536	0.0545061318538787	0.0155719343055221	3.50028010550685	0.000464769511186546	0.00268591297744482	JKAMP
210.046729067593	-0.116318372162145	0.085588632764531	-1.35903996132474	0.174133926101218	0.331622154691727	DKK3
206.606013604002	-0.157469716642644	0.0408112005109695	-3.85849263611634	0.000114088504656699	0.000792416318295764	ARHGEF5
564.334286688917	0.0669520276633918	0.0291410922530401	2.2975126354918	0.0215895430992328	0.0668336231826598	NFE2L3
881.065596532864	-0.00166711903665723	0.0218595326536309	-0.0762650813753934	0.939208205932861	0.970287122875373	MCUR1
1631.88037813184	-0.153991769720313	0.0307151031241877	-5.01355209838272	5.34342906473989e-07	6.26811467163284e-06	LIMA1
2383.04403935271	0.0093101606819696	0.0135135021936187	0.688952467582091	0.490853180066437	0.672543208849456	LETMD1
407.440168097706	-0.11344669414124	0.0340379461451082	-3.33294769483452	0.00085931095554959	0.00456834635227374	SLC4A8
24.5449961498469	0.266793728329077	0.11271437667718	2.36698934239054	0.0179334492245898	0.0576897071006256	LAMC3
6.00419830344617	0.642275903726056	0.122784527722485	5.23091887585146	1.68669521864459e-07	2.14152130863771e-06	PTGER3
339.606046081725	-0.223122657523786	0.0512703395917598	-4.35188569649431	1.34971627595549e-05	0.000118093570837515	TNIP3
2300.58165600064	-0.0391859213518128	0.0112704297012702	-3.47687908894872	0.00050728652993898	0.00289348396710411	MAPK9
6.20785762830828	0.564222335415006	0.0753717187708224	7.4858626632968	7.10786933086935e-14	1.74748614649032e-12	COL23A1
1.06904255175948	0.255462014483593	0.177455368449492	1.43958459366814	0.149984960954171	0.297602188739154	BCAR1
2927.57906390702	0.010700817698287	0.0223806880881951	0.478127287959983	0.632559611024285	0.785323422040821	FAM160A2
3544.37916876066	0.0204092922769939	0.0326902741341803	0.624323069094558	0.532415436664226	0.708160047653221	HERPUD1
44.9589126376003	0.95544646447706	0.0578876510270556	16.5051862966508	3.36692420715786e-61	5.16542288781468e-59	HOMER3
345.310124673052	-0.00781175150830104	0.0889324703265766	-0.0878391377144347	0.930004530573561	0.966121810779723	RAD51
305.002855333924	-0.0955672936937165	0.0906512246201616	-1.05423058644992	0.291777359724648	0.478052351968502	POLQ
937.054565150791	0.118069227822763	0.0192380005102038	6.13729206214227	8.39399815342182e-10	1.48674001249373e-08	PIK3CB
15531.4723169766	0.0608316569317882	0.0261214449943062	2.32880137163346	0.019869590719393	0.06264946410889	CYBA
815.579342280168	-0.00367772624662522	0.0366418912279527	-0.100369443917229	0.920051027462317	0.961237715532385	THOC3
1989.53251320676	0.0993131957882687	0.0227925007079996	4.35727509941077	1.31691703962847e-05	0.000115579227675974	HEBP2
2449.88867853528	-0.0932660860306821	0.022362712097489	-4.17060710812239	3.03789228948899e-05	0.000244728223897392	MPHOSPH9
550.671354962789	-0.21153813740068	0.049614179498985	-4.26366291928716	2.01102749140115e-05	0.000168286436894069	PLEKHA5
2.38047534071884	0.0977196116296905	0.0961803377001642	1.01600403956082	0.309627462918286	0.49804238613114	PRSS8
1838.67357676305	-0.0822022485581883	0.0150092110432932	-5.47678677587255	4.33118591748938e-08	6.07044897714577e-07	SIKE1
957.905758887099	0.261331554511316	0.0248207737745938	10.5287432569411	6.36789459474386e-26	2.77958154995395e-24	RRP12
888.345542185499	0.039124591945035	0.028479253190497	1.37379276357184	0.169506028328118	0.325262426032195	FNIP2
542.658482304692	-0.0834778206540678	0.0253669533453703	-3.29080987840834	0.000998994056772799	0.00518671482993004	MSMO1
3983.31079466701	0.00395220901179705	0.00858552057740389	0.460334230890881	0.645276334503015	0.794649147750879	TTC17
2.65325668945361	-0.18042987268645	0.0908279385638191	-1.98650190172128	0.0469776218824468	0.124020129232808	ALX4
4.63211368449664	0.146034183089384	0.19828297364957	0.73649381185635	0.461430232127351	0.647656776127039	FSTL4
7573.31260096314	-0.0121616070537427	0.0211276089728017	-0.575626284517041	0.564867810849226	0.732581960722203	FOXN3
7.67331392057795	-0.101159200318111	0.0940645350479253	-1.07542338104973	0.282185218450493	0.466442235351251	METTL24
1095.79062127116	0.0766258692102689	0.0240445903078686	3.18682365676212	0.00143844447312254	0.00706401956304978	AKR7A2
1013.79809933262	-0.00743331611186606	0.0318971002849216	-0.233040497269902	0.815729959070086	0.904814549842592	MRTO4
73.9741610159572	0.0327775879050504	0.0504388801664528	0.649847653177102	0.515790634109697	0.694190224293936	NNAT
698.798999058377	0.0149844229026841	0.017373784645262	0.862473157612807	0.38842719793787	0.579168121884598	USE1
127.712130662739	0.00574273192814259	0.0464845731288107	0.123540597269319	0.90167902852314	0.951412580684694	MCF2L2
466.405255017132	-0.0696891249438106	0.033621089820245	-2.0727800709734	0.0381927519524268	0.105286581331375	NRIP2
3.45758389580997	0.0968580708976448	0.0996992536818503	0.971502466876312	0.331298125288398	0.52208647669441	LAMA3
2310.58979142637	-0.0780857550748207	0.015920094239584	-4.9048550780979	9.34963438304131e-07	1.05181706429203e-05	AP5M1
1855.13188113461	-0.0565935836767946	0.0203347040771825	-2.78310338139113	0.00538416470106017	0.0215071094638264	ANAPC4
503.772376209139	0.632485398472767	0.0388256869396867	16.2903852662103	1.15499339755317e-59	1.65815726436797e-57	KCNQ1
1800.04381944559	0.0152462377089341	0.015272995463165	0.998248034951924	0.318159099067037	0.507539901294717	TRAPPC3
7570.02322052491	-0.0730511242393896	0.0193615626182346	-3.77299733909857	0.000161298008867462	0.00107361628743619	THRAP3
1094.39382904544	-0.0105220386392279	0.0265755405946719	-0.395929429986366	0.692157089421739	0.828201576220835	PHPT1
2.27922358653589	0.390655014046872	0.117040643055369	3.33777228019897	0.000844529322219744	0.00450506804116437	ENTPD2
1501.75449629063	-0.0370592735223915	0.0212303953810343	-1.7455762296117	0.0808846157033047	0.187979472615273	LY75
5856.05688424043	-0.106669610632708	0.0197000971431652	-5.41467434690879	6.140035055901e-08	8.4098326977914e-07	ARID4B
169.106030968732	0.192862363244341	0.0293119153175588	6.57965749269241	4.7153320849785e-11	9.3166507742154e-10	OPN3
587.631772769446	0.0897623163512365	0.0163328805218682	5.49580438251863	3.88933458001318e-08	5.5103895133849e-07	SDCCAG8
1.40056453031862	0.425460709194602	0.1370713453341	3.10393618854165	0.00190964513015486	0.00896582112788127	PTPRN
266.789365065759	-0.0310011843211151	0.036818875344886	-0.841991615189871	0.399792646827059	0.589910356230462	HHAT
1755.43226669121	0.0122315133819436	0.0224824537890071	0.544047082081596	0.586409074081706	0.749340388352734	KIF1B
1.95305393492223	0.335772816806361	0.135706858039357	2.47425090859434	0.0133515890301474	0.0454645503075316	FOXC1
1942.90731286311	0.0554946534824563	0.0170689817310391	3.25119883288304	0.00114919457206442	0.0058367969039111	TBC1D22A
36180.324015411	-0.141350928717117	0.0257658296959478	-5.48598397121856	4.11174181589399e-08	5.79662989243397e-07	SYNE2
13.7319856911661	-0.0380636146055611	0.0583609233948414	-0.652210629842872	0.514265303522455	0.693120933824654	PLEKHH1
429.074270792098	-0.154850202165256	0.0823142015864759	-1.88120882157348	0.0599435181956768	0.149641245032312	ATP9A
0.0634602654832597	0.0211848798823492	0.936333964794769	0.0226253459544134	0.981949125852592	NA	SPO11
0.00382767636183462	0.0422001472629961	1.35667034699952	0.0311056752705829	0.975185263649701	NA	CBLN4
0.799139874136461	-0.0943701064111187	0.144781208509124	-0.651811843421461	0.514522560450645	0.693228833545302	CHRDL2
2883.88366889623	0.0186169287071185	0.010554397166688	1.76390260979353	0.0777483774038202	0.182556153320381	FAM168A
711.486266711513	0.410465285972696	0.0384376506126861	10.6787298242735	1.28011131207318e-26	5.73156562717516e-25	RELT
2392.19009998292	-0.00466501628534139	0.0211355792658678	-0.220718638777741	0.825311517709769	0.910492952510227	GALC
3579.07710638963	-0.0318463755054286	0.0160771022654496	-1.98085295344969	0.047607766371978	0.125355903091351	NOP58
6121.55627304825	0.00485931844301734	0.0181792151190648	0.267300783405181	0.789237583634612	0.889572825836873	SZRD1
65.7417634340907	0.36909528078662	0.0652163111827401	5.65955470484053	1.51766267265221e-08	2.27809537966408e-07	KCNH2
3702.18976850928	0.00966748325159155	0.0115732159025978	0.835332489513265	0.403530529333611	0.593234653788802	CUL1
811.086067264851	-0.0241757002241093	0.0163710766094444	-1.47673245937671	0.139747367568916	0.282963849289231	FAM114A2
28108.4725389029	-0.0691171358358179	0.0157208646371029	-4.39652254702927	1.09998939319537e-05	9.86428883634252e-05	CYFIP2
8308.71688028868	0.0991986726390709	0.0259657370082518	3.82036807226177	0.000133252667009514	0.000908010472987967	TAB2
607.582094375473	0.0594556918164681	0.0155226913506573	3.83024376851702	0.000128016375875188	0.000877854626591974	GINM1
3372.00002116697	-0.0329058864582292	0.0220129158046653	-1.49484451538471	0.134955025544082	0.27584165585509	EIF2AK2
4890.27297518742	-0.0448500264294593	0.0159269578392254	-2.81598198991909	0.00486283926443849	0.0197319176013395	USP36
8569.58114501754	-0.0480007393250491	0.0214871004551768	-2.23393283915534	0.0254874924262057	0.0761801213315785	KMT2C
56.2095570911683	0.249325591915812	0.0792366595293224	3.14659393009301	0.0016518419474844	0.00793491646997085	MCOLN3
0.058185905454819	0.192512427593547	1.1818261191207	0.162894037015174	0.870601865893882	NA	CCDC85A
10188.704050296	-0.070461952792219	0.0159505576503181	-4.417522843837	9.98385216339692e-06	9.02555231536202e-05	PUM2
1046.76752211993	0.0298994692737333	0.0207221654571793	1.4428737834141	0.149056029565023	0.296322591456299	MRPL43
22.4798313500002	0.136307362438772	0.0517480063476356	2.63406017080307	0.00843705347603869	0.0310871747868593	ITIH4
2.29454325915946	0.800401383905197	0.102643083957633	7.7979085686433	6.29415846842863e-15	1.64843746934235e-13	ITIH1
639.433128125265	-0.0558418031469465	0.0226207359142558	-2.46861124936942	0.013563848310749	0.0460270801888227	C4orf27
4381.37307828865	-0.0368398226794683	0.0129840998844171	-2.83730277858396	0.00454964447755365	0.0186741276346225	ZFR
222.477935483871	-0.0590636447366571	0.0180161512424191	-3.27837194203784	0.0010440772483349	0.00538860251338019	ZNF280C
0	NA	NA	NA	NA	NA	NPFFR2
0.603613394603315	0.0417531262647296	0.212580317141416	0.196411063950732	0.844288437138563	0.92002796977386	PHF21B
6031.65512644451	-0.126756352266959	0.0295712715183015	-4.28646946035142	1.81535145597429e-05	0.000153648098326265	TRAF1
4025.9713696035	-0.0375441821034614	0.0140028501652895	-2.68118144951138	0.0073362724675835	0.0277365691493067	RC3H2
153.100122035761	-0.0195091020872234	0.0324280072992267	-0.601612732697534	0.547431951384292	0.719719325957597	IL17RB
570.031986690704	0.181263246911779	0.0354937770762176	5.10690216266766	3.27483197438011e-07	3.99113770647097e-06	TRAF3IP2
0.19789671118121	0.245548248105141	0.36383868635402	0.674882186294557	0.499750619015956	NA	GYG2
24.1696176917037	0.241218846623303	0.0711813429094044	3.38879314106664	0.000702009476910405	0.00383568271628229	DCBLD2
0.00429842682461267	0.0709897476424948	1.35667034699952	0.0523264533639283	0.958268575449317	NA	SERPINB3
2480.19247502911	-0.00335021883004954	0.0197118792321278	-0.169959382897858	0.865042079593959	0.93153569710808	SOAT1
26.4997494693253	0.870809000541124	0.125048752579618	6.96375599577997	3.31318263672149e-12	7.22597052135697e-11	PKP2
9.47977056454408	-0.331531426960859	0.087150192043142	-3.80413879979451	0.000142298379300251	0.000961051440863178	MSH4
16.4481199498219	-0.0424552648815304	0.084350116271267	-0.503321948543566	0.614737937455331	0.772546885231149	F7
8684.70124043782	0.0649379206013682	0.0242298722740443	2.68007688471934	0.00736052519978238	0.0278170710035171	GDI2
5640.8276246423	-0.107554042289874	0.0421236941572053	-2.5532908364704	0.0106710349909394	0.0376390603078362	PRDM1
1599.75087734433	-0.0318096000978229	0.0165093100869365	-1.92676737733536	0.0540086267491881	0.137894272423669	ATG5
696.265186192005	-0.110301609707434	0.0682532801014807	-1.61606313342649	0.106080664007916	0.230860617582627	TMCC3
1803.61755200276	0.00484335139188886	0.0146186764937426	0.331312577712628	0.740408391672978	0.859771498745518	PITHD1
929.584951340821	-0.0475095666025048	0.0154994577930578	-3.0652405546589	0.002174949867947	0.00998105576461768	MTA3
745.61484384212	-0.0415262638636734	0.0179399002764194	-2.31474329421198	0.0206269849011999	0.0645691884829819	USP13
8365.07661819386	-0.0566878195435272	0.0145639718467803	-3.89233240354411	9.92850844323771e-05	0.000700637043400249	ATP11B
0.03325860443069	0.223631169347949	1.35667034699952	0.164838252595807	0.869071294642471	NA	LAMC2
50.8838941607076	0.676347176938867	0.0781063944949223	8.65930608258759	4.74644747814113e-18	1.47370601908118e-16	CDK14
9516.55933215017	0.00896269110258876	0.0130885465357679	0.684773597900716	0.4934867982843	0.674574282808183	SEC61A1
5916.1626936	-0.116943872770191	0.0171813179730446	-6.80645529950972	1.00032792184059e-11	2.10965383893833e-10	PPP1R12A
2.30359254452651	0.283056839028425	0.123390428836181	2.29399347824802	0.0217908733548512	0.0673103990709415	RASGRF1
1.48399072397802	-0.0385095939964825	0.110112066071007	-0.349730918423139	0.726540647684357	0.850961515309207	CAMK2B
2828.40727171316	0.00490260621808313	0.0341025872818031	0.143760535749706	0.885689566996876	0.942869702313045	CROCC
2488.84610543185	-0.00191474763535003	0.0196385340851278	-0.0974995194167809	0.922329715863177	0.962525945894293	POLR3E
20082.9853045946	-0.150446216390968	0.0228797025663053	-6.57553200068817	4.84795151563255e-11	9.56057584024902e-10	ATP2B4
9118.39485179918	-0.055858134407414	0.0117395525280133	-4.75811444040338	1.95409709136259e-06	2.08301691649778e-05	ZC3H11A
800.857610335088	-0.0531917326906192	0.0177991758678995	-2.98843795271159	0.00280407429190334	0.0123796181568203	RIOK2
834.352661811996	0.0288572217876614	0.0188863986693716	1.52793670687783	0.12652825336531	0.263233742905613	YIPF1
1078.01019740719	-0.0243773241267562	0.0263329914849465	-0.925733186853901	0.354584656593933	0.545628821760443	NDC1
35.7977966092591	1.05544538935493	0.070617987065588	14.9458435904532	1.65778447873281e-50	1.77077408979184e-48	DGKG
3023.1028732674	0.025536895792442	0.0367895372660084	0.694134737487899	0.487597715620396	0.669842230961791	FLYWCH1
1103.9439588157	-0.00321505459504848	0.0295927984553932	-0.108643141671603	0.913485541150523	0.957606999879013	UNKL
882.581842187408	0.700933735255521	0.0433757966847197	16.1595587592387	9.72552854154853e-59	1.35279940784375e-56	TBXAS1
3390.511378802	-0.0529172082406945	0.0193798503710122	-2.73052718300893	0.00632331181418306	0.0246114525368098	PARP12
2811.31502472111	-0.0753132938546426	0.0212034266694681	-3.5519397420366	0.000382402423025959	0.00227183914833778	ALDH18A1
2138.29871477473	-0.012129164979292	0.025540397003629	-0.474901191926209	0.634857401847446	0.786865158038078	TARBP1
452.908396007676	0.0630551796398214	0.0228137371498568	2.76391277876264	0.00571128035616586	0.0225946076737357	GATB
1230.63536980068	0.321406098536212	0.0327790657056651	9.80522451195626	1.06908994276373e-22	4.08040340715567e-21	MXD1
2799.78292425131	-0.101057231782487	0.016752131983758	-6.03249973677777	1.61442606548635e-09	2.77771811828072e-08	CDK17
215.341446221565	-0.0289386512990177	0.0175612296783683	-1.64787158012425	0.0993790264375008	0.219853353390433	DNAJC25
6811.8976576906	0.0938163168393089	0.0398585833392536	2.35372933455255	0.0185861389659815	0.0594228614994712	SLC2A3
137.770013451594	0.233948042837231	0.0492068155818902	4.75438290551222	1.99053467204517e-06	2.12113597654061e-05	PSD
3074.22848512759	0.0443423801479412	0.0197921700312411	2.24040012176273	0.0250649583925357	0.0752396749783921	CTDP1
2260.17027943922	0.16190724663896	0.0336414830543619	4.81272619216375	1.48885210787478e-06	1.61962476260539e-05	YBX3
287.849765000309	-0.261103336606992	0.0579696868403458	-4.50413571020482	6.66436102588598e-06	6.30324892798892e-05	STYK1
18613.3928959442	-0.037707828726385	0.0165520831390952	-2.27813190699368	0.0227187197449368	0.0695529908905434	WNK1
0	NA	NA	NA	NA	NA	RPS17P5
4118.2214731874	-0.0772902686037299	0.0181991022193936	-4.2469275501605	2.16722001397366e-05	0.000180392246748227	CCAR1
4666.45067568892	0.0659926696466151	0.0185123612496271	3.56478942673747	0.000364148424153153	0.00217661444436998	OGFR
134.688997692074	0.821746554106112	0.0552410232454208	14.875657723705	4.74300864724176e-50	4.96461343253262e-48	GNA15
19.8211008982661	0.112830099437223	0.131167652251218	0.860197598270082	0.389680128381041	0.58033875698032	CREB3L3
519.032257429508	-0.0195328220550172	0.0217929415985842	-0.896291212760659	0.370097251011311	0.560947927289204	PIGV
12.2623772227843	-0.0248199341105761	0.072624525694718	-0.341756918522377	0.732533833477159	0.854909623982349	PTPRU
1672.78976369247	-0.0607202099213486	0.0243749756134674	-2.49108802750146	0.0127352562890058	0.0436412258925889	SNRNP40
0.829354273378579	0.126744716103875	0.188601018978039	0.672025616779054	0.501567388322815	0.682116827547002	RIMBP2
0.0487169063038763	0.0926886372945943	1.20917269954327	0.0766545898113683	0.938898330275605	NA	COL11A1
608.64040561308	0.0370446413666071	0.0198261755532647	1.8684713684232	0.0616963973700926	0.153028383934997	QSER1
859.642199518152	0.0459354123810215	0.0181269647573336	2.53409288294873	0.0112738844290728	0.0394630087212494	MPC1
2024.61655468088	0.0785023684981576	0.0145058590790262	5.41176969047374	6.24049189220326e-08	8.52504036448212e-07	ACAA1
311.396009173141	0.167216556748958	0.0993234156681475	1.68355624526295	0.0922674607831784	0.207673119031365	BCAT1
5331.88459475286	0.092248481966275	0.0190549364334952	4.84118550005332	1.2906681836627e-06	1.42282642282816e-05	HDAC7
73.1793625956128	0.0810936694108082	0.130810198501385	0.619933845677558	0.53530134171491	0.710127493605251	LZTS1
0.492245067778991	-0.15621497425004	0.170795516409149	-0.914631587142011	0.360385070416632	0.551458686692557	PRDM6
0.301101586329964	0.0480433395921675	0.251228976832048	0.191233273318967	0.848342836290818	0.922055417516712	WNT8A
34.083976790262	-0.0191805756002232	0.0598684146240148	-0.320378879592535	0.748681134108029	0.865386452143958	SPAG4
246.135287119748	-0.148496133181319	0.0477854951632654	-3.10755664818293	0.00188640828362881	0.00888605057988124	NCKAP1
1326.60955074516	-0.00226660388004505	0.0228937669400999	-0.0990052832273288	0.921134075307788	0.961650843509079	MRPS35
25.6852064136026	0.618997767724399	0.0787805788876405	7.85723812219296	3.92695883844599e-15	1.04154263361732e-13	GUCY1B3
3947.42272109871	-0.0118058063524633	0.0130689573189828	-0.903347226891261	0.366341638992315	0.557218097591609	SFSWAP
5487.44592824092	0.0858749841102173	0.02447138440504	3.50920007993217	0.000449456653406981	0.00260686524864312	TNK2
3590.03026715981	-0.0749739303022023	0.0168590762708895	-4.44709597949086	8.70389545172951e-06	8.01193576331702e-05	MON2
4.39458224144934	0.000836281172874189	0.0868910989727375	0.00962447457519873	0.992320898883969	0.995719123933114	CDH3
0	NA	NA	NA	NA	NA	ARSF
5882.7276669148	-0.0445008992886556	0.0118972941715496	-3.74042186794641	0.000183711648310371	0.00120184436813747	GPBP1
97.0295104104537	1.27613471266819	0.0677517785638674	18.8354422528587	3.86881839971852e-79	1.13161130332701e-76	DGAT2
1.95184970197964	0.319060855162847	0.128529111880372	2.48240146138886	0.0130500155890094	0.0445539803522666	ZNF112
4663.42487663218	0.0410110827325103	0.0164372217344437	2.49501304995922	0.0125952497886441	0.0432609232479361	CS
1003.6758181833	-0.0324236724296198	0.101117426211892	-0.320653656291406	0.748472871031978	0.865283519676707	LTK
27.1938578241552	0.0498910998200719	0.0496613359100192	1.0046266155721	0.315076676322028	0.50408724766642	MRPS24
3845.6812387846	-0.0257805204798386	0.0132937890161621	-1.93929063027068	0.0524659591638771	0.134769133613909	ELMO2
5277.75014963624	-0.0299376915817133	0.0121631281902867	-2.46134802769085	0.013841602430975	0.0467970866676271	WAPL
2393.50297005911	0.207719581104798	0.0240218252262776	8.64711899067406	5.28158899209899e-18	1.63661277906656e-16	VMP1
1723.31462981563	-0.0449602043399756	0.0135322545428745	-3.32244743087912	0.000892314833360045	0.00472055059832139	APPBP2
1514.32683314387	0.0276682744958288	0.0307305566491356	0.900350579774061	0.367933711913833	0.558747216350489	POLD1
15.9213753718974	-0.255148018905323	0.0786590759234284	-3.24372001463251	0.00117979654893628	0.00597090759897457	SEZ6
27304.0831224064	-0.0246520166682883	0.0196919174561004	-1.25188502964455	0.210611760490096	0.379542596191544	EIF4B
269.480255757013	-0.12794553321704	0.0220636602888577	-5.79892599604851	6.67409749254315e-09	1.05708111955528e-07	SLC6A16
1613.46081301958	0.0736561618359934	0.0319931085172147	2.30225086744418	0.02132102885496	0.0662015454863048	GLTSCR1
560.587039832668	0.0489300101359717	0.0185202534675586	2.64197302815974	0.00824246194803142	0.0305536339674925	SPHK2
22824.1833065353	0.102754048045577	0.0234330691970095	4.38500169063174	1.15984877646657e-05	0.000103271087217849	RPL18
368.10321215006	-0.0482341815362907	0.0379305817738247	-1.27164359945505	0.203499778281272	0.370468272186407	CA11
524.066148668139	0.0489238624502009	0.0335341584412337	1.45892620314109	0.144585420224649	0.289884042073724	ISOC2
9754.11570814667	0.0207748698031065	0.0150833490467594	1.37733799958504	0.168407771974346	0.323830058950671	U2AF2
2547.34789692649	0.143955582682276	0.0240461878559321	5.98662804868517	2.14235938899825e-09	3.63017984826628e-08	EPN1
2973.96521792859	-0.0146138472374682	0.0136099055575707	-1.07376551406994	0.28292778994495	0.467291449008949	MED29
33.6307835518864	0.0905598358922414	0.0687223303491158	1.31776433412821	0.187582550730161	0.349783787547775	AHRR
0.256554536304247	0.279642822790247	0.252625097522041	1.10694790633717	0.268316451764573	0.450413001012434	GSC2
1282.05575709734	0.0117750631966126	0.0144406737915058	0.815409541592085	0.414837924464121	0.603672410003887	ZNF275
3112.3767760398	-0.0200819125159579	0.0102034853956425	-1.9681424275409	0.0490516523236202	0.128294297407015	MTMR1
102.193724636012	0.0160546282383844	0.0409871487022131	0.391699075118087	0.695280573489989	0.830025376922012	GPC1
261.829900800252	0.0215455282258898	0.0209480847293385	1.02852019668006	0.303705195405846	0.491319213305942	ADCK1
1460.40185310596	0.0502156875657456	0.0194006538569873	2.58835026571334	0.00964368636851917	0.034673919221938	HAGH
5186.60338684455	-0.0501309675285578	0.0170677109335815	-2.93718165978091	0.00331210025181767	0.0142271207220886	RNF4
7478.70168774463	-0.081414980152412	0.0201198278893151	-4.04650480114935	5.19880589096084e-05	0.000394828928112982	CASP8
1.18746638567086	1.17202596827861	0.142099517442975	8.24792363386423	1.61170303751442e-16	4.58558817864444e-15	LIMCH1
1145.66403308063	-0.0988932644726791	0.0257491175183893	-3.84064674845855	0.000122710590091452	0.000845546749910211	ASUN
1803.35225261719	0.0255383534386251	0.0168301712588791	1.5174149475842	0.12916195235663	0.266964841031928	TM7SF3
0.916895746082966	0.0648556914902993	0.15965226192084	0.406230959148305	0.684572908485934	0.822996900736922	DLX3
12.834550321028	0.202074107447278	0.0571639249277082	3.53499357685513	0.000407785070692318	0.00239715427450366	SPA17
4327.8127673835	-0.118880517136593	0.0459528067458685	-2.58701318929297	0.00968118863774345	0.0347843184428601	TSPAN32
0.71095652126338	-0.118481816651809	0.161653110342418	-0.732938675914357	0.463595832708509	0.64961534704626	WISP2
0	NA	NA	NA	NA	NA	DMRT3
33.6792446206527	1.17414024785665	0.0717826724650387	16.3568756572627	3.88557857116728e-60	5.70924659820763e-58	ST3GAL6
19.0889715024577	0.392020406352016	0.0697553437002952	5.61993369334308	1.91030760443141e-08	2.82546772664886e-07	ATP2C2
61.6539196523528	-0.122036349761216	0.0737271323583528	-1.655243407109	0.0978751334783551	0.217294321662203	NGFR
56.5376258031393	0.144742721223687	0.048329692630993	2.9949025815005	0.00274532507237614	0.0121700338229683	CDON
1808.62565596005	-0.0774740441396046	0.0187863148912474	-4.12396175557028	3.72410756453511e-05	0.000292847724741848	TAF2
3542.09395061246	0.194640419897165	0.0426272695630737	4.56610104030154	4.96879338481527e-06	4.83395482016051e-05	HIPK2
3131.74840857924	-0.0437727385577839	0.0146578199808033	-2.98630619117379	0.00282369760159698	0.0124465820440512	TNPO3
2.66045370654948	-0.0516557138152543	0.0933204374420716	-0.553530558055082	0.579900161806672	0.744336647855202	BORCS8-MEF2B
1214.7449137017	0.00205124522259241	0.0168302798195038	0.121878260171012	0.902995433126177	0.952092261563961	RFXANK
728.731861963141	0.000261336153345384	0.0175649512599586	0.0148782737553694	0.988129293036751	0.99355787715001	TMEM161A
1315.37405842723	0.0554099008872821	0.029381821203605	1.88585658129604	0.0593142838070841	0.148401881869879	LPAR2
2866.27915244958	0.300614618064611	0.0220757603171635	13.6174072261007	3.15573658856445e-42	2.55206945768221e-40	CTSA
6168.21097662916	-0.115753267159381	0.0384528140199652	-3.01026778168381	0.00261017455364826	0.011643476768177	SUGP2
932.520943386348	-0.0889209476973024	0.0224683006413583	-3.95761785088553	7.57009406676905e-05	0.000550467551133065	SLC12A2
123.022005144646	-0.0475371517777556	0.0381771356612631	-1.24517334667383	0.21306803767504	0.382910730698578	SNX24
0.516917600767038	0.221466904789231	0.204155164529212	1.08479697439906	0.278011585877377	0.461734554701716	EYA2
14800.4203820072	0.0281504563875494	0.0269124315698012	1.04600196806956	0.295560123741889	0.482255627587191	CNN2
6532.8593316859	0.02288174547849	0.032314875451412	0.708087070083081	0.47889118857915	0.662417463491631	ABCA7
0.121205437140043	0.0845100555051855	0.598235442128321	0.141265544556382	0.887660168069874	NA	SNCAIP
925.71110050776	-0.0352141858345662	0.0163434981390507	-2.15462965975604	0.0311908261439518	0.0899621496477061	DDX20
2930.68358581225	-0.0113671145751447	0.0148285185097304	-0.766571155957733	0.443336530406891	0.630919387906602	BTBD1
415.752349498832	0.204822947757458	0.0448928915452391	4.56248062237326	5.05527606019578e-06	4.90741237146239e-05	FAR2
28.6880516015737	0.194695867018397	0.0937408666705242	2.07695825666627	0.0378054121251189	0.104430360395397	BCAS1
2.31065640363316	-0.0564414501079631	0.114901258386899	-0.491216988398089	0.62327298466487	0.778270611277387	POU1F1
1162.21261807742	-0.0926267031714548	0.0581714677602981	-1.59230472837875	0.111316251037393	0.23954765848561	CHI3L2
4813.62856341732	0.112778248064139	0.0279921075073825	4.02893022736483	5.60312436426577e-05	0.000422149694820476	SBNO2
1381.00022055563	-0.135447543739088	0.0184260594030891	-7.35086872217398	1.96922756549809e-13	4.72629717157928e-12	PMS1
1730.84199090692	0.0770528908334245	0.021944058731199	3.51133269270167	0.000445866019004186	0.00258843791444519	HMG20B
10.7353950321161	0.860406356073489	0.0840114705616749	10.2415342847956	1.2917146471109e-24	5.37590336577526e-23	CALCRL
955.457186047434	-0.0227370485400661	0.0177849275413851	-1.27844482285112	0.201092628244532	0.367544490638056	TAF11
818.031977169852	0.0422707636055394	0.0160416438312305	2.63506433943165	0.0084121336178854	0.0310190371480799	ANKS1A
6761.83219141288	0.0269176583386965	0.0138487753318199	1.94368510527055	0.0519334358628706	0.133883768616501	AP3D1
2800.6534354961	-0.0341848201078419	0.017432083253726	-1.96102896081197	0.049875644627989	0.129787814909967	ZNF76
120.569283239288	0.205374020166219	0.0475595637671912	4.31824861076409	1.57272219907649e-05	0.000135298204135506	SLC9A3R2
329.535709989382	0.0283224914004582	0.0287145754898669	0.986345468016861	0.323963614983733	0.514048329859353	NTHL1
1336.89854061195	0.0316313822871373	0.0211770293773465	1.4936647498338	0.135263266338431	0.276345351954688	UHRF1BP1
4145.82630977954	-0.0037963557091861	0.0197099525272131	-0.192611103651546	0.847263548309552	0.921618492681915	GNAI3
5447.59457952929	-0.0353852632141744	0.0223335859087256	-1.58439685229184	0.113103437785785	0.242518381226481	IPO5
1712.79917930736	-0.00197417820824039	0.0173336519827991	-0.1138928028669	0.9093227709229	0.955677975444652	OAT
1165.78622019758	-0.0297067507362341	0.0225196831433263	-1.31914603536674	0.187120295368414	0.349233936677515	WDR3
1714.94254141642	0.0204439406187675	0.0225981215574669	0.904674336173414	0.365637941003389	0.556557105178885	PKN2
1001.77370178164	0.070393671140586	0.0306487690000087	2.29678624745307	0.0216309664737682	0.0669272863169713	WDR18
1640.11433747733	-0.065883405275482	0.0211281693159608	-3.11827325359949	0.00181914058157393	0.00861325911974572	TRAM2
16.0336602932803	-0.0724586849437655	0.0669164989461527	-1.08282241427593	0.278887254626384	0.462673438009113	NTN1
0.168759820271909	-0.203207600146292	0.403748294394842	-0.503302683794291	0.614751479834511	NA	GLP2R
341.634527441464	-0.0901669987949916	0.106863430729682	-0.843759162318819	0.398803999956515	0.588827135285137	MCM10
10599.7572317107	0.0891153744431823	0.0322189625201171	2.76592936186383	0.0056760828464004	0.0224805705984353	DGKA
47.5039125810968	0.0714754817291757	0.0671815628750608	1.06391513787943	0.287367144734888	0.472781870828354	ERBB3
0.0309072671661437	0.0237259323302496	1.35667034699952	0.0174883547670391	0.986047022976846	NA	ROPN1
8245.24204639031	-0.0932163173549376	0.0183058464327444	-5.09216100426789	3.54005285112425e-07	4.28434006502844e-06	ANKRD44
6918.98209956021	0.0414649689051295	0.0192044123862309	2.15913760188044	0.0308394932190383	0.0891377557514077	KARS
1689.72664949986	-0.05493235538701	0.021550282582097	-2.54903179008174	0.0108022452869705	0.0380375642153819	ADAT1
174.343935859057	0.260116896888585	0.0347982707995894	7.47499490381731	7.72068461062274e-14	1.89220255488379e-12	PDIA5
950.056257623775	-0.00791430742233089	0.0152609069707487	-0.518600069936907	0.604039660300077	0.763545750975868	TBC1D22B
1619.17089347621	0.0292804030491843	0.0176934904540715	1.65486867191015	0.097951140296653	0.217416797011656	NDUFB4
8311.94883718222	0.016064991509856	0.0159130199646766	1.00955013853541	0.312710868622016	0.501601328831609	SPEN
53.7963205925022	0.357201538399328	0.0510138127805499	7.0020553048236	2.52234466653428e-12	5.58287277429443e-11	MYLK
3056.13748746824	-0.03926442538673	0.0160060405282232	-2.45310046026034	0.0141630778271438	0.0476882029861345	ZC3H15
1563.91502978987	0.00310843368380173	0.0134296446016758	0.2314606064418	0.81695698603043	0.905585563214364	MAP2K4
552.436922020808	0.0131316542365075	0.017395689637783	0.754879772514792	0.450321123555462	0.637320258836724	TMEM206
0.0334872066399469	0.00631721526573145	1.35667034699952	0.00465641139699332	0.996284734663431	NA	SNAP91
4716.48052844872	-0.0711734858375195	0.0167987790020585	-4.23682494000295	2.26702749696309e-05	0.000188149455243844	SLK
2211.90216397141	0.0537072647197026	0.0188271015936995	2.85265708332269	0.00433553786537414	0.017926982239743	CYB5R4
19.7804642461108	1.11091010248525	0.122723191412248	9.05216112538601	1.40166278460776e-19	4.63229568847613e-18	COL17A1
32.4639527946387	0.085433340603004	0.0331926711475007	2.57386156791533	0.0100570503255523	0.0358988855143388	GSTO2
363.052420113057	-0.0734292543835538	0.0309483149277538	-2.37264143637443	0.0176613998228351	0.0569591033227192	SEC61A2
3951.29447715981	-0.0942465267654022	0.0162422918621208	-5.8025386789901	6.53183198168132e-09	1.03559648191834e-07	PRKCQ
436.61399344655	0.0209189959393049	0.0422166501446695	0.495515297107158	0.620236426743028	0.776523699807047	TLE2
2810.9628452076	-0.0580177431222884	0.0140518382505693	-4.12883653282431	3.64603494253853e-05	0.000287285890223133	ASB1
15319.5860568188	-0.0101247228909886	0.0181829770947121	-0.556824266909132	0.577647502131217	0.742506201464229	FAM107B
123.46668522907	0.144255658214773	0.0952100124634189	1.51513117667324	0.12973918777896	0.267662976922749	ME1
3265.25395732591	0.0539941254961778	0.0209349735673049	2.57913511677431	0.0099048036380388	0.0354477575139737	TBC1D1
4331.16725705249	-0.0434573304760436	0.0115751345161158	-3.75436936957743	0.000173778444364105	0.00114307355470016	CDK13
1091.80828268167	0.0797089381878352	0.0471027546862327	1.69223517220603	0.0906011428104032	0.204658532409757	MTHFD2
286.67697393932	0.27701413145627	0.0416745327612462	6.64708427670412	2.98955873548673e-11	6.02086356142395e-10	SLC9A7
2331.35498716167	-0.00110096312538651	0.0121406920483777	-0.0906837205819434	0.927743906421019	0.964958492497794	FOXJ2
18863.266856375	0.048419403108432	0.0236439909610089	2.04785237772591	0.0405744663165171	0.110489782677111	YBX1
1316.05941235932	-0.0151975981094774	0.0434336879819414	-0.349903469302359	0.7264111432974	0.850856878375248	PDE4A
5612.40346883988	-0.0310355027614362	0.0152025871625393	-2.04146191892331	0.0412049353104325	0.111883358319322	PPP2R5A
0.220303812397656	0.505639426518827	0.308211386385242	1.64056050118413	0.100888679867181	NA	CTNNA2
2565.16796268369	-0.0107638356106662	0.0212778212314636	-0.5058711365969	0.612947115856773	0.77100622502992	ELAVL1
18.5407604022809	0.403795619318402	0.10106166472149	3.99553698656359	6.4547778357209e-05	0.000477803173899141	TIE1
2188.46421655074	0.0675389163485611	0.01937361443469	3.48612885717532	0.000490064883467732	0.00280907704356952	DIP2B
4140.73811663464	-0.0231985667535102	0.0129177484174682	-1.79586767010724	0.0725155652813575	0.173284443290701	SMARCD1
1959.81188026646	-0.0623178639830129	0.0201503196161931	-3.09264890929737	0.0019837867893589	0.00924595311192336	KDM4A
1900.28048770817	0.0742843061562243	0.0136549726280907	5.44009191226119	5.32530899782264e-08	7.37461042941837e-07	NFYC
6.15247499037887	0.304287687781444	0.0684513836313322	4.44531098772652	8.77648150426937e-06	8.0716291989162e-05	ZMYND12
45.0800933444051	-0.139506209001057	0.0893471017014291	-1.56139602006615	0.118430340352781	0.250779050204398	SLC9A3
0.790137369947255	-0.071452898321246	0.154882514340071	-0.461336120644059	0.644557473992808	0.794045080242193	NGEF
794.728156149219	-0.161422006363966	0.100564911320704	-1.60515237615222	0.108460275159573	0.234944714262816	ASPM
8079.5826841205	-0.075090044688968	0.0220203650970893	-3.41002723423934	0.00064956392761375	0.00359734257354332	CD84
2517.36050927035	0.00664786187986409	0.0183370638751754	0.362536877502179	0.716950870830595	0.844843133466624	ELOVL1
1359.3068069642	1.26144542918871	0.0563017872177951	22.4050690310948	3.51249052870664e-111	6.46649506334892e-108	SPI1
418.304201950391	0.00308739732933684	0.025640969621266	0.120408758909656	0.904159353278133	0.952604248963867	ZNRD1
19.7606808435364	0.327761999120986	0.108260455630838	3.0275320495476	0.00246559567075368	0.0110997910971775	MPPED2
0.354626323484106	0.771386039662932	0.472427677940013	1.63281296944012	0.102508338520332	0.22504233099543	CLDN18
2301.56501591997	-0.0791571495704188	0.018115351845302	-4.36961701027891	1.24464634449049e-05	0.000110007615485792	ZBTB11
1130.03032537949	-0.0105950949682665	0.0232225710331237	-0.456241255679835	0.648216501581588	0.79682764532596	ATXN3
1706.10174367661	0.00217503757066838	0.0137835117382969	0.157799957802127	0.874614431909585	0.936590976372897	GOLGA5
66.9095946169777	-0.175378026913412	0.106227008787295	-1.65097397465631	0.0987438891920623	0.218711075728519	FGFR2
652.75378236042	-0.103541205729088	0.0264659657633133	-3.91223984248535	9.14440259453069e-05	0.000650732987724027	LRRC40
787.090518961043	-0.0722067456787652	0.0213888885219574	-3.3758998558826	0.000735746942862097	0.00399283372130311	ISOC1
1.23999683727398	-0.591969865431619	0.168705892618726	-3.50888671547156	0.000449986526808615	0.00260945494339989	EML1
392.080128097666	-0.0876127596698918	0.0226608114083671	-3.86626754404489	0.000110513699699223	0.000770150803715562	TRMT11
3634.3599291395	-0.0650368459771538	0.0143291880769273	-4.53876699977687	5.65841167170995e-06	5.43058295276008e-05	THUMPD1
430.198470677462	-0.0458840984794905	0.0201395814394881	-2.27830447307732	0.0227084433465363	0.0695339156067455	MSANTD3
76.464767343577	0.378273080640918	0.122156495204306	3.09662683108465	0.00195736108130233	0.00914730920733446	KIF26A
3241.1499000214	-0.0424540963880995	0.0159556170128431	-2.66076180908122	0.00779640887035962	0.0291826119106089	ATG2B
5441.79439514302	-0.0541584263559036	0.0149699858325121	-3.61780077562138	0.000297116955450701	0.0018233077166158	ARFGEF1
0.00406488689513577	0.0465966506672345	1.35667034699952	0.0343463323793359	0.972600978749941	NA	ACSM2B
479.699228280307	0.00639007618894517	0.0200318993985119	0.318995021980785	0.749730287633352	0.865905558050816	ZFAT
445.731741364842	-0.0268814303520726	0.0232905224063228	-1.15417893523826	0.248426816811389	0.427104706973525	MTFR1
207.196448103148	-0.0907006278483883	0.0313549783551393	-2.89270261395418	0.00381942744203456	0.0160880986113418	STAG3
1092.325141602	-0.0445760018895839	0.015547198227273	-2.8671405122621	0.00414199069259689	0.0172311955013667	FECH
2368.19229876788	-0.0859814714869911	0.0220757630609859	-3.89483576397614	9.82652879123836e-05	0.000694693633565365	MYO9A
4179.95656995013	0.222313215183269	1.34813814620465	0.164903883039833	0.869019636021823	0.933634531893	DDX3Y
4225.60197521158	-0.052879209619922	0.0273412399368035	-1.93404577634909	0.0531074998495426	0.136076539997413	PFKP
2367.51183466024	-0.000140661005729766	0.0284341617619179	-0.00494690179044258	0.99605295953616	0.99775553222203	IDI1
8076.08303652489	-0.0285941157369379	0.0120809620546078	-2.36687406248676	0.0179390359254389	0.057701747929955	SP100
17201.729941992	0.0127806785348451	0.0243663643888702	0.524521357838797	0.599915968743963	0.76026311562445	KLF6
148.962311678838	0.0903915611006494	0.0316104160013797	2.85954987421564	0.00424242702443487	0.0176001111590321	PLPP1
1152.01077406698	-0.045655789354673	0.052972168049689	-0.861882589208864	0.388752130860972	0.579508237178178	NEO1
9208.17358094929	-0.0317750150200752	0.0230370204977634	-1.37930228534372	0.16780157221897	0.322842921604297	TRAM1
26.96219247935	-0.0953705359692832	0.0851542639752507	-1.11997369852204	0.262724970317481	0.444027616158667	PHKA1
2944.76596763602	0.109599498928603	0.0310615581028135	3.52846108253261	0.000417983403020971	0.00244674926427359	TNFRSF1A
668.647467671649	-0.0682829933154835	0.0292093569333801	-2.33770957269691	0.0194023192509521	0.0615294746779863	CACNB1
76.0663695972271	0.723293097435366	0.051223778135294	14.1202606243721	2.84935591468584e-45	2.54063510147928e-43	EVI5
357.598439398306	0.0446039562541444	0.0199375557025187	2.23718277805286	0.0252743964784397	0.0757239887598821	STOML1
18534.2445443417	0.14050462265366	0.0206494104897334	6.80429219630831	1.01547248254534e-11	2.14015099570516e-10	PKM
1429.55372965419	-0.0390379575481814	0.0143072145107	-2.72855051687286	0.00636133459463577	0.0247286906978407	DHX29
3203.48011746546	-0.0275670983438372	0.0186130493991337	-1.48106297644706	0.138589792573631	0.281250469341002	DNTTIP2
499.783762529638	0.0156689754195452	0.0175580366837938	0.892410450082254	0.372172971917164	0.563190092935475	METTL22
1802.75009743329	-0.0347895107043636	0.0170998006393463	-2.03449802942812	0.0419014070826638	0.113432085240561	TP53BP1
77.404695621305	-0.136637466413245	0.0428025028980299	-3.19227748757502	0.0014115565526662	0.00696256665544428	TRO
735.5398308579	-0.0389344590449817	0.0175801187523444	-2.21468691955165	0.0267815612999069	0.0794034221298964	RRP15
20304.7287225065	0.0447300656265882	0.0191769366015307	2.33249275189333	0.0196747837784627	0.0621652955121851	RHOA
3092.05936481694	0.000456596404132483	0.0124380098274278	0.0367097638985311	0.970716423426632	0.985292595964951	DHX8
113.137522474794	-0.134139333979986	0.0263244658617921	-5.09561465308508	3.47611564856106e-07	4.21244011127482e-06	PMS2P4
484.641612505281	-0.00467763357660155	0.0235044206821759	-0.199010800557562	0.842254295958623	0.919204683217108	PRKCZ
607.107471616977	0.178572875351251	1.34873413663528	0.132400352671981	0.894667635740909	0.948199851453009	ZFY
4590.18229948525	-0.0107104268809544	0.0137332545565491	-0.779889926080692	0.435455668569002	0.623412059555452	IARS2
2.73088325413525	0.85048121300979	0.164484039244433	5.17060024131536	2.33343262025431e-07	2.90606608500196e-06	SYT1
0.744731036407247	0.991374702088079	0.28089778201427	3.52930768971937	0.000416648400338628	0.00244146133409437	NAV3
1986.73664162109	0.0573442438445563	0.0146106476515281	3.92482559378938	8.67925961258085e-05	0.000620879515645584	IDH3G
467.892535981753	0.417479749009787	0.0245153581200144	17.0293147245096	4.97837918272905e-65	8.46784420010169e-63	ROGDI
5164.84283745447	-0.147988170179098	0.0517447142529493	-2.85996690320235	0.00423685223018756	0.0175839761633974	PDZD4
0.187998980142789	0.0121881493630998	0.335592358285664	0.0363183161421244	0.971028545404236	NA	ATP2B3
8325.50478235383	-0.0724838859186349	0.0177796135979137	-4.0767975928982	4.56602063544271e-05	0.000350681589760614	ROCK1
4400.77060385924	-0.0140803430918872	0.0198817649822219	-0.708203879508574	0.478818657336279	0.662404964799254	CBFB
733.426328151455	0.0771341915299331	0.0177190346664083	4.35318249453871	1.3417536644327e-05	0.000117462557862238	PDK3
143.354452666303	0.170980809498917	0.0294168612259518	5.81234035084872	6.16054266274664e-09	9.80840563724977e-08	HYAL2
1896.64667696401	0.108471232118101	0.0188931190850097	5.74130886647326	9.3947556223355e-09	1.45198847759128e-07	HDAC4
6929.52336928773	-0.146843231573979	0.0288862149018787	-5.08350547390094	3.70531895274876e-07	4.46233227968651e-06	RASSF1
3.54221798894152	0.086868245048978	0.0941224041564271	0.922928455000012	0.356044490702526	0.547062910575726	FGFR3
1683.78639041874	0.0227694586813267	0.0305628462431608	0.745004522817372	0.456268985709446	0.642887815825395	IFI35
810.027157454569	-0.0398988234953876	0.0154603416021083	-2.58072069312793	0.00985943148749284	0.0353096037606206	HEATR6
2785.05715982964	0.0371595517572378	0.0135294174389692	2.7465744127464	0.00602212230646363	0.0236388821039377	COASY
23.9261793954739	0.356181258558021	0.0770494281496591	4.62276316790025	3.78661957441628e-06	3.77660397770894e-05	PLEKHH3
1639.5431285582	0.0939790341020362	0.0166393287004979	5.64800634650748	1.62319186597183e-08	2.42487044531363e-07	MEF2A
4506.387556192	-0.00939212405677183	0.0129401245603705	-0.725814037798021	0.467952780030841	0.653131074555095	OTUD5
1886.89651359038	0.171443518671003	0.0141973042606071	12.0757797060603	1.41813609961916e-33	8.35845678150299e-32	TFE3
1907.51371549824	-0.0431854472766538	0.0204277849930339	-2.11405432803315	0.0345106274157987	0.0973833834850106	TBC1D25
2696.92743864471	-0.000357720768749717	0.0280731545526444	-0.0127424500185363	0.989833270992839	0.994376705471621	ACSL4
251.347580955586	0.253377835725805	0.0259992595065612	9.74557893319472	1.92677453881665e-22	7.28288197359236e-21	INPP5A
1359.65028413965	-0.0398188082628128	0.0214811400012009	-1.85366364450801	0.0637872960284136	0.156982857891111	GPKOW
3731.91828304841	-0.0292469720289658	0.0188958170122254	-1.54780140017461	0.121670119298012	0.255856327599939	GRIPAP1
1892.31829796469	-0.0159786478957788	0.0115192256980921	-1.38712864167818	0.165402539736361	0.319503967789711	FTSJ1
462.456372040735	-0.0159812626967578	0.0760041751618288	-0.210268220959314	0.833458336831726	0.914708614784954	PRR11
0.733598455824591	0.38190407088277	0.14061166012083	2.71601992718523	0.00660719410634846	0.0254944339719378	REEP1
2623.48379298462	0.195956333638473	0.0211970593653359	9.2445055826435	2.36330760336207e-20	8.10125279982723e-19	ATP11A
2733.49768845504	-0.0611556353366929	0.0162161669391012	-3.77127563908037	0.000162415147807876	0.00107875782702527	POLR1A
2478.03143515021	0.135709690317695	0.0212623822167369	6.38261926318256	1.74084350690496e-10	3.29601810257741e-09	LAPTM4A
2575.88752521723	0.169928061951635	0.0207182096261054	8.20186999833817	2.36676166579405e-16	6.68524727927404e-15	TTC7A
2235.11484959082	-0.0603547939924064	0.0142844277469866	-4.22521609275799	2.38711602586843e-05	0.000196863162744675	IP6K2
0.0599809763279919	-0.0232076717360713	0.856336939747393	-0.0271010984799012	0.978379098623391	NA	STON1-GTF2A1L
954.779113834801	-0.0131058860469027	0.0190531264147088	-0.687860131804147	0.49154086487266	0.672984577099595	SRBD1
6524.40784247055	-0.0838100236846831	0.0190957137323265	-4.38894428663349	1.13902242009342e-05	0.000101619112547502	KIF2A
16988.3998112888	-0.0163853388751302	0.0243625813064763	-0.672561690775125	0.501226180594331	0.681712040939585	RASGRP2
4511.49628203337	-0.070082403554197	0.0142227941209428	-4.92747085827546	8.33008428480572e-07	9.43563691138489e-06	PSME4
484.417700874457	-0.0816103683493934	0.0312332551078146	-2.61293189159059	0.00897691896740077	0.0326800782741354	IFT80
3112.24933661978	-0.0131095994405089	0.0187852647986402	-0.697866097764983	0.485260937964277	0.667833937622267	SIRT2
2012.10798284611	-0.0140748853529162	0.0175834212437688	-0.800463411402601	0.423442354201716	0.611982237795017	ERLEC1
995.314472446872	0.0036642304987944	0.0207766346751143	0.176363042239141	0.860008737547465	0.928763196043007	PPP2R5B
264.108340182997	-0.0173329423929523	0.0299661700288906	-0.578417007453452	0.562982614234813	0.73108913702208	PYGM
0	NA	NA	NA	NA	NA	PAGE1
4.51333395332619	-0.252493242794356	0.165959380407899	-1.5214159161945	0.128155497234312	0.265520734035887	PITX1
0.0093178558109983	0.0438077900202236	1.35667034699952	0.0322906667173135	0.974240252205697	NA	TRPC7
878.751246159897	0.0728516876547419	0.0459671430501503	1.58486437965615	0.112997151161575	0.242356896923232	MAST4
0.0343974018202165	0.08844654289319	1.35667034699952	0.0651938351043072	0.948019669562634	NA	ADGRF5
254.536610387462	0.181346516469942	0.094082511570502	1.92752631113645	0.0539140723059191	0.137720267789614	SDK2
0.125173400929261	0.047742343555116	0.402660844218479	0.118567137184095	0.905618302374045	NA	ADAM7
1904.29318139867	-0.0368500761548796	0.0169010646939724	-2.18034051831195	0.0292322297195301	0.0852559028545461	NUP133
8683.77427853877	-0.122901685491379	0.0248939163331053	-4.93701689388009	7.93266017795145e-07	9.01483172074606e-06	NUCKS1
3279.96005143852	0.0459561796320949	0.0176492025013456	2.6038672075178	0.00921784637711444	0.0334094890636422	VPS35
3001.16684287584	-0.0344991224219102	0.0148332603652604	-2.32579497510253	0.0200294908427691	0.063096424248228	DNAJA2
971.46573015039	0.300610329799697	0.0402000085261297	7.4778673144883	7.55384058644014e-14	1.85276292189512e-12	BCL3
18601.1984792092	-0.0178954047168133	0.0218344123464801	-0.819596352438501	0.412446253713578	0.601403570784029	KCNAB2
0.0341356975019172	0.0672974244839099	1.35667034699952	0.0496048466252308	0.960437284340477	NA	ABCC9
0.0435386544045096	0.0644007670874418	1.35667034699952	0.0474697241152751	0.962138859779185	NA	GAL
8711.69623111581	-0.172519112493358	0.0170919722929622	-10.0935754830585	5.89811751821775e-24	2.37458926254306e-22	CLEC2D
332.006383165115	-0.00621192119947137	0.0244048119799575	-0.254536736630994	0.799080926686669	0.894692808856433	FUNDC1
3.18811398235046	0.301714852613446	0.140366508702115	2.14947892772444	0.0315964547370128	0.0908140549090172	MAOB
9644.71381934929	-0.132198298877768	0.0300488896544361	-4.39944039190983	1.08530382280834e-05	9.7424719144874e-05	RORA
9.11389592839455	0.159611796005258	0.0685001662558211	2.33009355640352	0.0198012069233576	0.0624716101895485	DRD4
10083.2347909259	-0.216705934738732	0.036412732944686	-5.95137791683825	2.6589432141984e-09	4.4501040521266e-08	TGFBR3
149.725069627219	-0.0535966050321793	0.0349000861589898	-1.53571555061544	0.124608159438324	0.260285761592552	KIAA1107
19.0684034279249	-0.125686230888533	0.0522547932865458	-2.4052574507245	0.0161610760219	0.0529737323269169	PLA2G10
0.0516720500599018	0.112650996543374	1.06681075268159	0.105596045278143	0.915902862619816	NA	HES2
2714.18416062575	0.0214422372684411	0.0292764821325359	0.7324048419264	0.463921504335759	0.649984390777878	ATP1B3
362.490130492288	-0.0350457893214374	0.0331883683481961	-1.0559660226063	0.290983738346973	0.477271158772292	NEDD4
491.945793070343	-0.0366838376089837	0.0187968292885149	-1.95159710427321	0.0509860573179972	0.132040598748975	PIGB
1458.27526142307	-0.0236638760077232	0.0253801103454282	-0.932378767690654	0.351140813628348	0.542324025075326	MAPK6
1186.21371280299	-0.0137595026681597	0.0156990863711671	-0.876452447158351	0.380784116938304	0.571742492219253	GNB5
7626.20721103735	-0.069007400732111	0.0203363820752341	-3.3932978086672	0.000690565172202154	0.00378173546708851	RAB27A
1214.99389670587	0.133022092337819	0.0169129687138699	7.86509421191864	3.68819770190731e-15	9.82378923205047e-14	CECR5
2002.20934285768	0.0280102945866013	0.0157274130010953	1.78098550503192	0.0749148187320026	0.177433262619948	UFD1L
77.4909942410299	0.265967062833444	0.0896935625926848	2.96528597087006	0.00302401682823916	0.0131780900991558	LRP6
6.17750634255999	1.08931062594771	0.0911596625765855	11.9494806711527	6.53322067096043e-33	3.73802938462611e-31	GUCY2C
2.80545246971771	0.133525776650956	0.104778611195425	1.27436100867871	0.202535504153323	0.369344361997949	SCT
3909.87625863306	-0.000493082955397496	0.0214425320793019	-0.0229955563817699	0.981653817506966	0.990182246941445	PHRF1
3139.61277882467	-0.0644953002939977	0.0132510587349733	-4.86718092372318	1.13201388884406e-06	1.25722635483153e-05	IKBKAP
3359.77208772731	-0.0155946423781602	0.0277896254747872	-0.561167777964796	0.574683166756487	0.740006544742966	NUCB2
143.684531662111	0.057676439934379	0.0527145282197232	1.09412797348719	0.27389885532064	0.457038413039564	PFN2
3.70151117478378	0.515622209619688	0.16962278425201	3.03981692019407	0.00236721999798687	0.010712389282388	PTPN3
51.4346519580696	-0.0672977936033998	0.0679159782782755	-0.990897802099783	0.321735485702984	0.51162824531509	SPTB
725.448576215345	0.32059886254926	0.0272533893216599	11.7636327271214	6.00919716445043e-32	3.32866979921779e-30	DAPP1
0	NA	NA	NA	NA	NA	FGF10
950.466444247718	0.171405291202899	0.0209798896361175	8.16998059455088	3.08439065011488e-16	8.65759409656013e-15	SLC44A1
797.467815576264	-0.0193644357709628	0.0122009800744501	-1.58712133392576	0.112485166937035	0.241523618937183	TMEM260
1668.61385380001	-0.0315427131561694	0.014670205190375	-2.15012078882608	0.0315456616165275	0.0907180530747462	SMG6
2848.95471478451	-0.0891209037140931	0.0212216166125252	-4.1995341514884	2.67464688700308e-05	0.0002183887910841	EXOC5
85.5356025672501	0.547726159883461	0.0600324360141871	9.12383698296068	7.25105989677445e-20	2.43494014580847e-18	CLTCL1
12.4035011909883	-0.259367693613798	0.0746636799441627	-3.47381342317665	0.000513117697383689	0.00292248308917512	FGF22
108.866997661181	0.357016098052285	0.0320213972644882	11.149297924242	7.21735697844191e-29	3.59112275603015e-27	FSTL3
3787.77837740054	0.0494437182608987	0.0150630605858829	3.28244834301718	0.00102909838915019	0.00531918947733007	DGCR2
3821.34697616097	0.0714821274678146	0.0331753159488508	2.15467812207199	0.0311870309767888	0.0899594938691759	RNF126
1252.24277169049	0.103409385203963	0.0182710262360168	5.65974696046997	1.51596350880381e-08	2.27663675312058e-07	MNT
2078.38789860947	0.0390198227405702	0.0161656542850594	2.41374843557264	0.0157893596431474	0.0519784988694208	ZXDC
1750.35789391626	0.00212452205366624	0.0278321336374192	0.0763334238525608	0.939153835018254	0.970287122875373	JMJD6
559.757956102621	0.0285752709732852	0.013008069750431	2.19673414438283	0.0280394388104796	0.0824382560865369	POLB
22.0782388319346	0.377619789734133	0.106140905410131	3.55772158033701	0.000374085508818371	0.00222665541450905	ST6GALNAC1
702.427946320998	-0.0179536088588091	0.0234447020390197	-0.765785328767597	0.443804045202025	0.631257729844152	WIPI1
0.371540323256019	0.0803400411321913	0.190632548091868	0.421439265940434	0.673434351534681	0.815098038524049	FRMPD1
3322.33921565968	-0.049450823939945	0.0155863962096998	-3.17269131841846	0.00151033011679121	0.00734672080590838	GBA2
343.718011985017	0.863246025019655	0.0510662090451645	16.9044470141924	4.17220265199373e-64	6.90885853965331e-62	NDST1
1110.93057990477	-0.0326308271099913	0.0315817322949499	-1.03321840630031	0.30150170103442	0.48884104736436	ASNS
958.03310073146	0.0177597324686143	0.028646209871872	0.619967966025858	0.535278877288375	0.710127493605251	AP3M2
0.362387181095095	0.56998575424796	0.252526837479942	2.2571294201284	0.0239999890280605	0.0726288586937932	CNGB1
63.418626810333	0.303280510731474	0.0615562434087312	4.9268846495018	8.3551045233361e-07	9.46055377231729e-06	ST6GALNAC2
0.0267775955522661	0.0944635008197965	1.35667034699952	0.0696289271957013	0.944489012237927	NA	CHAT
59917.868035078	0.0588519153410369	0.0198474441010703	2.96521380996675	0.00302472629160789	0.013179014165175	PABPC1
346.798061328412	0.103749861934815	0.0198901953713406	5.21613086235976	1.82699125232709e-07	2.30715425112173e-06	TESK2
596.334382694298	-0.000558963944964417	0.0216956438916815	-0.0257638790420381	0.979445672627664	0.989212314967988	CFAP20
3096.9387412326	-0.0414209480848347	0.0129297790310094	-3.20353101050646	0.00135753419196328	0.00673324050806258	CSNK2A2
3.21956886768736	0.0319041154441434	0.103158312933283	0.309273334712029	0.757113613139587	0.870447093263951	PTPN21
518.7929487323	-0.0109963782762267	0.0197616601446722	-0.556450125936982	0.577903180125111	0.742671528149165	EIF2B3
0.0669597741094758	0.0824321389157277	0.846879810109297	0.0973362901461651	0.922459337445832	NA	CAMK2A
4816.48267231101	-0.031584201968583	0.0131695487012433	-2.39827519416828	0.0164724843590658	0.0538647312700537	TCOF1
14129.2785013304	0.0174496057606071	0.016764618542239	1.04085909957583	0.297940946446634	0.485078177232497	CDC42
2821.13197538865	-0.138418765904128	0.0185916031351133	-7.44523024174831	9.67754880239679e-14	2.36070338946697e-12	OSBPL3
0.263800692558888	-0.210482611318852	0.234602211226777	-0.897189375233083	0.36961787367669	0.560597557182426	EPHA8
1.81412134459539	0.731421141744712	0.12400162713319	5.89848019461142	3.66864991815808e-09	6.01454879458321e-08	SLC12A3
956.393467230857	-0.0692166172087064	0.0197914000011803	-3.49730778037828	0.000469979267360351	0.00271232548968779	RAD18
3197.31771730585	0.018624221998163	0.023725518196198	0.784986942925761	0.43246122414876	0.620546464269577	ATP2B1
4.76972876214265	0.202330395616378	0.131366437797378	1.54019853935947	0.123511965845313	0.258686608784097	TRPM5
3915.22885717335	0.130056567494855	0.0320797299028057	4.05416653721514	5.0313364531262e-05	0.000383128313804113	NCK2
6651.67824966864	0.0561851450595668	0.014510580287465	3.87201227976408	0.000107940512680129	0.000754402462114783	MAP4K4
6257.91758455661	-0.0268105849880034	0.0247178719905695	-1.08466396291041	0.27807051433102	0.461734554701716	MGAT4A
14331.0108196138	0.0955383580458977	0.0231247534916744	4.13143249636344	3.60509562866816e-05	0.000284561608803096	RPL31
21485.6605837917	-0.00938418097768525	0.0186971715251248	-0.501903775395921	0.615735209450929	0.773146032103741	WDR1
1419.32885565698	-0.0140636895386251	0.0155055718581646	-0.907008762222445	0.364402163650044	0.555521178344062	SNX13
0	NA	NA	NA	NA	NA	MS4A12
931.47851790003	-0.125335171364381	0.0309717012935083	-4.04676417923	5.19305105639287e-05	0.000394578584394095	ARHGAP10
207.738744337339	0.186160751978172	0.0418356745064581	4.44980878578721	8.59467762492004e-06	7.93239827859399e-05	RPS6KA2
1034.55134561316	-0.0473746911374407	0.01313837947964	-3.60582453953743	0.000311163338567597	0.00189796901328203	ING3
546.020106731114	0.193609304968366	0.0427933221741302	4.52428778912165	6.05992207702268e-06	5.77519431317232e-05	VASH1
74.9265460301552	0.043154321570274	0.0868167995629981	0.497073398092259	0.619137293076223	0.775768270534332	LMCD1
2125.97745967388	-0.00262617326327682	0.0143699350071987	-0.182754707099317	0.854990488481451	0.926000530089766	WBSCR22
4625.52985702834	-0.00941696412963063	0.0196708799369952	-0.478726125104352	0.632133477701736	0.785149296090708	SEL1L
223.042089701634	0.0324015107992782	0.097999891362959	0.330628027731926	0.740925472716344	0.860130849474464	TRIP13
3915.5881362475	0.0777178887185294	0.0156847086018254	4.95501004777893	7.2326551602967e-07	8.27945898141206e-06	ATP6AP1
4336.57563951878	0.034999944522252	0.0229660963058001	1.52398318182671	0.127512912489675	0.264762928560297	TCF3
5210.60042295538	-0.0598980171155199	0.0267557586686403	-2.23869626936517	0.0251756854415918	0.0754860535797564	TRIB2
7356.27811363521	0.0197554860399003	0.0173373261171531	1.13947709735671	0.254504215447626	0.434106018767743	DAZAP1
1668.42802878515	0.0759948383590264	0.0257726464736293	2.94866258444916	0.00319152215791999	0.013801999305848	MBD3
0	NA	NA	NA	NA	NA	PRLH
1084.21608153734	-0.121808514434262	0.0267090126233103	-4.56057721609497	5.10131991068875e-06	4.94903934422895e-05	HLTF
1884.89640868451	0.0188278729833858	0.0135326472991703	1.39129266928727	0.164136695882818	0.317607652469678	FAM50A
1144.67002947463	0.0622706221151828	0.0207572779375242	2.9999416254196	0.00270031352315125	0.0119942821933104	FAM3A
6992.78113986827	-0.00778814473360826	0.0217460723522983	-0.358140293448677	0.720238326413005	0.847226148302932	CPSF1
105.381792459237	-0.478709157642328	0.111973148026997	-4.27521388902016	1.90953882442553e-05	0.000160695984372266	MYO3B
309.196230467613	0.59153206855764	0.0621687510906598	9.51494212413915	1.81814071681907e-21	6.57071016331252e-20	CYBRD1
0	NA	NA	NA	NA	NA	CDH19
2807.30494054201	0.0196861855144419	0.0129279316575589	1.52276373637321	0.12781782560533	0.265133522554732	PDCD2
0.0478269363525019	0.131929925761115	1.35667034699952	0.0972453817192203	0.922531529399611	NA	SLC6A15
1802.19970093515	-0.00986117014224951	0.0131132369269673	-0.752001218095137	0.452050326261341	0.639073948008004	RDH11
2648.24624002997	0.200471393085613	0.0191792669629671	10.4525054827538	1.42704585809561e-25	6.11811701655044e-24	PRKACA
1478.26284525128	0.0164330307099779	0.0307025460870373	0.535233484004639	0.592488415073351	0.754398288305561	ADGRL1
0.0205486530279156	0.02445845597135	1.35667034699952	0.0180282970180955	0.985616279320848	NA	SPP2
2966.2860273926	0.415499491452828	0.0549028581700797	7.56790275226986	3.79297750582167e-14	9.4664128388916e-13	ACTN1
2063.77268292511	-0.0427517903418857	0.016222318058374	-2.63536876715453	0.00840459183037248	0.0309967606074909	ZFYVE26
7.33877987486333	0.167773123006277	0.105044584436472	1.59716109027727	0.110229803520523	0.2377575576004	RPS6KA6
144.914514221639	-0.0613082103815592	0.0316902353590478	-1.93460886885005	0.0530383108763613	0.135971495371681	EPN2
8036.99159551836	0.0144660573900173	0.0246919768935129	0.5858606401749	0.557969169179029	0.727246118746579	PTPN18
149.418763677622	0.306838648303459	0.0681081993486296	4.50516459454207	6.63215161716789e-06	6.27847698616163e-05	LIMS2
1.01074867695363	-0.241817638931478	0.13903830869095	-1.73921591256538	0.0819967914967375	0.189924036669138	ASIC4
293.820928216788	0.245475446856277	0.0775754747646061	3.1643434681018	0.00155433246479406	0.00751869291354861	SPEG
81.6261139967479	-0.132255328703488	0.0385618314549964	-3.42969521190498	0.000604259592470264	0.00337826231967522	LNX1
1335.87000601438	0.056916157663564	0.0170687298606143	3.33452800110784	0.000854442972800507	0.00454864802172775	ALDH3A2
3637.93532933001	-0.0221401529438911	0.0336367446166454	-0.658213307982692	0.510401074618619	0.689887817344401	TFRC
3012.61602344349	0.117409304765193	0.0288789048646835	4.06557330741357	4.79145299576839e-05	0.000366287504661855	SREBF1
2.26730085601275	-0.0938358988951002	0.108132594295417	-0.867785513762315	0.385511761809096	0.576438747440766	TRPC5
4528.18105994024	-0.0453956914603691	0.0168017098793262	-2.70184950141454	0.00689549664596455	0.0264147317660652	AFF4
685.495565261207	0.198206034830612	0.0235250671927064	8.4253121662523	3.59789725029803e-17	1.06386701162557e-15	UBE2D1
500.634074478842	-0.0323977764273562	0.0203902460279793	-1.58888599886927	0.112086132731967	0.240832053831687	MPP5
9.95814785042691	0.965504006997965	0.10467840411652	9.22352623873819	2.8748695924284e-20	9.80117577714941e-19	RHOBTB1
8459.17533939418	-0.041540188063305	0.0318382317223781	-1.30472660748014	0.191985957927932	0.355684870968478	SMC1A
1917.74385710498	0.0250042267854945	0.026579245303313	0.940742541789846	0.346836812298832	0.537853122312781	HSD17B10
4787.70818877608	0.0240025418105174	0.0127245750451851	1.8863138238632	0.0592526775152471	0.148307025607381	MARK2
333.464195160317	-0.0780943326242245	0.107531750804668	-0.726244407254965	0.467688953061341	0.653039993581878	HMMR
4047.57018710919	-0.0091601315776118	0.0133077851845927	-0.688328782780253	0.491245760247373	0.672774514410501	CHFR
0.227111368247761	0.434526835239663	0.377738592513042	1.15033741283573	0.250004927154742	NA	TRHDE
11.5306799593104	0.161671773478097	0.0897950507984868	1.80045305437727	0.0717891299600728	0.172048732702381	P4HA2
116.281112418796	0.295483788269623	0.0601325788437232	4.91387188029216	8.92951142790005e-07	1.00963482355126e-05	FCGR2B
5762.99688456229	-0.0810076892542831	0.0189052763569758	-4.28492489211311	1.82800933804079e-05	0.00015466668897719	NFATC3
841.861552527984	-0.135581409231128	0.0232981317979485	-5.81941120459566	5.90552863327049e-09	9.43949589558052e-08	TRNT1
6977.90960817129	-0.0187333765882782	0.0238874348760327	-0.784235590196174	0.432901885398846	0.620951020089266	ACADVL
23382.9777701295	-0.0449523933223101	0.0147471670289224	-3.04820534236499	0.00230212558525015	0.0104768153896973	STK10
2115.49640712226	-0.0170147361305402	0.012319742075663	-1.38109515816504	0.167249704127377	0.322029530391631	FBXW11
16536.4300908495	-0.0276689993579542	0.0172021406081261	-1.60846257383128	0.107733906684808	0.233727164668962	ACAP1
36.2952112664526	0.0400894963248565	0.0663493654530577	0.60421823254994	0.545698560625499	0.718265537870735	CRMP1
188.139973299316	0.0370872910365684	0.0643643503164835	0.576208582145364	0.564474205050032	0.732253551995808	EVC
1569.70687366845	-0.0228112321569524	0.0127515564093551	-1.78889787447571	0.0736312641849222	0.175309066199734	DERL2
3000.05439202398	-0.0629736218074921	0.0211125271503499	-2.98276096267558	0.00285661002988304	0.0125690038106635	SIDT1
1395.07898064359	0.0481937983697974	0.0182408767710279	2.64207685709186	0.00823993552264577	0.0305478869997921	NDE1
45.2595549400462	1.29343501802737	0.0822058173972807	15.7341056749855	8.82954140832324e-56	1.11426676393666e-53	MRVI1
31.7401230118564	0.676508773306115	0.0524693482148633	12.8934091297608	4.90276295651451e-38	3.41741140868674e-36	TMEM38A
4547.36952977132	0.0509524348857827	0.0179640229921234	2.83635992383909	0.00456309899724901	0.0187195319592217	AP1M1
118.882614202497	0.612599039669475	0.0437443449531449	14.0040739054531	1.47185842099495e-44	1.28314075214147e-42	PVR
959.403045907272	0.0694865951544913	0.0230251361380338	3.01785816760973	0.00254568018172033	0.0114061779022622	XRCC1
232.571645377446	0.250081127604369	0.0336560491538616	7.43049567289082	1.08191475495263e-13	2.628935255105e-12	SCARB1
5.07307350154907	0.180859986882892	0.081751455880145	2.21231518063787	0.0269448949098464	0.0797527625455934	CYP2W1
2712.19814629509	0.00243113435724604	0.0740939078474451	0.032811528341191	0.973824884876885	0.986532455945808	MCM2
2.64973378973182	-0.231092478411162	0.178816726278503	-1.29234263047206	0.196238514779046	0.361232607754371	MOV10L1
17.30148810615	1.52963137887523	0.120075103940307	12.738955276155	3.59172178789409e-37	2.438397327456e-35	PANX2
1371.4651072384	0.0632387278021839	0.0248223645117778	2.54765124298204	0.0108450831340695	0.0381669365621244	SELO
35.0580351083435	0.0166500556025929	0.0788686590304624	0.211111179108065	0.832800517148992	0.914435595734203	TP63
313.854596961868	0.49429122121909	0.0455820943060388	10.8439778545587	2.13003425442583e-27	9.90545052908843e-26	ALPK1
4151.41695803728	-0.136266382892391	0.0354410445572477	-3.84487490689731	0.000120613951623446	0.000833853510925333	LLGL2
614.739507120849	0.113420054174257	0.0337723393676838	3.3583712676649	0.000784032306233498	0.00421728601587326	PDE8A
13.0350465298723	0.978810239908835	0.0887002545411501	11.0350330444062	2.58956300697634e-28	1.24685466814367e-26	CLCN4
628.73097926676	0.0314761883782966	0.0221509387738401	1.42098665432047	0.155320639270842	0.305247726672498	NLE1
6258.56394758528	-0.0419497649990161	0.0164005493806373	-2.55782681576158	0.010532853328765	0.0372286672234631	SDHA
2283.54771540005	0.00393923121388638	0.0169162478399577	0.232866723824036	0.815864898683377	0.90488961701008	SMARCE1
7.68732468446114	-0.00508844830296599	0.0680471943990809	-0.0747782233771966	0.940391168524866	0.970784165256246	FNDC8
1940.48878199143	-0.0590006550371361	0.0443981229095575	-1.32889976356264	0.183881041861436	0.344936763793896	GSDMB
7485.50745260998	-0.0881585719237927	0.012624420768275	-6.98317756845797	2.88577288193303e-12	6.34241810996195e-11	KDM5A
12.4608508362988	0.00476510387318462	0.0641036825411268	0.0743343234630472	0.940744366395058	0.97089782143664	ADAM11
56.1376007301617	-0.122476905565465	0.0369447345916337	-3.31513832537317	0.000915977866192839	0.00482534241343836	PPP2R3A
14.3531501163368	0.0470413840266465	0.0988392184886045	0.475938445750359	0.634118231388037	0.786270486314021	FERMT2
0.42333935336876	0.224970242383017	0.20391233069273	1.10326943750164	0.269910174738146	0.452045739753827	ABCB11
33.8413474147417	1.21008473149377	0.0961025448102629	12.5915992535147	2.34866132212359e-36	1.52819237834723e-34	DHRS9
0.70285445414388	0.270905982044167	0.188748334963756	1.4352761421508	0.151208423515222	0.299437103392824	CD5L
196.020756003113	1.52108055123044	0.1119200680613	13.5907757882825	4.54239975639925e-42	3.64521756861608e-40	PTGS2
43.7374951368111	1.05997679107493	0.0721576203186987	14.6897415185441	7.49993386279166e-49	7.47533216891053e-47	IGF2BP2
457.945056519922	0.0243324222476931	0.0182349160957259	1.33438630153042	0.182077287076612	0.342559233762353	MAP3K13
11718.5636162998	-0.0759473760126757	0.0216141894238025	-3.51377396225828	0.000441788578285625	0.00256953301144866	ST6GAL1
8268.07850077494	-0.204623399714755	0.0405255738780617	-5.04924126011026	4.43568262287205e-07	5.27477651603211e-06	TBX21
4.76884546930993	0.0116100272122164	0.0791372874052838	0.146707419383208	0.883362962154801	0.941770357901581	VDAC1P1
852.942228776505	0.217849792132921	0.0519337023048254	4.19476722175995	2.73151958128735e-05	0.000222394298479579	FRY
6347.41714248439	0.0409519804874942	0.0221050392018754	1.85260836289401	0.063938512920732	0.157243724570183	PICALM
1080.09318921646	0.0159946783220878	0.022182642606235	0.721044764864584	0.470881973195494	0.655248460055106	NSF
0.0230493040755392	0.0618525923696217	1.35667034699952	0.0455914677477974	0.963635869853186	NA	GLI2
3503.87307089578	-0.0389621646027347	0.0116287042304481	-3.35051643163455	0.000806610236879737	0.0043204656141751	CLASP1
1714.23182199766	0.0756106102712466	0.0306211612326845	2.46922739789963	0.0135405142186918	0.0459628496206504	MRPS34
2.52804329405713	1.17258617657317	0.110682861668671	10.594107876279	3.17352393064825e-26	1.40284997821325e-24	NOTCH3
2469.00443287846	0.0495555467413474	0.0151687185934889	3.266956693535	0.00108710308675693	0.00557163184394757	CLNS1A
2.89672055315289	-0.235136468223275	0.257006932515168	-0.914903212618194	0.360242443372459	0.551344346189923	PPP2R2C
28.5541009540442	-0.0410209201685539	0.0684540740930149	-0.599247315986116	0.549007974402764	0.720855117254712	TEAD2
1143.66500916306	-0.0715973382141855	0.0178068025721068	-4.0207857600633	5.80043395546681e-05	0.000435234192050455	EED
77.4163438030715	-0.128650969020017	0.0298146692291069	-4.31502251564208	1.59586636950881e-05	0.00013713846723371	CDHR2
0.458435600509749	0.613327628415216	0.331539495803512	1.84993835177546	0.0643224354410333	0.158001668785654	SNCB
1328.94466115553	0.0364525402127922	0.0237351757884331	1.53580241148063	0.124586848117798	0.26027598862177	TSG101
3401.83999974634	-0.00911813253166398	0.00936520086089565	-0.973618469811651	0.330246012200887	0.520770744989421	NCBP3
26154.9148911896	-0.0122810420457016	0.0164853133240678	-0.744968676316987	0.456290656213474	0.642887815825395	ATP2A3
0.444395241993211	0.169782171079508	0.204942804369685	0.828436849011041	0.407423145182544	0.596655382283378	CA12
98.9354841825653	0.614711808294071	0.0637917260036065	9.63623100994819	5.62141247562021e-22	2.08205143490516e-20	MGLL
189.342715420579	-0.293119402726155	0.0917238678005524	-3.19567207265533	0.00139505569375338	0.00689094981808704	NTN4
809.494412972633	-0.0539860953367802	0.0252848551388884	-2.13511586442704	0.0327515470858186	0.0934048814602573	BCS1L
343.097744322233	-0.279686776593717	0.103813993858539	-2.69411440787866	0.00705759347109307	0.0269170732226176	NUAK1
3594.60410059685	-0.0553356735480832	0.0107375059222577	-5.15349411201516	2.5567710587374e-07	3.16657157994873e-06	DPP8
510.020013227851	-0.0433732738070325	0.0146702097028428	-2.95655445188542	0.00311097295495604	0.013505912133619	SLC24A1
494.682675042943	-0.0780512797626702	0.0651835890537827	-1.19740690710158	0.231147992777857	0.406030124598337	ZNF532
99.6915089937017	0.853497304960192	0.0492051119392969	17.3457039588311	2.12558193524609e-67	3.89031215364894e-65	SCARF1
4255.72430283959	-0.0699301939244223	0.0193608017149213	-3.61194721965089	0.00030390642950559	0.00185841334979219	LMAN1
1470.56038931449	-0.0648906681508422	0.0290076620333856	-2.23701820836708	0.0252851500016973	0.075748955643067	HACD3
2737.65575497537	-0.0477863746568559	0.0183170197428548	-2.60885096635312	0.00908467984459411	0.03301093986953	IPCEF1
10271.7248465794	-0.0355887880841289	0.0129654637181472	-2.74489126326557	0.0060530950327094	0.0237398139396875	ZZEF1
0.0171783542696958	0.0259232893733156	1.35667034699952	0.019108023869357	0.98475493047743	NA	NOX3
22894.7714174575	0.085300999298815	0.0257162119371364	3.31701261085165	0.000909855095981198	0.00479793343537044	ENO1
4.89816416881466	0.61609088369069	0.123099773757774	5.0048092281874	5.59173810536882e-07	6.52272185925188e-06	SLC12A1
1644.77096489667	0.0836418127102703	0.0228788546631632	3.65585663887888	0.000256324579560556	0.00160411724985137	MYDGF
1125.95239108862	0.000964658151655571	0.0313036165496655	0.030816188606357	0.975416129910508	0.987166162639504	ANO8
581.599399225867	-0.0716357290516858	0.0267600530912993	-2.67696513184337	0.00742923660599234	0.0280212908147891	TUBE1
141.517724355561	1.16805849712522	0.0689627853438991	16.9375191460209	2.37949919330797e-64	3.98241637716361e-62	ARHGEF10L
2391.93237405296	0.139749655288059	0.0524777964024515	2.66302445735946	0.00774417852629325	0.0290262940523832	TXK
3.93503134337613	0.0529669805583546	0.149145389452588	0.355136560055665	0.722487288499329	0.848663019732699	WSCD2
3.13207502693886	0.301171051728582	0.1106395745307	2.72209155725751	0.00648701672892672	0.0251050034085841	KCNQ2
26.0933271115976	0.0299223926695865	0.0531943551151027	0.562510676270818	0.573768131670829	0.739375847856958	TACR2
1276.11612818216	-0.0766063096465718	0.0186416682358054	-4.10941277773803	3.96666498527905e-05	0.000309356376885817	ACTR6
182.118724139964	-0.00745169670819629	0.0460308258155958	-0.161884923334822	0.871396475644789	0.93490437414744	TIPIN
1835.52870022277	-0.0161583330952256	0.0174166771703136	-0.927750622992951	0.35353694242262	0.544656999062617	SRI
4005.30769908179	-0.0856399908777145	0.0224335950648957	-3.81748848679741	0.000134817076398272	0.000916656537049039	EIF4G3
488.016672049674	-0.0335535733483292	0.0367213833045227	-0.913733915470353	0.36085667834027	0.551990785044743	NUP37
5.94179926101732	0.258399442330802	0.153803837058642	1.6800584905582	0.092945936098088	0.208839756052973	SEMA3A
321.663526903446	-0.0700062563727122	0.0940456228527138	-0.744386120791076	0.456642913181283	0.643053185154963	GTSE1
35.7206448757903	1.22135074727034	0.0838565048965741	14.5647704823462	4.70562286694456e-48	4.55950089370787e-46	SEMA3C
4454.90071281587	-0.152296754328063	0.0469487249284047	-3.24389543188469	0.00117907023154308	0.00596916225114912	TTC38
1148.63284862764	-0.0366216218573362	0.0275678704595201	-1.32841678544269	0.184040457297771	0.34513237414155	ACAT1
1489.30092079662	0.0636895576751956	0.0301050673854733	2.11557598791252	0.034380885858611	0.0970785442725504	GRAMD4
204.556686874349	0.157912978429856	0.064332738251228	2.45462858759694	0.0141030215613055	0.0475166611911053	CELSR1
17.2276327675221	-0.0423860595275301	0.0651687856366355	-0.650404317242675	0.515431089346095	0.693974910873941	WNT8B
4973.30780135273	-0.0775743740239329	0.0142846337997606	-5.43061692104651	5.61595707091422e-08	7.72922640494293e-07	ZNF638
892.127008988121	0.0335857827405852	0.0190452234024559	1.76347538859819	0.0778203446514462	0.182684017893513	SLC25A40
474.124307199567	-0.0345663936086559	0.0211881249096903	-1.63140408865756	0.10280508274062	0.225456567481829	TIMM21
144.07289777583	0.358131247778027	0.0815841674141678	4.38971505292135	1.13499286081605e-05	0.000101375204237899	ADD2
0	NA	NA	NA	NA	NA	FGF4
3.94077992982849	1.06051013221577	0.106180631276455	9.9877926837202	1.72377384262685e-23	6.84631344577315e-22	RASAL2
1042.28093775936	-0.00838353202769045	0.0374182160616207	-0.224049484718469	0.822718798584098	0.909074644798988	VPS9D1
1362.7782159407	-0.0907324956933495	0.0226445657281981	-4.00681102841222	6.15440641353936e-05	0.000457407878234484	ZNF37A
3771.83235901931	-0.0268671541855752	0.010397918044636	-2.58389747546002	0.00976908293049051	0.0350381604945635	MARK3
10155.0429838076	0.0602541458691438	0.0198726283354398	3.03201694572477	0.0024292556594279	0.0109677458703282	SLC25A3
1609.9480912438	0.00648288426177166	0.0321724070683053	0.201504483267536	0.840304124190537	0.918453522902536	FNDC3B
9887.71133365393	0.0239959842773839	0.0561169634076572	0.427606606278158	0.668937555423533	0.811966284210763	FOSL2
0	NA	NA	NA	NA	NA	CACNG5
1.6948650539033	-0.205682149408754	0.11231565462771	-1.83128656544384	0.0670577818106033	0.163298116816562	CACNG4
6530.39850898697	-0.0751432892567687	0.0171570304494097	-4.37973747720159	1.18822368596979e-05	0.000105557299743958	FRYL
3671.14191264428	0.020293525339598	0.0130200189371538	1.55864023221108	0.119081555111022	0.251714116372978	TMEM131
82.025708030721	0.472886827082647	0.0480197366019399	9.84775970352872	7.008879483234e-23	2.70143966978786e-21	FSCN1
92189.3985162368	0.097411858504434	0.0229732614118086	4.2402276611175	2.23293200633197e-05	0.000185467285037611	ACTB
3.69013628987809	0.162897758946682	0.091491363241483	1.78047143659592	0.0749988398463425	0.177538665053399	MOCOS
167.343226188386	0.151273701582737	0.0557416703685175	2.71383510007219	0.00665092637279568	0.0256126544468299	PLD1
0.468642197978453	0.254313798554587	0.179169401128541	1.41940418929087	0.155781211775498	0.305941552769689	ATP12A
335.611239550582	0.0194713815035751	0.0642511572558231	0.30305106297226	0.761850947521901	0.873265789063615	WDR62
2720.4794559929	-0.0354407977328302	0.00937115786151483	-3.78190168777087	0.000155634831419767	0.00104101374630144	DLG1
7700.25707056923	0.0945216121940558	0.0176374379410841	5.35914640832726	8.36160739075531e-08	1.1202620997794e-06	RAB7A
1227.12681513889	-0.0656094222359359	0.0214947492152039	-3.05234648606778	0.00227059839708206	0.0103529892239914	BCAP29
1884.84001059058	-0.0994782440486198	0.055696372221916	-1.78608121283483	0.0740861095872117	0.176058916287106	SEC31B
3237.05610572991	-0.070593119452255	0.0146690949761836	-4.81237046776697	1.4915054223232e-06	1.62138399452759e-05	SART3
4133.08791810318	-0.023095202279552	0.0202260288439768	-1.14185550004442	0.253514088348777	0.432878521635204	ARHGAP15
51.3067216698396	-0.0960931678551494	0.0386442825523133	-2.4866076301214	0.0128967551769562	0.0440942451411364	TUBA3D
1.99773453705931	-0.530743489367317	0.236696885357306	-2.24229181793471	0.0249425182203822	0.0749520876373788	PAX2
728.99030307429	-0.00423712864589637	0.0144923869809406	-0.292369273016844	0.7700042989491	0.877815445739539	EXOSC7
1023.74352038437	-0.093260351898648	0.0202436852498388	-4.60688608559505	4.08743771984761e-06	4.05723242366225e-05	KIFAP3
1810.60710891689	-0.0546705289346592	0.0158793466346009	-3.44287017549783	0.000575575547352276	0.00323872490210072	MKRN2
3316.02976649542	-0.060782315301527	0.0558441803363392	-1.08842702919886	0.276406634165801	0.460029070375719	MCM6
652.472370493946	0.00107302813567325	0.0167583870418491	0.0640293205422262	0.948946880286061	0.974984423171281	REXO2
568.556540247288	0.0171967344964934	0.0355834751290633	0.483278668936069	0.628897883819988	0.78249159061985	RBM7
337.807975839405	0.148581778210451	0.0502804831534254	2.95505868066283	0.00312609585812337	0.0135602802594161	RBMS2
12744.3617543288	-0.00276540223954124	0.0142962558572173	-0.193435418836965	0.846617978989801	0.921342456220046	BAZ2A
2952.8144642237	0.0193122696480862	0.0159530681881366	1.21056773658422	0.226061115652714	0.39964203490977	PTPN23
1611.91395502147	-0.0476018160977588	0.0231336815752678	-2.05768441753991	0.0396204371481615	0.108353794252535	MLH1
1380.16213104892	-0.0545063530112014	0.0341709061541964	-1.59510996767956	0.110687646889325	0.238531383646298	UNG
148.811645039536	0.00900773687299973	0.022896118296303	0.393417642083645	0.694011041532924	0.829341869677584	FMO4
979.269120033584	-0.0664911056408125	0.0162120672272072	-4.10133419192999	4.10774798004012e-05	0.000319404195108859	KLHL20
3.06196783124691	0.224317915018252	0.112712960290931	1.99016967027794	0.0465722481501772	0.123220191931363	RGS11
47.7613292379603	0.166327477160598	0.0365249046750759	4.55381002743857	5.26829352591327e-06	5.09680935024753e-05	SLC46A1
93.2647694228207	0.18203875451691	0.044564828123727	4.08480773249049	4.41133282476718e-05	0.000339830464143619	PLXNA2
487.3578165611	-0.0390206945003505	0.0672650198410476	-0.580103813134366	0.561844612491215	0.730410805593412	SPAG5
4831.05466978827	0.0594573945050881	0.0122613735206185	4.84916264928276	1.23983730594375e-06	1.36871915922827e-05	ANKRD13A
735.196872521328	0.00237533278659025	0.0421447192639992	0.0563613384564481	0.955053955415948	0.97840666588062	TPD52
1119.27677540629	0.0115744467186763	0.0302373146791442	0.382786859266295	0.70187780557218	0.834432304759116	ACACB
465.401236633651	0.031465676521078	0.0359715925339021	0.874736821602286	0.381717120189656	0.572600746799583	TRAF4
7144.22422792932	0.0693968336816128	0.0306851565156026	2.26157665665894	0.0237235716032909	0.0719706630118651	PAG1
722.239542426769	-0.0410262194270495	0.0132799585724088	-3.08933338935919	0.00200606188255483	0.00932754698236794	GPATCH1
1688.17809086654	0.072872794939477	0.0186520380397422	3.90696152260711	9.34640301700126e-05	0.000664201578617367	ICAM3
1749.77584361124	0.0391575691747657	0.0167729758775327	2.33456301736038	0.0195662604270687	0.0618988428773849	NT5C2
45.5979365902932	0.113147816358995	0.0876907621284853	1.29030485780486	0.196944830911758	0.362234507113615	MCAM
2.11523693560955	1.03777356290242	0.13083782579998	7.93175487713265	2.16070599007767e-15	5.81458429677222e-14	GPC4
3982.84630430792	-0.125191068870918	0.0205532336526949	-6.0910643544649	1.12162447741542e-09	1.96548047422567e-08	MBNL3
30.8239514047501	0.151549323688058	0.0712524366299265	2.12693531415888	0.0334254581755837	0.0949547576038162	CAMSAP3
6.90581743355984	0.20263293944057	0.0734832835179077	2.75753790168057	0.00582384613439592	0.022964459174523	RAP1GAP
3491.67786963176	-0.000256077323942467	0.0116921820393304	-0.0219015854423982	0.982526460079227	0.990757180819653	XAB2
37706.0378706786	-0.0108553497739384	0.0192249115177936	-0.564650181296871	0.572311725938315	0.73810689770847	ARHGEF1
2816.61547876606	0.176954680066936	0.0204170478914129	8.66700617092445	4.43630927457832e-18	1.38015080881191e-16	STXBP2
2464.45597648587	0.0155901935827387	0.0143439255370275	1.08688472639475	0.277087757172969	0.460802884141488	MAP2K7
0.604029539317323	-0.0442713185896777	0.199542684936502	-0.221863901469331	0.824419832651177	0.909797866801266	NMRK2
9489.5430689508	-0.019686209567488	0.0219635985582071	-0.896310753236375	0.370086817541254	0.560947927289204	DGKD
1.33253948136281	1.02682388701455	0.147804353166774	6.94718298219503	3.72652230373101e-12	8.08800059222395e-11	CTTNBP2
0.874219140076825	-0.180123496603874	0.139519251004976	-1.29102969881518	0.196693379447723	0.361920906377528	ACTL6B
14.8613533716301	-0.0327926109966108	0.0479909913242741	-0.683307639449075	0.49441246787405	0.675438779826886	RARB
11421.3327294726	-0.0636076340392272	0.01493529137327	-4.25888136023026	2.05452470971949e-05	0.000171742681196824	TOP2B
6653.79571632637	-0.0351817640065345	0.016452769829356	-2.13834900575593	0.0324884279435521	0.0928745277081977	TM9SF3
2582.94705585001	0.116189656423656	0.0210329603805165	5.52417036506597	3.31046124682329e-08	4.73959312176709e-07	NFKB2
220.310762613831	-0.0194298103681879	0.064692864187439	-0.300339312723774	0.763918349322769	0.874413731962321	UBE2T
1518.71701125295	-0.0399505340674216	0.015443727145567	-2.58684537034759	0.00968590478778125	0.0347916632782267	PPP1R12B
3603.57319181425	-0.0167040273967732	0.013226840085405	-1.26288873902732	0.206629167458082	0.374370328466804	DNAJC10
7077.65176201403	-0.0400105369735964	0.019243805629009	-2.07913848980488	0.037604623271141	0.103958298252531	GTF3C1
5479.48664751857	0.181824752768749	0.026002156582067	6.99267971081095	2.69684721333293e-12	5.95227272466014e-11	IL4R
3685.82569049572	-0.0499992298230766	0.0106418979123014	-4.69833766825376	2.62287536869551e-06	2.70917922158625e-05	USP33
16.8120790093481	-0.0476147973121027	0.072931740245104	-0.652867971504343	0.513841398772548	0.692818051464744	PAK3
0.0612867611939465	0.0803782190505398	0.939908933136504	0.0855170285298974	0.931850358252291	NA	CAPN6
0.0454843288916541	-0.0112126415003167	1.22069410814179	-0.00918546376650025	0.992671163336051	NA	DCX
2283.19754931608	0.0316070544729508	0.0270186138202712	1.16982516879667	0.242071332849605	0.419487922138901	SNRPA
10.9149929257171	-0.206502280795349	0.129235388300175	-1.59787720307464	0.110070308506561	0.237507623512502	SPAG6
687.86202147156	0.0506615776052397	0.026852143200768	1.88668655706375	0.0592024968367784	0.148252563890275	EXOSC5
2196.50305978645	-0.0175182134847505	0.0208935080587405	-0.838452472198514	0.401776630059722	0.59154175993692	DYNC1I2
6736.68246249831	-0.00324302983045302	0.0193215500814095	-0.167845220325948	0.866705046433202	0.932261700952562	APBB1IP
2177.98848677246	0.103804647296362	0.026211909765016	3.96020924178922	7.48841197815495e-05	0.00054516126931918	LRCH4
1759.0012051499	-0.0900727258044764	0.0243401330738858	-3.70058477211508	0.00021510320473274	0.00138065730076304	FAM76B
831.546774355583	0.0578139382922237	0.0184358804535518	3.13594669036192	0.00171300338647403	0.00818376843023626	SIRT6
0.0163893210686235	0.0702661839391964	1.35667034699952	0.0517931154717139	0.958693541248164	NA	TYR
988.270937457488	0.00517519689450834	0.0350501853806025	0.147651056287206	0.882618159564659	0.941506070608011	POLD3
0.223571914941649	0.0848782497701997	0.274104135313119	0.309656947251964	0.756821845614655	NA	ACTN2
14432.0527682312	0.00934553048448374	0.0198333110733432	0.471203746561739	0.637495243494967	0.788635465261946	CAPZB
559.922913446888	-0.0339809803465597	0.0336861893371769	-1.00875109399974	0.313094021032322	0.501920809624281	GPR137B
89.9955266355763	-0.0558213242650545	0.0440411123753015	-1.2674821605178	0.204982938432219	0.37242256032237	NAALAD2
2469.26347016409	-0.0179028574713907	0.0151969756948189	-1.17805396487502	0.238775092996463	0.415484361121991	JADE1
387.333742565058	0.0135659759342491	0.0303933260064457	0.446347199097988	0.655346467047981	0.802077018839148	SLC25A43
2168.71155364192	-0.0175702446890948	0.0213960446604757	-0.82119125136955	0.411537339000573	0.600470897176052	UBE2A
935.249961181173	0.0769069569472157	0.0431144045405066	1.78378798841952	0.0744581221073152	0.176632748244724	FGFR1
2.27284237213312	-0.0297349268796018	0.149618154867851	-0.198738762056415	0.842467101045076	0.919245356617333	FKBP6
19.9930112738641	-0.104938460865202	0.0501988681114604	-2.09045472165226	0.0365769716696612	0.101877932157781	SMC1B
0.126642860584433	0.160503579745866	0.55482595582558	0.289286357389386	0.772362251448083	NA	FBLN1
0.157170464279288	0.26918795652296	0.444843679490426	0.605129327298339	0.545093069242285	NA	ITGA8
11934.932849195	-0.0760125992279511	0.0397248157096897	-1.91347896447031	0.0556867639389065	0.141154017250827	CST7
3.21752282824586	0.28974610542418	0.100476482832135	2.88372062055809	0.00393007248562565	0.016472409077625	MAP2
924.433000474195	-0.0364148757357493	0.0153164702436975	-2.3774978932064	0.0174305425493484	0.0564081987557603	PIAS2
90.3727058412974	-0.0837651777658985	0.0553958116352982	-1.5121211386408	0.130503048182965	0.268866690736769	AMPH
3715.28527989104	0.0501427396800381	0.0129219457903282	3.88043259843798	0.000104270838659302	0.000731860156429729	ARAF
846.485864173187	-0.0115532369601696	0.0127699620379404	-0.90471975765035	0.365613871266337	0.556557105178885	MCCC1
122.907214697851	0.0548687102569505	0.0595650507376787	0.921156107103633	0.35696893064394	0.547918421891289	LAMP3
0.200717774054181	0.165665899042093	0.321685150062421	0.514993928100029	0.606557262998809	NA	FAP
8.53029849784307	1.54183961118011	0.183916899844861	8.38334928699154	5.14425321519327e-17	1.51173420540755e-15	NEBL
602.781537155388	0.140525234281533	0.023205268610286	6.05574693581626	1.39767584506795e-09	2.4207560001711e-08	ACER3
3161.57974839277	-0.0276178501496243	0.0192451030506126	-1.43505857448475	0.151270406870558	0.299507170240698	UBE2K
2495.73418155885	-0.0572180002260066	0.0113622920047786	-5.03577977066092	4.75907473343725e-07	5.62905373894126e-06	PIK3C3
1869.89626049893	-0.0257609879927994	0.0273545444823187	-0.941744360226896	0.34632353764462	0.537563247416737	N4BP2
467.606443408271	-0.0216273995977901	0.0207600845363975	-1.04177801202456	0.297514610632061	0.484610948732779	TIGAR
462.337904552817	-0.0584352407330101	0.0124045347105987	-4.71079666398787	2.46750329989867e-06	2.5707540205369e-05	TULP3
1613.4824008844	0.140054118573089	0.0355518944336092	3.93942772401709	8.16762026292678e-05	0.000588177660765806	SYNJ2
0.0909474401039109	0.0219463955399949	0.825655892975375	0.0265805594397295	0.978794279100958	NA	ADCY2
19115.8199324593	-0.108426059263435	0.0181855700944524	-5.96220292794181	2.48859816599342e-09	4.1806579066611e-08	PPP2R5C
455.709275474629	-0.0445043660790337	0.0165231073661386	-2.69346225820926	0.00707141510524084	0.0269566478134863	PMS2P1
0	NA	NA	NA	NA	NA	RBFOX1
16085.5937559764	0.029699567503867	0.0147721132780306	2.01051582430233	0.0443766231058083	0.118654863164672	GNB1
4.6932620295098	0.330559835786943	0.129051521096363	2.56145633138344	0.0104234344235832	0.0369418152486607	HOXA9
11.7447969134708	0.0859802725983782	0.0785177427133579	1.09504259326791	0.273497976727311	0.456539878267355	EDN1
2506.41528526213	-0.0430457714556636	0.0155457734064925	-2.76896943819379	0.00562339098435052	0.0223230933076127	MLLT10
243.851037798824	0.0933323527655525	0.0249790283990294	3.73642846609594	0.00018665251592665	0.00121929947630064	ZCWPW1
0.186820869754241	0.237080595385716	0.502202118424789	0.472082029700203	0.636868238731263	NA	ADCYAP1R1
0.223276262373402	-0.00399114492493267	0.316443222286001	-0.0126125151175634	0.989936935713404	NA	FGF20
1393.52609982366	-0.0834830482261252	0.0247650459910079	-3.37100315729022	0.000748949994460258	0.00405253941504541	P2RY10
4115.45823730697	-0.0695950604952783	0.0458715236626016	-1.51717350849669	0.129222882924175	0.267020240781586	ITM2A
6494.98766096548	-0.00821647238363981	0.0138619254013552	-0.592736733588001	0.553357353836626	0.723950227414935	NRDC
3436.80840484237	-0.0534984410577607	0.0198859565901285	-2.69026238769512	0.00713958585290271	0.0271602793774518	VDAC3
8267.42979760696	-0.098722334439545	0.0169312733488228	-5.83076844875396	5.51727007129786e-09	8.84147472715869e-08	PCM1
3974.22881936235	-0.102814955040306	0.0240961866908334	-4.26685584567698	1.98247167976591e-05	0.000166207918997143	TNRC6C
2406.42220238263	-0.0502690924529982	0.0173275757287695	-2.90110360732891	0.00371850908886596	0.0157267809397619	CBFA2T2
0.0038384444276657	0.0631878840737834	1.35667034699952	0.0465757095771518	0.962851391964219	NA	BRINP1
5372.14641174343	-0.0900301294028258	0.0204007876889851	-4.41307123898139	1.01914442780856e-05	9.18668293695986e-05	ITCH
19.3841366996391	-0.149489187922316	0.0600573002031322	-2.48910935750854	0.0128063567573393	0.0438464661890873	PKD2L2
400.548100342684	0.149119656390885	0.0632892668818698	2.35616027389318	0.0184649488798436	0.0591018107069406	TP53INP2
6044.13293101034	0.0501288188393478	0.0170597995782945	2.93841780551325	0.00329892119406126	0.0141821890948537	SDF4
91.5368692261285	-0.0135490805160697	0.0474839411588604	-0.285340268423391	0.775383464837973	0.881060864784563	MYH7B
0.0282539982424091	0.0989238632720159	1.35667034699952	0.0729166547281002	0.941872440666382	NA	BPIFB2
49.6540944700929	0.0546558117579142	0.0829319591129925	0.659044020453528	0.509867501293158	0.689450126937653	TP73
1643.65803969709	0.103850965512911	0.0226629592330474	4.58240975703977	4.5964809049201e-06	4.50959444768916e-05	TOLLIP
308.946029399554	0.0305704868497778	0.0187975983505021	1.62629748118654	0.103886387354109	0.22723876607643	UBE2D4
0.91122067689789	0.147850117940933	0.156645595998657	0.943851099026118	0.345245744025357	0.536475649211141	CLUL1
0.0531959873513636	0.0843544804906682	1.19604990510525	0.0705275592018418	0.943773766089078	NA	RUNX1T1
1.00793849965842	0.258516014524988	0.16983275185466	1.52217997825426	0.127963990456898	0.265315690207383	CDH17
1246.57150878809	-0.0449384221855153	0.0210393747578948	-2.13592004052557	0.0326859318085626	0.0932638594348274	THOC1
50.9690974723254	0.0567865423529376	0.0382125350929597	1.4860710553433	0.137260327388661	0.279167953358652	FKBP7
4.41174377248804	0.242872262125134	0.105327690824636	2.30587284524733	0.0211177383543249	0.0657139372348621	OSBPL6
6.35131507963217	1.12282973376246	0.128273389873273	8.75341124820781	2.069986843128e-18	6.51754308142626e-17	SLC1A3
15207.5032852671	0.00346551874092808	0.0185306113852434	0.187015887866916	0.851648175999101	0.924299787226267	XRCC5
164.174126394561	0.11386814330353	0.039523452196199	2.88102726295962	0.00396381352757448	0.0165849561460559	LXN
3565.77651011035	-0.113364925501506	0.0237689041672929	-4.76946369523849	1.84717028188838e-06	1.98050319672013e-05	SP140
1737.08108792158	0.0422394709178042	0.0199452263139751	2.11777345881546	0.0341942581454425	0.0966748991127655	MKNK1
24.5448339516464	1.14961361699048	0.0942310417329204	12.1999459610012	3.11030302862198e-34	1.89383567873117e-32	TNS1
2813.25811482431	0.0650970660094117	0.0281072494024142	2.31602406473187	0.0205569547907877	0.0643757268448351	REXO1
3943.51490218312	-0.0491800815466634	0.0161345604360841	-3.04812032168381	0.00230277704143297	0.0104768153896973	SAR1A
2366.68379947102	0.0255300493346624	0.0342781229681418	0.744791345733549	0.456397867467529	0.642983146818108	CDC14A
40.6106214685831	0.00951342444530543	0.0476958753596348	0.199460107893453	0.841902845626198	0.91910510229617	RAPGEF3
114.850310542773	0.95389372251574	0.0681268623323399	14.0017269232569	1.52128645910997e-44	1.32254728641013e-42	CEACAM1
1210.23727775848	-0.0585979681375494	0.0179735218440699	-3.26023851340425	0.00111318559014194	0.00568342078542776	SENP1
1.57060111826321	1.07753622685389	0.219094306642868	4.91813887528493	8.73709204668446e-07	9.88592804718306e-06	DUSP13
6451.40654835257	0.0708590772267294	0.0227192269983575	3.11890352747707	0.00181525385825498	0.00859875889235754	CIC
379.976195148248	0.0973332042106791	0.0242842636779534	4.008077226531	6.12151045845827e-05	0.000455503834565783	LIPE
3828.44153289325	-0.00695911013824462	0.0230172591422361	-0.302343128486347	0.762390503974466	0.873500351548135	FDFT1
295.655046676265	0.108758837957125	0.0318946325004739	3.40994171842264	0.000649767631665667	0.00359734257354332	PAFAH1B3
15.114794867348	0.54253114830663	0.112204285344108	4.83520880368157	1.33005947207694e-06	1.4605919753541e-05	OPHN1
0.0190567928277351	0.0717866121880755	1.35667034699952	0.0529138212144478	0.95780057208761	NA	AFM
2774.20848016716	-0.0622584577616014	0.0214814462554845	-2.89824330360001	0.0037525935363802	0.0158473782091609	KIF22
0.0161731383566049	0.0782805061418356	1.35667034699952	0.0577004622493332	0.953987225489674	NA	SCGN
165.872780693562	0.218394125322534	0.0655986946363917	3.32924498777111	0.000870817689986395	0.00462088525661312	LRRC16A
1395.85586432673	0.0174970752493269	0.0198164630301379	0.882956520682649	0.377259763717638	0.568031310741408	PGM1
2570.30398808479	-0.0616659470150635	0.0204900899129168	-3.00954984956849	0.00261635140282138	0.0116660421504631	DDX1
12643.5749745026	0.0235369510730648	0.0122231596147635	1.92560285677986	0.0541539817437689	0.138152687205309	DNM2
414.299326084347	0.226820310445605	0.037164931123411	6.10307361239064	1.04047891525414e-09	1.83148867326822e-08	EPB41L2
0.026892237398551	0.182387905774456	1.35667034699952	0.134437895084708	0.893056317659565	NA	RIMS1
4.3494806067612	0.173275351625157	0.119630728046208	1.44841843274772	0.147500062767372	0.293882700816809	MOXD1
1595.5494922665	0.0477120655274169	0.0262520817338794	1.81745836429583	0.0691469580011928	0.166995319435399	STX7
1410.41041664416	-0.0593479912903658	0.017896648998	-3.31615104576271	0.000912664864355452	0.00481112889670415	RABL2B
2474.91400801469	-0.0697858113075701	0.0308490990848224	-2.26216691501063	0.0236870925926368	0.0718905097819777	KEAP1
101.27604178136	-0.049718311329513	0.0786058923150779	-0.632501074222603	0.527059506739432	0.70345777570148	DDX43
0.81807890095875	0.480683309312893	0.134544149587238	3.57268086934704	0.000353345270914212	0.00212258098729407	PTPRH
8.84640887488885	0.0761734579308749	0.0832781421773371	0.914687286955404	0.360355820272502	0.551458686692557	DCT
3255.42705097164	0.00960581204618368	0.0114131105238026	0.841647158866137	0.399985483968611	0.590098316760895	SLC35C2
301.488521165945	0.214503829161519	0.0511731541684531	4.19172577198212	2.76840501470089e-05	0.000224870936270682	CRYBG3
0.0673175328055405	0.011164457862778	0.849067261280668	0.0131490853220961	0.98950885015094	NA	EPHA6
0.00378286709276938	0.0834057655213769	1.35667034699952	0.0614782844674399	0.950978308172026	NA	SCTR
628.703534668114	-0.0297070833700007	0.0253791964951663	-1.17052891629799	0.241788184453394	0.419191491737087	RFX3
3424.55538136319	-0.0904300653038014	0.01931317946397	-4.68229819292595	2.83676412205022e-06	2.90803166484788e-05	RIF1
2298.75714318734	-0.037862829889319	0.0191585900716134	-1.97628477606079	0.0481225328664136	0.126445379155415	RAB21
766.39243112491	-0.206163203541186	0.0496328782961115	-4.15376280036006	3.27052202427293e-05	0.00026111614233079	SLC4A4
9220.08802472178	-0.0357307556160111	0.0132323584909171	-2.70025601562542	0.00692861360560711	0.0265123878242677	SMARCA2
0.269258149739398	-0.171279703473542	0.426111281697366	-0.401960029763278	0.687713442599258	0.824848223997674	RDH8
1191.62494129868	-0.0554996380518553	0.033245940720597	-1.66936584884997	0.0950448974600298	0.212639942512442	SESN1
390.081909524941	-0.0316841910918989	0.0491475925006793	-0.644674326447647	0.519138257152382	0.697346239499468	MID2
0.0329969610243214	0.0661823296930883	1.35667034699952	0.0487829116627045	0.961092300477045	NA	PIH1D3
786.945988136536	0.00805157886992366	0.130502657917487	0.0616966657875614	0.950804395229019	0.975905980502512	COL5A3
366.948191077132	0.0935995119055734	0.0329779498148001	2.83824532547403	0.00453623027829542	0.0186288412307849	SRCAP
1003.64400478072	-0.0473752082712192	0.0188246182071357	-2.51666236998427	0.011847229762275	0.0411295340953878	PUM3
1.46758432371624	0.0897033671777236	0.113678490692943	0.789097098588522	0.430055257609612	0.618029176113877	CPB2
2.07442492363721	0.0361922161206906	0.110801328241183	0.326640634143938	0.743939706237597	0.862144745098055	CHRNA3
0.0234231292415477	0.00585812121153642	1.35667034699952	0.00431801374924463	0.996554734202449	NA	KCNN2
1056.48878198111	-0.0384675913369054	0.0141433050189886	-2.71984456852618	0.0065312608564833	0.0252450130944001	CNOT4
2495.36587482212	0.0745669748473353	0.016645283021961	4.47976611445748	7.47248741935772e-06	6.98525802758777e-05	PSEN1
1127.36148950852	-0.0474806786262229	0.0210916330123336	-2.251161804231	0.0243752911132528	0.0735370624611021	CPOX
3115.01482510092	-0.00407183349190618	0.0399041756709749	-0.102040285845772	0.918724698472285	0.96064307125252	CLDND1
52.3502006634345	-0.0606336757671598	0.0420796416292532	-1.44092661960809	0.149605414776996	0.297160568495147	MOK
29777.2323774119	-0.0589968409821003	0.0226541568369582	-2.60423909866521	0.00920784959287155	0.0333925919708112	HSP90AA1
1541.10243325172	-0.110162839665096	0.0253837442764357	-4.33989715880345	1.42549412912137e-05	0.000123917344391633	RBL1
1867.87939139485	0.0347518806589848	0.0228284138725246	1.52230815741477	0.127931885060631	0.265280872374119	DLGAP4
478.34302832713	0.24084491785225	0.0557439132793763	4.32055992634008	1.5563378213873e-05	0.000134036061628944	IGSF9B
0	NA	NA	NA	NA	NA	CFHR2
490.454795310074	-0.0820627643547598	0.039559606126505	-2.0744080234858	0.038041432791877	0.104952637701637	CROCCP3
566.912303820428	-0.0824206759173446	0.0671818830774146	-1.22682890300009	0.21988690507424	0.391695103495112	NDC80
1502.30573405887	-0.0599717361264392	0.0137477651561449	-4.36228983004073	1.28708207193356e-05	0.000113368599592503	AP4E1
2657.91573991145	-0.0401611639679701	0.0188572959795236	-2.12974140150208	0.0331929688970295	0.0944657949959383	RSBN1
134.487337287229	0.0322163316026462	0.0424359722284791	0.759175056228017	0.447747845289229	0.635028065165949	MAGI3
1.17825991194918	1.13704095057297	0.164551230107158	6.90995108230129	4.84820856155334e-12	1.04716620670072e-10	CXCL2
0	NA	NA	NA	NA	NA	AFP
25.1867460897169	0.116865672358415	0.0674904563032454	1.73158812015314	0.0833469228931143	0.192282813341132	COL4A4
18463.7643551387	0.127130329917344	0.0384806079875416	3.30375055296693	0.000954006775360146	0.00499707950601615	TCF7
2682.54678972967	-0.0625180672502237	0.0194455892743054	-3.21502559620718	0.00130432891285265	0.00649921700136115	OSTM1
0.0312793770105108	0.138817987540267	1.35667034699952	0.102322563360571	0.918500646329653	NA	CDH7
47.1276834106636	-0.0198510046540497	0.0429433234377727	-0.462260557984408	0.643894480591091	0.793571928765038	IMPG2
5537.02687110307	-0.0567036905767117	0.020795689000337	-2.72670410563424	0.00639703754578747	0.0248380062313871	PCNP
360.900779275731	0.0311789335334716	0.0317138457354368	0.983133165040042	0.325541903420074	0.515619448049435	EXD2
30.4926227885853	-0.0321134737613167	0.0350458120909339	-0.916328424006592	0.359494664062157	0.550526226997765	ARG2
242.361794184564	0.801254377284217	0.0524292099547916	15.282594911789	9.98829250178067e-53	1.12853281743043e-50	MEF2C
80018.4560117373	-0.0823572045411429	0.0154513891676444	-5.33008415279585	9.81672681747804e-08	1.30294359290335e-06	PTPRC
0.151848068463492	0.116900695635807	0.551877506683783	0.211823627924719	0.83224463435544	NA	CACNA1S
0.176781992263954	0.0878843420202319	0.491189722580832	0.178921377993142	0.857999436434056	NA	PKP1
1467.55918452346	-0.054629977213481	0.0128202537546469	-4.26122432979764	2.0331002749111e-05	0.000170088049462424	UBA5
14246.0689773556	0.0625649116063141	0.0238471977516837	2.6235749901431	0.0087012287925569	0.0318487536749537	STK17B
848.642317904089	-0.243195465751014	0.0440001867000026	-5.52714622347273	3.25481675835884e-08	4.67060981597234e-07	CDC14B
1027.67260413588	-0.0934410515499038	0.0204464519681464	-4.57003746642576	4.87637028759909e-06	4.74846798042902e-05	ZNF510
0.367354742887772	-0.127954688886385	0.211070885998621	-0.606216666410454	0.544370886988762	0.717264162425263	LRP2
1057.595966062	-0.054205083939774	0.0216759360123398	-2.50070326415966	0.0123946982627404	0.0427269405857587	ZNF506
174.376744725242	0.0702421120969635	0.0299739794622148	2.34343631900832	0.019107023699575	0.0607592481940256	JMJD4
972.594538746277	-0.00409024470787965	0.0180314429373659	-0.226839566976839	0.820548495558248	0.908022992203044	DUSP12
707.064734791492	0.0330498214153823	0.0189703582359836	1.74218225108118	0.0814765587022095	0.189012812816177	AACS
3023.54899322511	0.0200536794714772	0.0119836870442306	1.67341481778196	0.0942456628019585	0.211163527589845	KIAA0141
0	NA	NA	NA	NA	NA	SLC13A1
0.120970953889089	0.0900382062431103	0.807403038539248	0.111515812977379	0.911207326866235	NA	CADPS2
0.368290945292848	0.172509623774304	0.242077525923755	0.712621393150879	0.476080070042755	0.660016742065475	PCDHB4
0.0456776946416596	0.0766448396945618	1.21997647104526	0.0628248507357635	0.949905976928529	NA	PCDHA6
1.58052972998644	-0.183235571061502	0.130863704029884	-1.40020162519363	0.161452949330207	0.313967500632999	PCDHGA2
993.821479983947	-0.088334650414365	0.0228714888754639	-3.86221688038546	0.000112362746471778	0.000781817891580091	HSPB11
395.151130232245	-0.0173672007342681	0.0255179294812944	-0.680588162413369	0.49613211929536	0.677137801996725	PHLPP1
74.4969038865369	-0.15036560274553	0.0527920536326538	-2.84826204700859	0.0043958712497337	0.0181261637026239	ATP8B1
457.594920068211	0.0603936663184522	0.0709800003705387	0.850854691507152	0.394850076226021	0.585114717596865	IL12RB2
507.009648883161	0.460155220981007	0.0296864241046176	15.5005270880514	3.4405798952304e-54	4.0329523962931e-52	SMARCD3
1078.47880664015	-0.0180915866406408	0.010496818020842	-1.723530559901	0.0847926236999751	0.194742404339776	WDR70
18897.3614293739	-0.00263323809817233	0.0230123096007482	-0.114427371431102	0.908899017230466	0.955423119680983	FYB
1.23427192374773	-0.266124653804247	0.124282416130395	-2.14128966985187	0.0322506856574623	0.0923636263745972	MPP4
660.588889029547	0.09353697937628	0.0174119741157704	5.3719916394524	7.78717202672645e-08	1.04823708782993e-06	STRADB
7256.45841844165	-0.0810136309689625	0.0240254598286334	-3.3719908608122	0.000746269247153458	0.00404082848238093	BZW1
0.0363705776380855	0.0934182448096921	1.35667034699952	0.0688584703102714	0.945102275908204	NA	PGR
100.645236023151	-0.0103147744253154	0.0297719379530656	-0.346459623877234	0.728997322878687	0.852498943098093	C1QTNF3
3108.4814341163	0.0257707847409258	0.0191905263039562	1.34289098343348	0.179307276466703	0.338711964725881	ME2
886.935445604601	-0.0366008751923922	0.0190969177542646	-1.91658547538221	0.0552906147023235	0.140320334766349	C5orf22
3011.05702319169	-0.049256019007663	0.0177447842163321	-2.77580264753675	0.0055065622327135	0.0219177003938999	CCNT2
333.569997526715	0.0328339919988482	0.0246949201154827	1.32958486382236	0.183655087894996	0.344655671200379	FAM135A
6.05561080120698	0.527637021632733	0.109574992173357	4.81530512726813	1.46975134017611e-06	1.60107231790782e-05	COL19A1
212.676301426246	1.06410028720288	0.06745575747183	15.7747882031753	4.63951788505252e-56	5.90256061985727e-54	EPB41L3
23.884214194608	0.490405933481241	0.097090320376826	5.0510280693058	4.39438483446601e-07	5.23452463726396e-06	COBLL1
1506.21464707791	-0.122054893360658	0.0184347906157217	-6.62089935844273	3.57019990154825e-11	7.13971541972879e-10	DLG3
0	NA	NA	NA	NA	NA	KCNK2
0.00480438037721618	0.048383448304807	1.35667034699952	0.0356633786621888	0.971550771558386	NA	SERTAD4
4041.52480915716	-0.0595366294101906	0.021067881030661	-2.82594292817319	0.00471416624967647	0.0192233564972149	TRAF5
717.670563655141	-0.0302892326995176	0.0272038645296743	-1.11341653927433	0.265529574908428	0.447215818670528	MRPL22
1018.6121295726	-0.0638543424168608	0.0266730291223868	-2.39396665912488	0.0166672637900798	0.0544050224069804	GEMIN5
0	NA	NA	NA	NA	NA	OPRK1
3891.18910777155	-0.0019631429946409	0.0177273128863562	-0.110741148826444	0.911821614596731	0.956806319211253	NFE2L1
1.5616690072115	0.0752196477389194	0.164715476162973	0.456664118582857	0.647912485033677	0.796523433692696	SEMA5B
3831.9252305557	0.0130873052990932	0.0151137329060604	0.865921435851584	0.386533247013482	0.577355559193478	GSK3B
49.9912593389077	0.345640702973083	0.0514446289664053	6.7186936696306	1.8336092074734e-11	3.75811836059561e-10	ITGB5
1204.80840273101	0.0771071201896388	0.0212608580244516	3.62671723318785	0.00028704733853466	0.00176990960271726	ERC1
9107.18081547567	-0.0400309244286866	0.0164055321596144	-2.44008691941313	0.0146837284279095	0.049056004334787	XPO1
1.12158175865135	-0.0401483471064496	0.12582784977622	-0.319073616674304	0.749670689671084	0.865892899280271	LINC01587
1530.79425173	0.101403793430471	0.0184613848460416	5.49275118178435	3.95720138375557e-08	5.59893904644657e-07	RNF13
0.849456682371668	0.116923993231101	0.175658401892661	0.665632796218594	0.505645838369746	0.685786002923295	TRPM3
641.64322814409	-0.0523907524818433	0.0164144289703614	-3.1917499278496	0.00141413708338126	0.00696870544773788	PALB2
1607.86728938889	-0.0449040381011941	0.0213289532119133	-2.10530904423911	0.0352644153502144	0.0989833564584512	DOPEY1
1122.36199865943	-0.0556976038096384	0.0179462329418463	-3.10358190435414	0.00191193306126518	0.00897521659193286	LYRM2
608.884680768765	-0.0185335209913067	0.0145460992858587	-1.27412309149605	0.202619795978625	0.3694373291432	BCKDHB
9431.85058179448	-0.0508160535001024	0.0164491356397301	-3.08928411881807	0.00200639462741064	0.00932770835621966	KAT6A
3965.78647463617	-0.0375739365975251	0.018754594781418	-2.00345232917287	0.0451287594895042	0.120203811552597	ZCCHC6
1023.05229704787	0.0641641539095437	0.023410252342225	2.74085699596714	0.00612791717067717	0.0239803397932754	ULK2
2.98941591921827	-0.259710996024783	0.111753544680201	-2.32396204315473	0.0201275284687841	0.0633415041214213	GRHL2
3984.33417374428	-0.0518017702013147	0.0173725280091231	-2.9818210783204	0.0028653940652736	0.012600567382446	TNPO1
1685.3371647254	-0.0038095731851998	0.0546389077752557	-0.0697227184860573	0.944414359045734	0.972796361256505	PLOD1
354.630522202187	0.057425181693614	0.0410091310920493	1.40030232693098	0.161422804335337	0.313946408649378	P2RX5
824.671357660331	0.123650418313395	0.0435826430805366	2.83714822171066	0.00455184753584096	0.0186807202110169	ITGAE
2596.35647969605	-0.0358651645247548	0.0117684606560949	-3.0475663362294	0.00230702599488172	0.0104930958526105	DIS3
778.944910275396	-0.0825775585274697	0.013612629081004	-6.06624613335744	1.30934424218357e-09	2.2778514034252e-08	PIBF1
983.128933273609	-0.0864517947955314	0.0148172833918464	-5.8345239481013	5.39443601497818e-09	8.66682053186715e-08	TDRD3
0	NA	NA	NA	NA	NA	AC000111.6
277.441227950935	-0.0490798201763585	0.0200902633408423	-2.44296549744981	0.0145671298635975	0.0487601565070601	NUFIP1
2276.55466595146	-0.0769371149702449	0.0198088118145795	-3.88398434446321	0.000102758527068068	0.000722704184640301	PDS5B
2560.11888638408	-0.0699456258273774	0.024337473943366	-2.87398872989625	0.00405323426305694	0.0169116214812549	OXCT1
465.02534459326	-0.00309204070838844	0.0183746579201997	-0.168277457018086	0.866365007653287	0.932030305394092	RRAGB
0	NA	NA	NA	NA	NA	EPYC
14275.8499889328	0.0574549949669151	0.0247714996162684	2.31939914243957	0.0203734041114229	0.0639352680713127	CYLD
150.289017133334	0.0116999292026821	0.0252832537308893	0.462754095149864	0.643540638659745	0.793448289006225	SLC27A5
636.565120553225	-0.0342573958181361	0.017558200360485	-1.95107671143979	0.0510479210929984	0.132157067288243	ZNF324
855.576910000591	-0.0468303498177283	0.0234371386957166	-1.99812572796214	0.0457030310988835	0.121423409533256	ZNF671
172.383029086146	-0.0426943286514311	0.0337619132142774	-1.264570771818	0.206025236063859	0.373669479384727	ZNF416
967.260232152479	0.0153751829193973	0.0192636735456535	0.798143868196229	0.424787006794806	0.613274238936113	ZNF586
245.306054970367	0.00862240116100225	0.0252435785439986	0.341568100020911	0.732675947292762	0.855011712682112	ZNF446
1943.28350970444	-0.0579377170701837	0.0199345170094833	-2.90640184774086	0.00365611581773201	0.0154958233445811	ZNF264
18985.2492948763	0.0988014397075779	0.0265887141554976	3.71591642716387	0.000202468502145625	0.00130976781968822	RPS5
0.379177521014787	-0.0207921631556426	0.262064510192273	-0.0793398661283349	0.936762297641833	0.969249194303638	FAT1
5911.52819501678	-0.049541798024092	0.0120335645977654	-4.11696780464301	3.8388967525112e-05	0.00030066554470306	YTHDC1
1371.46136489652	0.00374560046881479	0.0176510599888739	0.21220257996833	0.831948994051324	0.914077853846736	CHMP2B
12621.081229496	0.140508528354585	0.0211949378165338	6.62934374098409	3.37182557898749e-11	6.764616996511e-10	SMAP2
2093.82984543268	-0.0428688947607035	0.0211495098521949	-2.02694507155468	0.0426680304249401	0.114930832964055	PPIE
1597.55675281701	-0.0599067685219942	0.0251500197918604	-2.3819769931705	0.0172199732524178	0.055871190429289	ZMPSTE24
5802.26723507846	-0.0217065264040666	0.0181154355812207	-1.19823375522742	0.230826027753273	0.40571505057813	STARD7
1550.46120850882	0.0463734839204188	0.0205767349640085	2.25368524216948	0.0242159764315961	0.0731676742494781	NOA1
3592.56616766261	-0.0915148972018048	0.0166950620177209	-5.4815547917502	4.21604106734504e-08	5.93031178807631e-07	REST
100.215901423087	0.895405746696885	0.0545011465675513	16.4291176074081	1.18368821486834e-60	1.77253062491553e-58	HAL
4684.14277721639	-0.0342881854398442	0.0217112493475006	-1.57928200680867	0.114271387096156	0.24443657999784	SSH1
3849.65188323906	0.0896122976641364	0.0291407509470219	3.07515402835885	0.00210393867320569	0.00970764686058063	GSTP1
6626.74800580119	0.36401966518565	0.0353608580205924	10.2944239920215	7.46650958285996e-25	3.13243097070735e-23	APLP2
266.110480750493	-0.023272743300899	0.0191842122180626	-1.21311957125803	0.225084108363243	0.39837455971523	FAM234B
1.71986995352221	0.125212110460174	0.181557587416028	0.689655068908014	0.490411127669085	0.672202385260778	SLCO1A2
4814.48819140055	-0.00865133377185497	0.0130532153774601	-0.662774153469792	0.507475209527056	0.687229753661284	WBP11
4730.53421193363	0.0342971500477632	0.0244482729465133	1.40284551480576	0.160662911192921	0.312959811687266	EIF3I
0.141964621824124	0.241304510523418	0.557626830581001	0.432734756094859	0.665207476914195	NA	NKAIN1
2.75471825605318	0.405962878324717	0.101308616731949	4.00719002411065	6.14454255751228e-05	0.000456794275392736	COL16A1
3660.04579760001	-0.0503993046340654	0.0165093823592027	-3.05276742263903	0.00226741598670717	0.0103429992910617	TXLNA
0.00497989344897886	0.0720748797145516	1.35667034699952	0.0531263028442805	0.957631274401988	NA	APOB
6395.2072019411	-0.0227991813744596	0.0183911693607144	-1.23968089941911	0.215093444688595	0.385620641485878	NCOA1
673.499369458346	-0.0181840399150407	0.0124812333133777	-1.45691050383223	0.145141086194965	0.290662949490902	AGBL5
28.1092636207677	-0.0607473452223159	0.0642384406110647	-0.945654107485488	0.344325037067737	0.535763184106044	EFR3B
460.054031687281	-0.0489468623454583	0.0268665030961274	-1.82185460349373	0.0684770500106057	0.165748887305242	KIF3C
4178.41480088549	0.026760968466782	0.0218898101457853	1.22253086201091	0.221506940407662	0.393847444264208	RAB10
0.10633039983086	0.0144711149501147	0.563274897907799	0.0256910347041302	0.979503774768065	NA	GCKR
8768.42138907212	0.036483564813691	0.0187711967588466	1.94359290365952	0.0519445622550732	0.133891365911466	HADHA
122.925333490449	0.0973821060103449	0.0323733060761117	3.00809888805899	0.00262887580653626	0.011715210895225	MAPRE3
3966.86954369736	0.00383621788395029	0.0167985223670999	0.2283663884309	0.819361417242937	0.907013203410578	CAD
1268.7275014542	0.0363131828619185	0.0251300939124695	1.44500784550988	0.148455681950407	0.295429355757734	CD59
1406.44743301232	0.237904160184502	0.0399469484001011	5.95550272831101	2.59273573868444e-09	4.34859862881065e-08	CD82
622.083043624394	0.0199862430305372	0.0264654834891527	0.755181481522108	0.450140098396249	0.637150497919923	BCORL1
7853.40418619368	-0.155965875234594	0.0226151632731259	-6.89651776336858	5.32927043071576e-12	1.14790211059953e-10	ATRX
290.485942213307	-0.0376950857089565	0.0257210042183259	-1.46553709135895	0.142774440389027	0.287265294815519	AK6
7167.71804957796	1.15114505690383	0.06064793146019	18.9807802045064	2.4591700345481e-80	7.6964644571252e-78	FCN1
882.059063994585	-0.0793246005401309	0.0141989670494508	-5.5866458640172	2.31497116753825e-08	3.38717403601891e-07	MYNN
0.616427811823015	0.461271530442943	0.188676302516348	2.44477724171522	0.0144941633196021	0.0485834667895026	MECOM
1066.05032711199	-0.0879189385741048	0.0270595630596619	-3.2490893655695	0.00115775100015736	0.00587072797341619	SCAMP1
2286.51535372585	-0.0404848353870047	0.0195107614384028	-2.07500027688918	0.0379865091094275	0.104847321245062	PREP
701.187854429441	-0.0922003676155697	0.0129234846865187	-7.13432714566141	9.72617550525298e-13	2.23494944778196e-11	HACE1
749.142985663296	0.0338944118101135	0.0225332364393609	1.50419634131682	0.132530819537799	0.272005840322284	SEH1L
659.943632799812	-0.0562530830483897	0.0165088339197292	-3.40745344716099	0.000655720929103802	0.00362325175108787	WDR47
3057.3594606845	-0.0391813600555768	0.0184561051264397	-2.12294846540762	0.0337581705476746	0.0957088018507628	WDFY1
155.941262345873	0.0915225354486023	0.0478718496096578	1.91182367497533	0.0558988140477836	0.14159977201566	OVGP1
1424.73796574469	0.0150596020948239	0.0255509618296663	0.589394723972337	0.555596514975336	0.725632999091635	SLC25A24
1987.73034730087	-0.0779749218639028	0.014134010594475	-5.5168291648503	3.45170668859322e-08	4.92604032069777e-07	MAP3K4
459.393460175566	0.933893325278862	0.0506443927839868	18.4402117182487	6.2496058885178e-76	1.5773702862334e-73	PILRA
1.70722166813656	0.185784017296801	0.12138881481727	1.53048711758548	0.125896199790471	0.262328453052089	IGSF9
2812.64487596197	-0.165190089261361	0.0301409626117179	-5.48058439238898	4.23923245561823e-08	5.96025418524185e-07	ABCB1
502.847787505072	0.0994798762466717	0.0309254952586276	3.21675935711713	0.00129647292620838	0.00646727975319472	ZNF213
2970.6803351043	-0.00133489561800826	0.0211667612712475	-0.0630656528366272	0.949714224897837	0.975292956638427	AKR1B1
3882.46253577326	0.00568240649162771	0.0190094033597149	0.298926083270451	0.764996444945755	0.874820729957151	CPNE3
2032.76973581673	-0.07978740881263	0.0170732146751325	-4.67325048801982	2.96469820601259e-06	3.02333528033809e-05	RRN3
32.7587361004702	0.704056906221952	0.0746357747630832	9.43323638639573	3.97626828196125e-21	1.40775190520974e-19	CTTN
16.3722613642574	0.162127253246221	0.10400938649923	1.55877520965304	0.119049593630735	0.25166464923074	WNT11
1327.39716415289	-0.0467489705981088	0.0153649581143791	-3.04257065005333	0.00234566747213729	0.0106256122268752	MTIF2
3067.42772018894	-0.0645445903643915	0.014212168817578	-4.54150180685732	5.58549071911587e-06	5.3721297798454e-05	DDHD2
5.5937589422352	0.0999135761246745	0.062911380871883	1.58816377482073	0.112249310209827	0.241166105693482	TTC39A
5720.83584052266	-0.0946731102966244	0.0166023721626487	-5.70238453692875	1.18142935863293e-08	1.80454829854246e-07	EPS15
392.669668136444	-0.0195814297111648	0.0880324833028764	-0.222434139950304	0.823975937582907	0.909725012118822	ORC1
105.644976975783	0.447049872465839	0.0429419995322884	10.4105509136737	2.21933569177035e-25	9.45014274086212e-24	MGST2
1512.30935632582	0.0517368958571307	0.0242282788954095	2.13539294641904	0.0327289263628151	0.0933573831914897	CHERP
2922.94548123083	-0.093709044929833	0.0137865295492935	-6.79714532905312	1.06712439595185e-11	2.24447528360921e-10	ATG16L1
785.331402388218	0.0184848471034651	0.0338621795597751	0.545884740550585	0.585145168220319	0.748458735074028	USP40
1804.32080738899	-0.0557248266278642	0.0133252835981505	-4.18188672814429	2.89099998921469e-05	0.000233978863880145	POMGNT1
140.069924554921	-0.0435557587388549	0.0839436674157511	-0.518868904346705	0.603852163547781	0.763432080894967	RAD54L
938.817205836326	-0.0172089380739595	0.0187438917734013	-0.918109124935303	0.358561738110152	0.549724805218009	MAST2
4750.75629976803	-0.0136311755864182	0.0253340764267077	-0.538056937889708	0.590537740423367	0.752925394631935	DNAJA1
6513.66555026522	-0.000580176136928977	0.0274266840443907	-0.0211537105976774	0.983123039602029	0.991167147840888	B4GALT1
1165.68573752185	0.00372455194488925	0.0190564523210685	0.195448338554152	0.845041977516129	0.920472146242292	CHMP5
2954.39721637549	-0.0361225454701256	0.0130555667066736	-2.76683090682389	0.00566041063354077	0.0224359006582986	NFX1
0.208405230536003	0.0409570231417774	0.312128067439322	0.131218648415012	0.895602344206363	NA	AQP6
2809.56760404024	-0.0726567601508125	0.0183899161896738	-3.95090219016932	7.78571408425679e-05	0.000563788740617734	DIMT1
401.307853855524	-0.012457785892821	0.0226332154704762	-0.550420505167349	0.582030987608827	0.745969278807219	IPO11
0.0182096509610001	0.0767295084166184	1.35667034699952	0.0565572237841839	0.954897910444223	NA	FOLH1
6327.50873340121	0.00111122769055497	0.0167014004044274	0.0665350008769559	0.946951892765452	0.97396409306518	EIF2AK1
156.930867671966	-0.0502144220235705	0.0777289315119461	-0.646019712954026	0.518266588965799	0.696354674574448	NME8
109.753369861657	-0.155304408059704	0.0640037631990038	-2.42648869843518	0.0152457251586055	0.0505611381041513	EPDR1
1063.65313885713	0.216170972961766	0.0302352081779568	7.14964394124355	8.70032750727927e-13	2.00806895276784e-11	SNX10
1701.84315965263	-0.0204965257905609	0.0172843440409392	-1.18584342813435	0.235684137557339	0.411828003932392	SEPHS1
1609.55117523653	0.02518375806291	0.0284647380233924	0.884735283430816	0.376299421069887	0.566997705902071	MRPL28
5.06238269021758	0.292746000263732	0.113391148707812	2.58173590795948	0.00983047788465738	0.0352235501183111	HBQ1
538.808991865086	0.017611821376202	0.02516485639452	0.69985781361491	0.484016105381004	0.666832943055106	ITPKC
88.4427291032869	2.23106597123691	0.195077445029473	11.4368217755766	2.73730217948257e-30	1.44467700356267e-28	CEACAM6
39.2982666811935	0.0505351116226795	0.050232211547547	1.00602999680486	0.314401140682215	0.503443975437774	FAT2
3316.43183931052	-0.0188045137145998	0.00992141639412211	-1.89534568126185	0.0580466199108081	0.145988835048904	RBM22
5201.0656195146	-0.0113694929760535	0.0192946822869984	-0.589255257326249	0.555690054320442	0.725632999091635	TMED2
682.46326970253	-0.0330907318162819	0.0290640680145401	-1.1385443978361	0.254893230877501	0.43455031167236	ERO1B
2272.00318258835	-0.063017787265379	0.0166351286554305	-3.78823564101544	0.000151720915554741	0.00101787984868526	ZFAND6
1.14455989090668	0.165808296765349	0.153985772492687	1.07677673126082	0.281580023021447	0.465758151287048	HSD17B2
1858.36856474535	-0.0474236424019858	0.0257139017761175	-1.84428029689496	0.0651423014210391	0.15952727758797	TXLNG
5.23824651909058	0.237567742502046	0.0867975797532387	2.73703187551358	0.00619962855678241	0.0242125567870564	PPEF1
1291.92800147963	0.508031739760942	0.0515519885310963	9.85474574767364	6.5381962029146e-23	2.52624600694591e-21	LAT2
19156.3615342937	-0.041044199945305	0.0131406141991772	-3.12346130273538	0.00178737367159062	0.00848724530416804	HUWE1
759.39102163877	-0.0486557463935128	0.0245627178577001	-1.98087795802531	0.047604961512324	0.125355903091351	ZW10
180.031876003009	-0.0416066005668107	0.0217559643072771	-1.91242272597836	0.0558219953661026	0.141439523070994	ALG9
3.73237794776987	0.0924849450036501	0.121410615444125	0.761753366172606	0.44620721787338	0.633567024040463	MYBPC2
0	NA	NA	NA	NA	NA	NOX4
563.949697414136	-0.0164682734735685	0.0156830868038577	-1.05006582438335	0.293687850097329	0.480252293458179	ACOX3
1271.46366576579	-0.101930854783735	0.0213308967613493	-4.77855459731207	1.76559822859778e-06	1.90216618796642e-05	MTMR2
2903.20658295246	0.286261802653604	0.0497849906780601	5.74996196152262	8.92635298325712e-09	1.383695241788e-07	PPP1R15A
23.2360266538283	0.234778289931624	0.083317945470328	2.81785980926805	0.00483449132198817	0.0196347099538365	HSD17B14
274.646869542363	0.204322427160263	0.0375880384589004	5.43583638671845	5.4539984520843e-08	7.52950108314434e-07	TRIP6
2.62165459297623	-0.03078993477054	0.0922059800844709	-0.333925573399176	0.738435721573692	0.858468213591317	ACHE
15084.2201756392	0.246059891654885	0.0234129472370046	10.5095650352802	7.80527027693353e-26	3.38809353477377e-24	FTL
8058.96971594424	-0.023788322319449	0.0170785425960966	-1.39287776961051	0.163656755882783	0.317034814710136	SRRT
3442.18507396411	0.00610393305652236	0.0185275730969531	0.329451300749484	0.741814597532042	0.860697659119914	BAX
776.200830248877	-0.0142464127494322	0.0108875875175131	-1.30850041173183	0.190703635009425	0.353937713626875	NLK
2609.86794832751	0.0305481423154232	0.0175990071694867	1.73578782150778	0.0826013582608953	0.190952232946627	PIGS
27.1012305130072	1.61441873293551	0.223820855787211	7.21299508599126	5.47343907668377e-13	1.28028567102371e-11	ADAMTS2
44.8053411880218	0.438542286724858	0.172532420192047	2.5417964127363	0.0110284390336582	0.0387294722213198	TMPRSS11E
5864.91850603798	0.0403692107472025	0.0131023890166029	3.08105725574535	0.00206266981091872	0.00955102486644816	ATXN7L3
1649.74769781614	0.0537415019312027	0.0144390513407168	3.721955179954	0.000197686118155915	0.00128254196515872	PGS1
3451.35174953395	0.0443717867444874	0.0172197182477271	2.57680097352024	0.00997193494428087	0.0356391056242045	PSMC5
1729.02169176489	-0.0137072944012343	0.0135129822613096	-1.01437966365731	0.310401624307113	0.498826168726045	UIMC1
74.0363248814598	-0.0958356636087428	0.0626481874035509	-1.52974359802964	0.126080207423778	0.262606964710634	CETP
0.210244909892714	0.482913869636632	0.476394152932315	1.01368555147914	0.310732820580557	NA	MMP2
6.79013662493246	0.358075117379711	0.101389789714967	3.53166840947548	0.000412946818662957	0.00242385532327355	MT3
224.487875113795	1.22026453208166	0.0650893197842364	18.747538553586	2.02760905419944e-78	5.68027830243701e-76	LPCAT2
799.898115902097	-0.190932819793366	0.0560525560860275	-3.40631780467475	0.000658454826531292	0.00363565254161727	GNAO1
1411.77694594481	-0.0530251557014871	0.0195439453126553	-2.71312444100792	0.00666520716379805	0.0256613345559586	OGFOD1
7825.24615543338	0.0385518566817468	0.0230901782492979	1.66962144100898	0.0949942855369666	0.212617904201562	SH3BP2
2026.1990493407	0.00879536201897665	0.0143989947027261	0.610831672666112	0.54131102296118	0.7150084867737	NOP14
16132.724339224	-0.00796785515706982	0.0132585025730857	-0.600961919579385	0.547865350021164	0.719892293435017	ADD1
353.749356594304	-0.0772053622881117	0.0258472709243059	-2.98698313312104	0.00281745266401372	0.0124246605644128	L2HGDH
417.346270116336	0.0254881094082741	0.0218676807803661	1.16556070414008	0.24379210338943	0.421688286940092	TXNDC16
2699.93328792569	0.052090607790791	0.0232002327330321	2.24526229500384	0.0247512990537777	0.074470429387241	C14orf166
40.4294870962186	-0.0019716465733989	0.0421680084522758	-0.0467569289080924	0.962706957214847	0.982003768983544	NID2
2156.96362878115	-0.0413725051299546	0.0161212955828584	-2.56632631771515	0.0102782084159186	0.036533456989552	GMCL1
12617.5891189749	-0.00268596478536229	0.0140070187570304	-0.191758491364491	0.847931386580919	0.922000650293241	SF3B2
1078.64824184918	-0.0570687750514919	0.0154250551977643	-3.69974527285733	0.000215815975093993	0.00138466432400916	KLHL42
21641.6102659395	0.0573325182150069	0.0178681933802242	3.20863542245183	0.00133366485990735	0.00663272034332121	GNAS
2586.15516473685	-0.0297946833371126	0.0142076453681476	-2.09708805119178	0.035985781529354	0.100620648752298	DNM1L
0.175369308963764	0.224432071046579	0.474717369441246	0.4727698742322	0.63637736921894	NA	PTHLH
1.84719989972097	0.173316919177239	0.131714412918217	1.31585386395681	0.188223096328828	0.350685691499186	PHACTR3
923.651261615148	-0.0779588008116048	0.0266446410148742	-2.92587168909818	0.00343492576743111	0.0146861846643841	ERGIC2
0.0109207077297283	0.07386745546645	1.35667034699952	0.0544476081679082	0.956578549248717	NA	TFAP2C
284.075603863485	-0.0383968577318231	0.0844541430997516	-0.45464741364401	0.649362918400741	0.797829515847681	AURKA
559.242979554619	0.0774437175295438	0.0343737625714209	2.25298924924594	0.0242598268320514	0.0732452055144426	CASS4
3.08719244167226	-0.0241231553986966	0.161388214565963	-0.149472843872604	0.881180536077014	0.940789630811295	PIR
51.2371632865112	0.0512803140767839	0.0231176315811008	2.21823390068672	0.0265388883965553	0.0787809532530581	AAMDC
159.94572723201	0.402859491329695	0.0381754177745981	10.5528508871423	4.92787375703491e-26	2.16611889008317e-24	RFX2
515.001998221682	-0.153868151431017	0.0245570100260163	-6.26575268194316	3.71028814040675e-10	6.79466869106555e-09	METTL2A
28.6902707043484	-0.104480718179784	0.0661095330856625	-1.58041833459029	0.114011095495192	0.244063286984475	SULT2B1
737.73080040988	-0.0547419509410441	0.0198342723166466	-2.7599676997023	0.00578070766414797	0.0228231118663856	ALG6
2495.31557417719	0.0262679104386627	0.0189861627209277	1.38352919569727	0.166502661619462	0.321034610689028	CNOT3
37.8137512609033	0.0925349988295822	0.0697555158311055	1.32656174536263	0.184653697350896	0.345867901489676	GP6
7528.2512903309	-0.170488896498747	0.0223300028200376	-7.63496977016772	2.25873418544048e-14	5.69634196629578e-13	PTPN4
5452.41446934825	-0.0256167526348357	0.0123396062076345	-2.07597813121351	0.0378959736340171	0.10463434378684	DDX18
6561.72630752796	0.0256486479365954	0.0223817350641845	1.1459633430135	0.251810319873859	0.431097744073284	KHSRP
65.733152856216	0.518840883893252	0.0497471744188617	10.4295548431497	1.81737712673781e-25	7.75967966378079e-24	GNA11
41.9751675985269	0.261947840255321	0.0551482739871318	4.74988283978648	2.03534532941988e-06	2.16152707074496e-05	ASAP3
1656.08957194807	0.0349673863110454	0.0137787115060637	2.5377834709477	0.0111556982009861	0.0391149323993124	EDEM2
41.3928946297889	0.0805354951296234	0.0467035469647688	1.72439783193289	0.0846360487005716	0.194511265691129	DNMT3B
0	NA	NA	NA	NA	NA	REM1
1184.04054004399	-0.0399811543679242	0.0919611509144997	-0.434761352705301	0.663735659960345	0.808316858624029	TPX2
5.99584692178862	0.100442895568017	0.0941415991064504	1.06693424077534	0.286001531550247	0.471179130016743	FER1L4
685.035824715266	-0.0499853650574324	0.0200362387648876	-2.49474792369858	0.0126046638127972	0.0432790085956242	PDRG1
3.38618413251028	0.433541694934412	0.0936476799886842	4.62949744176042	3.66554254565223e-06	3.66519121569578e-05	EPB41L1
0.0263042076376887	0.096377209136548	1.35667034699952	0.0710395191799545	0.943366303168532	NA	SLC15A1
4906.75483263996	0.0108279279340769	0.0264059943115437	0.410055679264589	0.681765103744411	0.820787907827698	DOCK9
3639.69446473506	-0.0307274995021357	0.0133306269878874	-2.30503032828506	0.0211648749209277	0.0658184708267362	ANKRD10
467.738336444934	-0.0869536717137372	0.0185125210367159	-4.69701946813629	2.63985298900544e-06	2.72401843049466e-05	TGDS
287.443402732487	-0.0284978354180638	0.051664254925819	-0.551596755996614	0.581224659495932	0.74521049439755	DOCK3
782.531102432595	-0.00999689344768801	0.0248329500427137	-0.402565681100833	0.687267760729036	0.824494752665465	C3orf18
907.69183561356	-0.010966031873761	0.0157310157449314	-0.697096236604704	0.485742569239749	0.668173575487711	COQ9
10.5924231573527	0.817616210439724	0.120785183866585	6.76917635314305	1.29517594330715e-11	2.70414419597624e-10	TMEM40
57.4337480841484	0.0191106924009673	0.0297260358458782	0.642894077772473	0.520292832463424	0.698177969283873	KIF9
0.0290359978642658	0.0898995650591663	1.35667034699952	0.0662648559084325	0.947166962625208	NA	ARHGAP28
932.378813072143	0.0713551679793679	0.0181049915914721	3.94118757906398	8.10791887679683e-05	0.000584416253079481	CRLS1
0.014262886844742	0.0560077152565026	1.35667034699952	0.0412832162067756	0.967070113189877	NA	DEFB127
1235.98132458953	-0.0401490576192641	0.0266227550810172	-1.50807298106767	0.131535849477459	0.27040708625171	PPP1R13B
2014.36399213586	0.01545976842753	0.0149711988232908	1.03263396672544	0.301775226243927	0.489132490328665	ATRN
32.4710272643209	0.937571084086763	0.0847879937259366	11.0578283892093	2.00902767627036e-28	9.76343776152692e-27	SMOX
142.780304374941	1.24517336846996	0.115679965486316	10.7639500343493	5.09388724272544e-27	2.32395610839035e-25	SIGLEC1
3724.88753711939	0.198678305166258	0.0238383552177812	8.33439653663951	7.78944542049815e-17	2.25937231997526e-15	FKBP1A
2171.00917771246	0.0508438813283524	0.0145875149457487	3.48543816526955	0.000491331766251907	0.0028158231621289	NSFL1C
29.4039239810287	0.00109211964182663	0.0536227831079875	0.0203667094195257	0.983750840373862	0.9915126256338	SLC4A11
653.934556495688	0.019876568370825	0.0274601363765271	0.723833563616802	0.469167921007519	0.654003242138404	C20orf194
368.195228838734	-0.0408884085767135	0.0157751469719505	-2.59195103851752	0.00954333524207058	0.034382152995405	ZNF343
236.453767087236	-0.115853018697836	0.0577766163845957	-2.00518870690954	0.0449428769216529	0.119841289854049	EBF4
22.1288033844186	0.917963943759576	0.135796482158374	6.75985069104359	1.38134018180808e-11	2.8649306607056e-10	CPXM1
5669.89244968014	-0.0197148571501336	0.0123540948479972	-1.59581558930072	0.110529971710433	0.238290040960351	MAVS
188.859261271373	0.140711517696183	0.0481927253179223	2.91976676496139	0.00350293443789716	0.0149422569310164	RP5-1187M17.10
1.22595662711829	-0.342436863840616	0.149656129688273	-2.28815795620197	0.0221283241521719	0.0681040575268487	F11
5458.84181978976	0.0229289739129549	0.0145990969990261	1.57057480435156	0.116281446215644	0.247467728968516	XRN2
1116.71598829698	-0.099042895428577	0.0158201333825325	-6.26056007453978	3.83597261237038e-10	7.01252540007919e-09	KIZ
2158.68783835299	0.00360439752953289	0.0315465393149912	0.114256511420891	0.909034455528813	0.955533396744987	DYNLL1
563.526006252927	0.112901841742248	0.0489035504102515	2.30866349774435	0.0209622613932966	0.0653246933014043	TESC
3240.78243994278	-0.0275212506212556	0.0201306035513682	-1.36713489742264	0.171583026675349	0.328061212405059	SNX5
32544.5812137212	0.031907826663228	0.0185519940065578	1.71991359268169	0.0854481493501097	0.195859874777383	RPL6
2177.77816996322	0.0739744398278572	0.0424161152657264	1.74401732370882	0.0811560690986115	0.188370186731081	SIRPG
2003.90367188307	-0.000705005752374822	0.0126273804191275	-0.0558315128692018	0.955476030449531	0.978646855772319	MAPKAPK5
1185.70512339303	0.0725388996541724	0.0340808950354716	2.12843294105608	0.0333012043853637	0.0947126491282885	P2RX7
794.358703951209	-0.137628536748353	0.0319708927768679	-4.30480742933559	1.67131052103858e-05	0.000142681411284627	ESF1
754.522975784886	-0.0664767197384366	0.0149412426629257	-4.44920956296278	8.61868909855299e-06	7.9522144079426e-05	RBBP9
7256.09285269188	-0.0190347445475327	0.0102270704285465	-1.86121183779098	0.0627142673217277	0.154853524604979	ANAPC5
1984.18657193247	0.0202960183432301	0.0136388675693744	1.48810143070852	0.136724146237661	0.278421211842025	SLC23A2
1485.85337196288	0.190989895985458	0.0223305566928024	8.55284973916564	1.20086182698431e-17	3.65241716220875e-16	SLC8B1
3350.61205037255	0.0408981628956606	0.0203897573700713	2.00581900771866	0.0448755619268822	0.119712790796593	TMEM230
164.67829787612	-0.109633059493164	0.0291750729785615	-3.75776470460674	0.000171437971778945	0.0011298155828102	DZANK1
3636.05997050498	-0.0270178235784557	0.0121770859196548	-2.21874295350472	0.0265042170007559	0.0786854941635987	KDM2B
2.19200256335045	0.00114052224446192	0.119398420704198	0.00955223894700833	0.992378531927076	0.995719123933114	CFAP61
0	NA	NA	NA	NA	NA	LHX5
371.159410092098	-0.0668259234637752	0.0150227890240727	-4.44830339803697	8.65512187366453e-06	7.97877317467095e-05	TASP1
1144.43355535706	0.173667265809208	0.0477710148075946	3.63541085548801	0.000277537956083312	0.00172070233984537	OAS1
8663.76919575252	-0.0440659121184039	0.0111034535876404	-3.9686672052608	7.22757354530058e-05	0.00052801440067057	GCN1
39078.8416081343	0.0693859274260342	0.0232747555228035	2.98116675631901	0.00287152382397578	0.0126186578375414	RPLP0
13395.1252705579	-0.0190251752137669	0.0209459011223317	-0.90830063135756	0.363719409047576	0.554770034843901	PXN
34.9195396436817	-0.047860793071202	0.044622454367487	-1.07257195395497	0.283463213916732	0.467908660651474	SIRT4
50.347424354059	1.30529219921557	0.104445930903964	12.4973006408049	7.72293363072699e-36	4.94283545686836e-34	RPH3A
478.066995990016	0.157271918667327	0.0526649697974583	2.98627188569881	0.00282401441335615	0.0124465820440512	KIF16B
1055.05905442474	-0.00101546806089205	0.0193126377819647	-0.0525804953397073	0.95806615793365	0.979611026543274	TRMT6
23.9185924754373	0.530724515782142	0.140473028970853	3.7781239549712	0.000158014229158034	0.00105490002772162	CHGB
4494.15965118553	0.0404776738593554	0.0209509389555809	1.93202194637549	0.0533567971548782	0.136622240576447	PEBP1
0	NA	NA	NA	NA	NA	TBX5
1366.05480357288	-0.0241915187699062	0.0155818227954908	-1.55254741934987	0.120531295683966	0.254058995219632	BRAP
7044.37192966655	0.0217976116634821	0.0189522611490986	1.15013250883359	0.250089298683068	0.42906725034996	ERP29
0.0308973320057477	0.0646328275805342	1.35667034699952	0.0476407756117611	0.962002534668129	NA	NOS1
13101.532475316	-0.038377187803013	0.0144017919316182	-2.66475088553101	0.00770453726396058	0.0288984782778253	FUS
2468.25627309647	0.0559395783510024	0.019489788375532	2.87019937175051	0.004102130615183	0.0170882978654841	IGBP1
7410.62293219846	0.155946383048609	0.0287012568700352	5.43343393478426	5.52797561553825e-08	7.61818814793046e-07	FXYD5
1163.08535819718	-0.0561024747373993	0.0298935746692271	-1.87674024796881	0.0605537034668	0.150805056316859	ZNF302
4781.32648222598	0.116123503819698	0.0271876822784197	4.27118069979328	1.94440773740917e-05	0.000163324744257869	GRAMD1A
0.0590532813341919	0.0615066704778468	0.943745047619361	0.065172972968706	0.948036279813576	NA	FXYD3
0.958343941539664	0.152637804038344	0.182098412074654	0.838216008032885	0.401909398050474	0.591709400262758	HEPH
1578.99278576703	0.00237412359468418	0.0226882826097658	0.104640956546542	0.916660714462991	0.959349063704517	CDIP1
84.8066671195225	0.0375172637190611	0.0330817357407134	1.13407784927346	0.256761894212947	0.43695801826549	CMTM1
6.96930463537151	-0.021028234348455	0.0622908409176279	-0.337581481300955	0.735678599524329	0.856685937162367	KCNH4
15453.2107114085	0.00607572503923105	0.0118973599493748	0.510678424884534	0.609576250592417	0.768371980941273	GANAB
7133.87743413656	0.0671456406007499	0.0185948559921505	3.61097932832039	0.000305042977333405	0.00186427066229322	GMIP
673.631572851306	-0.0681295368188039	0.0217480964743315	-3.13266666345787	0.00173226049630102	0.00826063640907102	RBM41
660.184782771057	-0.0447399408758939	0.107576209924677	-0.415890659349497	0.67749001481625	0.817716126816784	BIRC5
2262.67790044367	-0.211456304586661	0.0471700467085897	-4.48285128681364	7.36522584591381e-06	6.89116512106322e-05	LAG3
3467.58527377652	0.0479269554529221	0.019434320084868	2.46609890357003	0.0136593612402574	0.0463060039792392	MLF2
25.9616284330723	0.0810610780186674	0.0513258841618587	1.57934109353162	0.114257840945716	0.244424309506362	OTUB2
8982.79298859771	-0.0392521186683622	0.012478141485749	-3.14567026773907	0.00165706708940227	0.00795295640193571	DDX24
2279.69431070701	0.0128167621895995	0.0261941552020021	0.489298551175259	0.624630346649135	0.779405787380511	ZBTB25
1620.89387610315	0.0224413424788479	0.0230277884694607	0.974533117177514	0.329791904035994	0.520367896174162	NECAP1
13242.53358507	0.0127885057556815	0.022782905343236	0.561320233877819	0.574579250360729	0.739939886340817	ARHGAP4
52.7831619646707	0.0773353708718286	0.045574407343933	1.69690348989527	0.0897149081352845	0.203188139933298	ANKRD24
337.502590422351	0.124752927535071	0.034731314587414	3.59194372620378	0.000328220735142647	0.00198844838322869	DHX32
1351.31575748555	0.136725494984289	0.0170009709926375	8.0422168265271	8.82275971357478e-16	2.41158000660043e-14	RCOR1
3586.27491786283	-0.0599228455086231	0.018406889604706	-3.25545742901086	0.00113209867044678	0.00576587340748136	GPATCH2L
4338.33638088274	-0.14520699129282	0.0446256306793581	-3.25389219339339	0.00113835470927148	0.0057920805293561	LTBP4
370.660875545207	0.480569338682823	0.0295973797968465	16.2368879266139	2.76605160400453e-59	3.95292771920228e-57	BLVRB
1653.33278958522	0.0231660375190325	0.0155750761431615	1.48737876502799	0.136914802109267	0.278700654413901	SLC9A1
1428.47462624598	0.0108821269318503	0.0122785177054386	0.886273668606616	0.375470074524783	0.566372032118862	SPTLC1
10506.0766705046	-0.0111379717126199	0.0140609232405735	-0.792122360819153	0.4282893330067	0.616527795636753	PAPOLA
864.972230321935	-0.0424168971507651	0.0175640266524487	-2.4149870636214	0.0157357685557312	0.051851163243706	CCNK
974.977034274482	-0.0649251278217301	0.0327639783594403	-1.9816008638958	0.0475239304205566	0.125187816713421	PCBP4
1885.10036203152	0.0087708782894893	0.0833470276471086	0.105233246308737	0.916190730433851	0.959253568418557	RGS1
4258.34654531742	0.0664305426427194	0.02860890552505	2.32202321002992	0.0202316859038665	0.06357340097724	YPEL3
824.720726328738	0.0263408766617299	0.0268057420767705	0.982657991197958	0.325775792622357	0.515799311058933	MRPS33
964.738328425639	0.0963395042009734	0.0247349496119714	3.89487367923912	9.82499186275832e-05	0.000694693633565365	NDUFB2
2827.35255125024	0.0189247581841304	0.0204827225932112	0.92393763075241	0.355518789214339	0.546496637821276	NUDC
3321.70545287139	-0.00434708748859295	0.0161771015933837	-0.268718562685597	0.788146266073825	0.888886979795045	MAEA
513.442955013306	0.271711482473611	0.0340429280089343	7.98143691994715	1.4463949216144e-15	3.90913833003161e-14	ICAM1
2549.36903123465	0.118348410169272	0.0186790634711503	6.3358856482318	2.35981766351968e-10	4.42246786917219e-09	STRN4
501.917606068366	1.18651263522167	0.0597578138445947	19.855355457067	9.90591675729552e-88	4.76962271927812e-85	IRAK3
8535.21554918934	0.948110994913525	0.0580144881958795	16.3426589529211	4.90656867491473e-60	7.17574204760777e-58	LYZ
0.0155835405364167	0.074546278282889	1.35667034699952	0.0549479676089031	0.95617991694992	NA	SI
1104.88781269261	-0.0179089302203022	0.0216502126990771	-0.827194192926595	0.408127002548245	0.597183168860275	MUL1
554.245686195793	0.0723320032298498	0.0223407109387162	3.23767687735037	0.00120507212283641	0.00608030777757777	TFAP4
1899.5973924309	-0.0610746080294679	0.0192970082916497	-3.1649780684344	0.00155094641051918	0.00750837324794574	PDCD7
2399.63992269023	0.124132470163749	0.0172413170388354	7.19970927302976	6.03410785301603e-13	1.40722409445486e-11	SPG21
0.0224472146220053	0.0490392244512567	1.35667034699952	0.0361467504318306	0.971165345210846	NA	FETUB
2432.23704974154	0.0162642868942385	0.0242201050054167	0.671520081791596	0.501889270803022	0.68243596073868	DNAJB11
1.30510673118354	1.16067126821046	0.16305306800611	7.1183650967363	1.09214758393304e-12	2.49313952839916e-11	P3H2
0.137618709758083	0.0505704643559603	0.397260925976232	0.12729785652009	0.898704656755658	NA	THPO
0.187079336776646	0.0573886940023144	0.3466836791105	0.165536186040136	0.86852197034925	NA	CHRD
203.77018856836	0.0662738473999822	0.0432563533209907	1.53211822800194	0.125493262413577	0.261680500616812	FLT3LG
2077.40380616796	-0.0325284641411171	0.0180365874386893	-1.80347109738409	0.0713142606031968	0.171133446871511	RAB11FIP3
1568.87963079387	0.0790974561372557	0.019138719653271	4.13284992780263	3.58292681863121e-05	0.000283168840006821	GNPTG
636.721230962006	-0.059781335121464	0.0203287849665276	-2.94072347264713	0.00327446709356334	0.0141041834058976	ZNF268
4843.62021012805	-0.0413822145228145	0.011816852452897	-3.50196591586193	0.000461838696417469	0.00267174966391451	GOLGA3
5231.60025400371	0.110008081103125	0.0187013233432691	5.88236880801905	4.04435886705925e-09	6.60283252281447e-08	PABPC4
6.1740117296773	1.09250079413664	0.106781267419388	10.2312027244048	1.43723204608694e-24	5.9577551452163e-23	CD209
733.313067858576	0.0477499534703662	0.0310454652696444	1.5380653198667	0.12403264445272	0.25944724458206	CERS4
450.869638593646	0.182075635745074	0.0207228886855094	8.78620922537656	1.54691374268356e-18	4.9200975004845e-17	MCOLN1
3617.01567205913	-0.00184533555677444	0.0104825390814664	-0.17603898658838	0.860263313825172	0.92888255762589	USP48
374.563246899372	0.125936674184136	0.0268472002554726	4.690868060198	2.72048367730403e-06	2.80167744812715e-05	EFNB1
3394.87414187242	0.00602250510717223	0.0253134676074642	0.237917032962974	0.811945444393502	0.902683974749864	PDPR
2955.24994165759	-0.0241550081128913	0.0232317862791335	-1.03973959740612	0.29846089852927	0.485621561802472	AARS
14899.5800299828	-0.00371361713824832	0.0127386922422058	-0.291522635733704	0.770651634486933	0.878047406332139	GLG1
301.232266266588	-0.048286420225904	0.104588474038924	-0.461680129379587	0.644310722724148	0.793897349964475	KIF4A
3844.26605622412	-0.0493415099847065	0.0138520069702084	-3.56204773003836	0.000367973462795445	0.00219532412791117	TNRC6A
2410.90861888614	-0.0359774472551485	0.0225165446176875	-1.59782275060477	0.110082429931974	0.237507623512502	PLEKHG2
8.1736973941871	0.17923165216198	0.0738051266071099	2.42844447806576	0.0151637466937107	0.0503497947149893	DLL3
170.99564251733	0.0171796074118635	0.0321898253303652	0.533696819897239	0.593551309715351	0.755364617634162	NAT14
1544.1434199808	0.150609898876909	0.0388444109089983	3.87726046945972	0.000105639246032909	0.000740302616008051	PITPNM2
1456.05600788705	-0.00200942934803781	0.0160622961847572	-0.125102247208261	0.900442604260369	0.950944836300205	EXOC1
1230.99864086672	-0.107444694201188	0.0262401507381567	-4.09466756777997	4.22774553423487e-05	0.000327595325538373	RBM27
1.7791354069399	-0.123805242840932	0.119700759426427	-1.03428953528927	0.30100082756375	0.488383166585239	POU4F3
7398.06823983315	-0.0426922843654947	0.022458160097632	-1.90096981141372	0.0573059669042023	0.144483070387645	OSBPL8
675.932065953354	0.0298247333584092	0.019387204774264	1.53837201936407	0.123957679646935	0.259325100261372	DTX2
183.413955000851	1.02591227638397	0.0587674700716143	17.4571455115183	3.03747431023646e-68	5.76144445378608e-66	NLRC4
336.293292221095	-0.0116879340653302	0.0337038816771422	-0.346783025685046	0.728754330274053	0.852374029246843	PUS7
0.381265265914464	0.190043462259627	0.214750831282492	0.884948668765039	0.376184317123957	0.566958208711387	LAMB4
215.614812910539	0.133110138491512	0.109324817077183	1.21756561822132	0.223389086554078	0.396148318424604	NRCAM
42.3408031360945	0.0732378874999468	0.047230330531939	1.55065371499826	0.120984692112896	0.254877349828844	LAMB1
5.48988358802626	-0.195915520927486	0.0666323270864046	-2.94024731679317	0.00327950367097419	0.0141219904224655	SLC26A4
7.09940613084181	-0.273357409953097	0.0694245218118002	-3.93747630979913	8.23430583506559e-05	0.00059257086622223	SLC26A3
2269.69665201213	-0.0386492437123842	0.0246556774439971	-1.56755959353265	0.11698394824772	0.248523393178719	DLD
2058.68108683234	-0.0510476312379171	0.0171223857325612	-2.98133870099896	0.00286991186928236	0.0126151168220407	WDR7
1666.28323711172	0.027884350161418	0.0172377959131721	1.61762851247766	0.105742680573582	0.230285204502916	TXNL1
119.709198197408	-0.355666922253849	0.0974102148286799	-3.65122818874158	0.000260989220826406	0.00162939949016637	IL5RA
40.8876610952476	0.517893833336263	0.0449789545271161	11.5141367508674	1.11975246405811e-30	5.94989692149858e-29	ABCC6
4097.36509399674	0.142376895304142	0.022607870873471	6.2976693427249	3.02154189191153e-10	5.58236107385805e-09	CMTM6
4249.06510730525	0.099612810737678	0.0370196605300103	2.69080832486095	0.00712791350798824	0.0271257671521775	ITGA6
4.76042781717487	0.0700740021807214	0.102160846248633	0.685918380219554	0.492764578979234	0.674011320672746	RAPGEF4
411.975182348804	0.143415126370638	0.0550765716690265	2.60392253955942	0.00921635838662188	0.0334079648397157	AC013461.1
0.0117417742383459	0.079425385355189	1.35667034699952	0.0585443512721054	0.953315035847018	NA	SMPX
1285.41865364677	0.00786822461495616	0.0303254012803039	0.259459868056767	0.795280442648198	0.893267225083587	FH
5335.79765299814	-0.0295839140958097	0.0168033454354611	-1.76059667459892	0.0783066918801587	0.18353034141929	SEL1L3
13.0820523851685	-0.229331408748823	0.0748575369279161	-3.06357139388192	0.00218712011107159	0.0100249411417996	TF
12018.147310223	-0.00646799676133283	0.0150897176087485	-0.428636037402244	0.668188115394192	0.811434248311813	CDV3
23.8346570301157	0.0534692351292666	0.0593897896215481	0.900310229586445	0.367955178707765	0.558752703930952	MYO15A
3584.74776710539	0.0277658898333266	0.022017551223377	1.2610798336123	0.207280085511928	0.375158734459103	ALKBH5
0.212285168588792	0.0681286174153767	0.310565490331359	0.219369567889487	0.826362173988282	NA	APOH
11753.6091670334	-0.0165922380368381	0.0303855799798432	-0.546056321710656	0.585027222664421	0.74839963162593	NLRP1
29.9942538850965	-0.0657588651411504	0.0484533435100643	-1.35715846167544	0.174730866015009	0.332414559216567	PITPNM3
1819.37463750889	0.0133235080805023	0.0179249040053224	0.743295923735281	0.457302538936109	0.643736677959942	SPAG7
181.987226316624	-0.0413129554486304	0.0745188388793682	-0.55439612411981	0.579307778065056	0.743849820714781	ORC6
1.54096728092617	-0.060694267671758	0.10030708440793	-0.605084556390114	0.545122815103405	0.717904135687002	ZFHX4
0	NA	NA	NA	NA	NA	SLC17A6
0.456583372237579	-0.0594365601199707	0.223108456609466	-0.266402094403844	0.78992955239251	0.890008376687945	CPA1
432.808101210235	-0.0385413981155638	0.0190957626030446	-2.0183220181748	0.04355773504222	0.116844641605928	ZC3HC1
158.931509972849	-0.0495012206799486	0.0376644932102254	-1.3142675358369	0.188756188142493	0.351365159120657	ESR1
39.7674880449086	-0.161327062967879	0.07672570316751	-2.10264691371631	0.0354966457591581	0.0995018828772389	RGS17
11.0024264029902	-0.109669600549037	0.073780834605609	-1.48642396274411	0.137167015406439	0.279050707304688	ANGPT2
853.902019495117	0.0176790178952879	0.0221642491487416	0.797636670506911	0.425081364305058	0.613614291714192	TMEM101
34.3741156055114	0.171613845132252	0.0711083979973725	2.41341177646266	0.0158039534183437	0.0520101293516195	CD200
28.7572930754601	0.0467632819327648	0.0691064693613856	0.676684576204013	0.498606104554029	0.679418114517043	CCDC80
0.329889123909188	-0.119621323569066	0.216282640284054	-0.553078709469986	0.580209514728678	0.744508745628446	CMA1
11466.7573851902	-0.0213755010113317	0.0232963327633208	-0.91754789170022	0.358855609031495	0.549934797083158	PSME1
813.716027762474	0.0212329195433148	0.0178887265963923	1.18694415887584	0.235249647483263	0.41120675505759	PPP2R3C
300.414362049677	0.158815201950867	0.0266625582243683	5.95648776889375	2.57716390515263e-09	4.32581333292233e-08	HAUS4
10.2452560588088	0.580672603024294	0.0665294666218607	8.72805138097249	2.59097945733272e-18	8.1333885733342e-17	JPH4
0.0526882335791224	0.0497738319715671	1.35667034699952	0.0366882287076218	0.970733594455967	NA	MYH7
44.4233120330866	1.01565755279832	0.0785582408902784	12.9287206700171	3.09933078920315e-38	2.17976979122901e-36	CEBPE
107.464884010107	0.154556424138064	0.10487816731468	1.4736758669164	0.140568883592987	0.284157516486059	SLC7A8
1651.53554211829	0.0122363170400699	0.0187707547890816	0.651881992896063	0.514477302210248	0.6931976979195	OSGEP
139.34047893548	0.232909613177888	0.0676580112801076	3.44245431946899	0.000576461214716982	0.00324216375041649	SLC22A17
1917.79148306189	-0.00801724254356117	0.0161344988884991	-0.49690062263266	0.619259132433356	0.775853977277272	RNF31
1534.67935674591	0.00714899148463478	0.0148757591605621	0.480579942675319	0.630815073475943	0.784090684879327	SCFD1
1022.73621664005	-0.0916659988456719	0.0206972808098781	-4.42889091024569	9.47189146437727e-06	8.60748510919324e-05	G2E3
6220.3292134901	-0.0399523376611235	0.0104715545891586	-3.81532057355523	0.000136006251504931	0.000923738640049873	HECTD1
17836.2841708053	0.00973989338029725	0.017825319797638	0.54640777786146	0.584785664842585	0.748273693594205	HNRNPC
25.4855504794539	0.484463334192163	0.0452667913599237	10.7024005819214	9.91750454410615e-27	4.47245158093502e-25	RPGRIP1
8080.44860722616	-0.0681584456947871	0.0213424792284765	-3.19355801943786	0.00140531094668368	0.00693503889914209	SUPT16H
3654.95457924106	-0.0219162320093297	0.0147061417156835	-1.49027749310732	0.136151287849917	0.277561676383459	TOX4
251.98845766808	-0.0367659006093149	0.0202696360897044	-1.81384117833223	0.0697021808140235	0.168050932357792	GEMIN2
76.4102799984691	0.0392412157114372	0.0413121365683236	0.949871368829801	0.342177616437885	0.533748647411109	TGM1
4190.90924256083	0.0084152418860152	0.0197851467516025	0.425331284709	0.670595190579202	0.812962546154687	TINF2
0.172985355171696	0.349791462863281	0.490469890079303	0.713176221290004	0.475736718546477	NA	DAZL
0.153425868960688	0.285493373963065	0.448769218198785	0.636169688974977	0.524665827140389	NA	TBL1Y
127.860666936973	-0.0473400723241616	0.0424940355677054	-1.1140403986516	0.265261855864785	0.447089776913926	SEMA6A
5077.16400676455	-0.0619444538021034	0.0132658068025081	-4.66948258212171	3.0195929854737e-06	3.07430714594568e-05	TRPM7
7.67196676629404	0.0400083588887997	0.0989225347216386	0.404441303504611	0.685888232547171	0.823816348086646	TYRO3
985.30974064987	-0.110626288194016	0.046617394181589	-2.3730688970536	0.0176409729737502	0.0569243768594144	WDR76
80.6758607435432	0.0912070528139313	0.0464345267197223	1.96420765445624	0.0495060155078364	0.129051288301579	CAPN3
1791.11087973328	0.0689242851760387	0.0131873098104796	5.22656145692934	1.72691436518119e-07	2.18814732336339e-06	SNAP23
0.520215519655533	-0.07601975100504	0.180613690719834	-0.420896946970431	0.673830334694328	0.815267996236359	TBX15
627.892514526895	0.0250278540035585	0.0657929204652962	0.380403451109301	0.703645953227154	0.836003621522672	PHGDH
11.7613228199813	0.870118205719636	0.120220095040057	7.2377101800636	4.5632325228784e-13	1.07299390134129e-11	COL9A3
14276.5496776501	-0.0518473989278098	0.0169460926695171	-3.05954888474519	0.00221670607920534	0.0101397617890806	EZR
9574.60973747466	0.0647681143904322	0.0227404719869795	2.84814292454073	0.00439751705873459	0.0181281732596439	MYL6
3434.35088254131	-0.000434601837129534	0.0120158046071845	-0.0361691831165161	0.971147458214618	0.985506371380399	AGO1
1.84651327968271	0.0209497438296011	0.103261761431637	0.202879977439379	0.839228844519345	0.918028139643879	TEKT2
494.324101921406	-0.147610691271812	0.0995556799496549	-1.4826948231026	0.138155510694962	0.280532863051984	CLSPN
1581.25686877898	-0.0352565646155471	0.0136477353811484	-2.58332709646811	0.00978525011499827	0.0350921247678585	RFFL
11006.4967936374	0.0127217385510627	0.0139662204324382	0.91089343839332	0.362351523293666	0.55333084286518	UNC13D
911.589802110251	-0.0288554060360253	0.011741706991086	-2.4575137207845	0.0139902466407433	0.0472419003044391	MFSD11
1127.7489260026	0.154019808468366	0.0308254971681259	4.9965068731357	5.83780956769857e-07	6.78699576672594e-06	DPYSL2
0.817591438213972	0.221884037551464	0.148374436183652	1.49543306285474	0.134801457116187	0.275653786564215	TGFB2
451.018328732233	-0.0850806199176816	0.0179270430698602	-4.74593716242714	2.07543140896669e-06	2.19738757802539e-05	GPATCH2
5405.05815483754	-0.0331895717957947	0.0197538997412706	-1.68015289287177	0.092927572016644	0.208827063820978	NUP50
335.716535888267	-0.0112074089203209	0.0976841331111625	-0.114731108966971	0.908658255348829	0.955298378099778	CDC45
1242.71061296548	0.130269371696135	0.0211647676653887	6.15501071193747	7.50724211884754e-10	1.33800772547592e-08	COMT
7335.27074160853	0.182451423775401	0.0160086393067255	11.3970600673569	4.32477927224124e-30	2.25587694805557e-28	CECR1
1.12008298093869	0.110565144936989	0.119639988198459	0.924148744929523	0.355408877235679	0.546354517945138	XXbac-B461K10.4
46.7105757292518	0.826868506337571	0.0687723757589181	12.0232651149956	2.6816152438392e-33	1.55997234733152e-31	VNN3
1892.53690432943	-0.0124906294502039	0.0238762703876282	-0.523139889414057	0.600876908402635	0.760992416731841	ECHDC1
[truncated: 58,676 more rows]
