# Supplementary material for: IFNγ signaling in cytotoxic T cells restricts anti-tumor responses by inhibiting the maintenance and diversity of intra-tumoral stem-like T cells
Source: Nat Commun. 2023 Jan 19;14:321. doi: 10.1038/s41467-023-35948-9 (PMC9852295; doi:10.1038/s41467-023-35948-9)
Supplement: Supplementary file 7 — Supplementary Dataset 3 [file 41467_2023_35948_MOESM7_ESM.xlsx]

## Sheet: Stem_like KOvsWT
Gene ID	p_val	avg_log2FC	pct.1	pct.2	p_val_adj
Ifngr1	1.58229e-53	-1.01961	0.803	0.922	2.79495e-49
Hspa1b	1.33852e-51	2.39342	0.655	0.242	2.36437e-47
Hspa1a	9.93396e-41	2.1384	0.573	0.2	1.75473e-36
Hsp90ab1	1.73818e-32	0.597322	0.989	0.976	3.07033e-28
Klf2	7.45117e-30	1.07309	0.833	0.6	1.31617e-25
Hsp90aa1	9.39398e-25	0.830235	0.856	0.662	1.65935e-20
Dnajb1	2.70509e-23	1.20082	0.745	0.522	4.77827e-19
Fos	1.10983e-19	1.18249	0.625	0.382	1.9604e-15
Rpl38	3.31452e-18	-0.386137	0.978	0.978	5.85476e-14
Bhlhe40	4.35136e-17	-1.00893	0.457	0.64	7.68624e-13
Klrc1	5.15658e-17	-0.827241	0.321	0.542	9.10859e-13
Hspe1	4.23115e-16	0.680068	0.773	0.616	7.4739e-12
Ctla4	4.10404e-15	-0.76255	0.33	0.533	7.24938e-11
Tsc22d3	3.56083e-14	0.617281	0.75	0.564	6.28984e-10
Jun	6.72342e-14	0.824657	0.679	0.471	1.18763e-09
Hspa8	1.393e-12	0.314076	0.997	0.987	2.46059e-08
Zfp36	4.23483e-12	0.671961	0.706	0.527	7.48041e-08
Klrk1	5.1852e-12	-0.707804	0.243	0.416	9.15913e-08
Klrd1	1.59816e-11	-0.527238	0.644	0.758	2.82298e-07
Ifi208	3.6858e-11	0.606416	0.479	0.291	6.51061e-07
Rpl10-ps3	4.09199e-11	0.364691	0.899	0.882	7.22808e-07
Rplp1	5.13895e-11	0.337175	0.99	0.971	9.07744e-07
Rpl32	6.27229e-11	0.254177	0.996	0.998	1.10794e-06
Btg1	3.00783e-10	-0.329809	0.962	0.984	5.31303e-06
Dusp5	6.10403e-10	-0.500534	0.436	0.618	1.07822e-05
Vps37b	8.27128e-10	-0.413113	0.802	0.864	1.46104e-05
Rack1	1.17327e-09	0.339231	0.857	0.804	2.07246e-05
Bcl2	1.42403e-09	0.483556	0.395	0.216	2.5154e-05
Rsrp1	1.46157e-09	0.516669	0.581	0.427	2.58171e-05
Bcl2a1b	2.09954e-09	-0.595341	0.3	0.453	3.70862e-05
Icos	3.99733e-09	-0.609328	0.315	0.456	7.06088e-05
Tcf7	6.79204e-09	0.426557	0.596	0.424	0.000119975
Lag3	7.65092e-09	-0.899967	0.236	0.364	0.000135146
AY036118	1.04226e-08	-0.490197	0.959	0.971	0.000184105
Hsph1	1.13842e-08	0.619089	0.488	0.329	0.00020109
Nr4a2	1.18092e-08	-0.6515	0.245	0.384	0.000208598
Sell	1.19195e-08	0.562755	0.428	0.269	0.000210547
Hcst	1.33751e-08	-0.358452	0.81	0.871	0.000236257
Rpl28	1.79965e-08	0.282524	0.963	0.951	0.00031789
Lgals3	2.98297e-08	-0.649175	0.272	0.413	0.000526912
Ubb	3.28319e-08	0.263828	1	0.996	0.000579942
H2-Q7	3.64826e-08	-0.421293	0.66	0.749	0.000644428
Ifi27l2a	4.37703e-08	0.343343	0.866	0.74	0.000773158
Rbm3	4.70838e-08	-0.289724	0.874	0.891	0.000831689
Pnrc1	6.28548e-08	-0.272357	0.916	0.927	0.00111027
Gm26917	6.47761e-08	0.80729	0.375	0.233	0.0011442
Cxcr6	6.64512e-08	-0.555659	0.368	0.5	0.00117379
Tigit	9.32429e-08	-0.460445	0.361	0.509	0.00164704
Bcl2a1d	9.93019e-08	-0.539428	0.165	0.284	0.00175407
S100a6	1.1745e-07	-0.471817	0.527	0.673	0.00207464
Fxyd5	1.53859e-07	-0.342946	0.928	0.949	0.00271777
Rgs16	2.7095e-07	-0.796432	0.152	0.262	0.00478606
Cdk2ap2	2.92062e-07	0.423623	0.586	0.449	0.00515899
Litaf	3.30122e-07	-0.50414	0.213	0.333	0.00583128
Myc	6.27303e-07	0.416231	0.291	0.158	0.0110807
Tomm7	7.78134e-07	-0.290097	0.683	0.762	0.013745
Tubb5	8.76809e-07	0.488186	0.691	0.587	0.015488
Cd69	8.83548e-07	0.416029	0.609	0.476	0.015607
Ms4a4c	9.27837e-07	0.391807	0.314	0.184	0.0163893
S100a4	1.14163e-06	-0.497884	0.318	0.447	0.0201658
Ccl5	1.26429e-06	-0.266261	0.752	0.873	0.0223324
Zc3h12a	1.84985e-06	-0.522336	0.176	0.282	0.0326757
Rps6	1.87608e-06	0.270866	0.88	0.84	0.0331391
Prf1	1.88814e-06	-0.62939	0.215	0.32	0.0333522
Sh2d2a	1.93804e-06	-0.406612	0.639	0.716	0.0342335
Arsb	2.33757e-06	-0.438417	0.157	0.258	0.0412909
Cirbp	3.26408e-06	-0.356999	0.308	0.42	0.0576568
Rnf138	3.8496e-06	0.3073	0.631	0.491	0.0679993
Rps12	4.22689e-06	0.273435	0.931	0.922	0.0746638
Bst2	4.26629e-06	0.289149	0.686	0.529	0.0753597
Hmgn1	6.79373e-06	0.349513	0.347	0.224	0.120004
Calm2	7.43346e-06	-0.287834	0.535	0.644	0.131305
Fam189b	1.02887e-05	0.368001	0.415	0.282	0.181739
Anxa2	1.14034e-05	-0.472888	0.448	0.544	0.201429
Ubc	1.25738e-05	0.351945	0.898	0.876	0.222103
Rps27rt	1.34502e-05	0.335677	0.281	0.171	0.237584
Sqstm1	1.40058e-05	-0.374629	0.688	0.742	0.247399
Lgals1	1.49332e-05	-0.395137	0.743	0.791	0.263779
Rhob	1.54497e-05	0.451412	0.287	0.18	0.272903
Atp6v0c	1.58016e-05	-0.339687	0.516	0.607	0.279119
Ptms	1.77259e-05	-0.438918	0.197	0.296	0.31311
Ahnak	2.63555e-05	-0.517905	0.525	0.604	0.465543
H2-Q6	3.08236e-05	-0.356279	0.427	0.529	0.544468
Ndfip1	4.15624e-05	-0.269426	0.78	0.809	0.734158
Chordc1	4.19654e-05	0.283894	0.323	0.209	0.741276
Rgs2	4.2556e-05	-0.517719	0.195	0.287	0.751709
Tgif1	4.28855e-05	-0.319692	0.19	0.287	0.757529
Fam241a	4.75819e-05	0.357304	0.425	0.313	0.840486
Serpinb9	4.92502e-05	-0.5358	0.227	0.324	0.869955
Sec61g	5.96869e-05	-0.266918	0.691	0.733	1
Cacybp	6.37347e-05	0.328681	0.462	0.349	1
Set	6.92749e-05	0.251623	0.621	0.518	1
Usp18	7.10074e-05	0.313918	0.299	0.189	1
Klf3	7.33279e-05	0.285973	0.35	0.233	1
Cd7	7.71121e-05	0.301242	0.393	0.269	1
Cd3g	7.73626e-05	-0.285423	0.941	0.933	1
Gramd3	7.96417e-05	-0.282306	0.723	0.767	1
Crlf2	9.47606e-05	-0.382906	0.263	0.349	1
Fosl2	0.00010999	-0.443725	0.261	0.344	1
Psmd7	0.000113231	0.279671	0.254	0.158	1
Csrnp1	0.000113349	-0.387486	0.381	0.469	1
Itk	0.00013134	-0.287847	0.633	0.713	1
Ubald2	0.000136644	-0.315103	0.685	0.72	1
Gimap7	0.000137474	0.336409	0.487	0.369	1
Gm4070	0.000143561	-0.271791	0.275	0.369	1
Cmtm7	0.000151917	-0.442087	0.308	0.389	1
Plac8	0.000163508	-0.437747	0.457	0.542	1
Phb	0.000182232	0.283349	0.271	0.176	1
Pdcd1	0.000192929	-0.319007	0.321	0.427	1
2410006H16Rik	0.000229684	0.268571	0.797	0.724	1
Cd28	0.000236545	-0.32599	0.521	0.591	1
Nr4a1	0.000254242	-0.633037	0.395	0.473	1
Crip1	0.000294563	-0.37083	0.833	0.853	1
Park7	0.00030595	0.274785	0.572	0.471	1
Dusp1	0.000324198	0.472377	0.653	0.553	1
Atp5md	0.000336107	-0.269793	0.622	0.68	1
Sgk1	0.00034641	0.334572	0.272	0.178	1
Sidt1	0.000346688	0.293315	0.292	0.2	1
Adss	0.000349894	-0.282582	0.229	0.313	1
Glud1	0.000352075	-0.364315	0.433	0.498	1
Cox7c	0.000387455	-0.256465	0.778	0.798	1
Per1	0.000405814	-0.303073	0.199	0.282	1
Hspd1	0.000412019	0.345374	0.506	0.416	1
Pnisr	0.000423487	0.282129	0.262	0.173	1
Arl6ip1	0.000465615	-0.254008	0.676	0.724	1
Oas3	0.000532056	0.300297	0.254	0.167	1
Ewsr1	0.000622632	0.273697	0.535	0.431	1
Ifi213	0.000631168	0.301848	0.437	0.336	1
Rtp4	0.000707947	0.315919	0.479	0.376	1
Ybx3	0.000717164	-0.313532	0.387	0.458	1
Runx2	0.000846637	-0.370521	0.188	0.26	1
Nedd9	0.000861563	-0.351517	0.23	0.3	1
Dennd4a	0.000968513	-0.292839	0.494	0.556	1
Satb1	0.00103254	0.365703	0.458	0.38	1
Dok2	0.00115594	-0.285814	0.235	0.316	1
Ccnd3	0.00118922	0.278365	0.525	0.431	1
Sorl1	0.00126095	-0.287395	0.225	0.298	1
Ahsa1	0.00126887	0.27949	0.335	0.249	1
Casp3	0.00131084	-0.344192	0.19	0.258	1
B4galt1	0.00147478	-0.298596	0.207	0.276	1
Tomm5	0.00157064	0.251067	0.273	0.191	1
Rhoh	0.00175115	0.259935	0.433	0.344	1
Ppp1r15a	0.00187306	0.284768	0.668	0.602	1
Foxo1	0.00192279	0.283746	0.313	0.231	1
Rasa3	0.0019578	0.250819	0.313	0.227	1
Socs3	0.0020561	0.311269	0.553	0.471	1
Sik1	0.00219467	-0.353826	0.189	0.258	1
Lfng	0.00237062	-0.324783	0.253	0.32	1
Samsn1	0.00269378	-0.351184	0.211	0.271	1
Gimap8	0.00327297	0.261824	0.383	0.3	1
Ptp4a2	0.00334899	-0.269047	0.515	0.567	1
Mrps21	0.00374933	-0.256553	0.342	0.411	1
Ifrd1	0.00380949	-0.321172	0.427	0.487	1
Hist1h1c	0.0038744	0.357091	0.335	0.258	1
Stk24	0.00395199	-0.349351	0.423	0.471	1
Itgb2	0.00402728	-0.270983	0.58	0.633	1
Itga4	0.00410125	0.258421	0.333	0.253	1
Esyt2	0.00410239	-0.312131	0.235	0.302	1
Son	0.00411473	-0.275245	0.539	0.591	1
Gzmb	0.0041287	-0.523698	0.493	0.533	1
Pim2	0.00437791	0.322727	0.292	0.222	1
Sec61a1	0.00444263	0.263773	0.324	0.249	1
Orai1	0.00461823	-0.343408	0.263	0.324	1
Slc1a5	0.0052694	-0.312112	0.322	0.38	1
Pim1	0.00555495	-0.324975	0.585	0.607	1
Adgre5	0.00682586	-0.299219	0.393	0.449	1
Mxd1	0.00804893	-0.386911	0.406	0.444	1
Cltc	0.00808709	-0.297673	0.213	0.271	1
Bcas2	0.0091721	-0.278852	0.318	0.371	1
Ctsd	0.0100236	-0.308033	0.688	0.709	1
Arap2	0.0105854	-0.289114	0.269	0.322	1
Tgfb1	0.0120628	-0.320433	0.378	0.422	1
Grina	0.0123817	-0.290257	0.358	0.413	1
Ier5	0.0128726	0.261649	0.461	0.382	1
Tmem30a	0.0140138	-0.300817	0.268	0.318	1
Lmnb1	0.014333	-0.272146	0.262	0.32	1
Chd7	0.0146316	-0.321063	0.244	0.291	1
AW112010	0.01682	-0.288428	0.934	0.933	1
Irf1	0.0177707	-0.386841	0.715	0.696	1
Lars2	0.0187142	-0.352913	0.708	0.729	1
Il21r	0.0192728	-0.327085	0.404	0.442	1
Lnpep	0.0224296	-0.253152	0.391	0.436	1
Dusp10	0.0313602	-0.26965	0.285	0.331	1
Itgal	0.0371176	-0.260931	0.423	0.458	1
Uhrf2	0.0386644	-0.251029	0.239	0.282	1
Dusp2	0.0391693	0.340988	0.572	0.527	1
Tbx21	0.0436099	-0.263334	0.216	0.256	1
Tuba1b	0.0440889	0.313871	0.602	0.547	1
Gbp2	0.0563086	-0.267442	0.397	0.429	1
Gpr171	0.0746158	-0.271972	0.263	0.291	1
Malt1	0.0768216	-0.347243	0.295	0.322	1
Il10ra	0.138187	-0.295546	0.254	0.284	1
Gem	0.153691	-0.285192	0.312	0.333	1
Hist1h1e	0.198849	0.273237	0.383	0.349	1
Ccl4	0.539888	-0.314536	0.33	0.344	1

## Sheet: Exhausted KOvsWT
Gene ID	p_val	avg_log2FC	pct.1	pct.2	p_val_adj
Ptpn18	0	-0.503816	0.978	0.981	0
Hspe1	0	0.793633	0.949	0.814	0
Rpl37a	0	-0.484513	1	1	0
Serpine2	0	-1.39479	0.348	0.618	0
Ptma	0	0.64634	0.995	0.992	0
Itga4	0	0.639936	0.765	0.394	0
Rps27	0	-0.548703	1	1	0
Csf1	0	-1.15241	0.388	0.675	0
Pnrc1	0	-0.626496	0.928	0.959	0
Anp32b	0	0.566411	0.932	0.81	0
Rps6	0	0.473865	0.995	0.967	0
Camk2n1	0	-0.842853	0.321	0.631	0
Ran	0	0.654548	0.947	0.849	0
Trbv12-1	0	-1.65878	0.137	0.42	0
Trbv15	0	-2.68698	0.015	0.458	0
Bhlhe40	0	-0.745628	0.955	0.981	0
Lag3	0	-0.672127	0.957	0.973	0
Klrd1	0	-0.732358	0.935	0.981	0
Rpl28	0	0.371127	0.999	0.996	0
Hcst	0	-0.963861	0.892	0.963	0
Ldha	0	0.483114	0.994	0.989	0
Rps15a	0	-0.420861	1	1	0
Mcm5	0	0.647438	0.653	0.325	0
Cd3g	0	-0.385235	0.998	0.999	0
Cd3e	0	-0.391552	0.998	0.999	0
Ifngr1	0	-1.32648	0.856	0.967	0
Mif	0	0.580271	0.98	0.937	0
Btg1	0	-0.814758	0.927	0.971	0
Atp5b	0	0.46165	0.979	0.927	0
Ppia	0	0.371349	1	0.999	0
Sqstm1	0	-0.711438	0.917	0.944	0
Ccl5	0	-1.36537	0.913	0.98	0
Rpl38	0	-0.408532	0.998	0.998	0
Rps29	0	-0.334208	0.998	0.999	0
Hsp90aa1	0	0.968561	0.969	0.854	0
Rps24	0	-0.256989	1	1	0
Trav5-1	0	-1.54962	0.033	0.284	0
Trav12-3	0	-1.70854	0.007	0.337	0
Rpl37	0	-0.325049	1	1	0
Rpl30	0	-0.405822	1	1	0
Pfdn5	0	-0.489762	0.986	0.982	0
Rps28	0	-0.319366	0.999	0.999	0
Hspa1b	0	1.437	0.66	0.314	0
Hspa1a	0	1.5572	0.537	0.202	0
Hsp90ab1	0	0.611892	0.999	0.997	0
Malat1	0	-0.664225	0.991	0.996	0
Fau	0	-0.350885	1	1	0
Rpl39	0	-0.350701	1	1	0
Gm21887	0	0.336161	0.272	0.011	0
Gm47283	0	0.323966	0.278	0.025	0
Actb	5.65502e-306	0.293383	1	1	9.98903e-302
Cd8a	1.14321e-305	-0.458078	1	1	2.01937e-301
Pclaf	3.45203e-305	0.816716	0.647	0.299	6.09767e-301
Jund	8.86022e-301	-0.485055	0.999	0.999	1.56507e-296
Pgam1	2.47166e-298	0.579738	0.943	0.847	4.36594e-294
Rps2	4.06202e-298	0.354201	1	0.999	7.17515e-294
Mcm3	2.04905e-297	0.661688	0.675	0.364	3.61944e-293
Cfl1	6.58176e-290	0.3221	0.999	0.996	1.1626e-285
Tpi1	2.91949e-287	0.615489	0.94	0.825	5.15698e-283
Rpl10-ps3	2.97884e-286	0.361887	0.993	0.979	5.26182e-282
Laptm5	4.42871e-284	-0.415516	0.998	0.998	7.82288e-280
Tk1	3.74674e-283	0.578738	0.595	0.276	6.61825e-279
Hspd1	1.22712e-276	0.62572	0.889	0.721	2.16759e-272
Mcm2	1.97734e-276	0.517899	0.57	0.26	3.49278e-272
Tuba1b	4.24364e-273	0.745788	0.891	0.746	7.49597e-269
Vps37b	1.3581e-272	-0.674655	0.882	0.917	2.39895e-268
Rps8	3.25322e-271	0.312192	1	0.999	5.74649e-267
Rpl34	3.68617e-268	-0.258603	1	1	6.51124e-264
Stk24	8.93099e-267	-0.570679	0.808	0.862	1.57757e-262
Trbv13-3	2.6014e-263	1.38954	0.312	0.067	4.59511e-259
Cotl1	8.37324e-262	0.528534	0.904	0.706	1.47905e-257
Ifi30	2.48403e-261	0.297539	0.308	0.062	4.38779e-257
Klrc1	2.48627e-261	-0.474656	0.932	0.977	4.39175e-257
Nkg7	7.31921e-259	-0.353656	0.999	0.999	1.29287e-254
Eif4a1	4.77629e-258	0.522243	0.872	0.688	8.43684e-254
Rack1	2.42076e-257	0.387833	0.984	0.943	4.27603e-253
Cd3d	2.07383e-256	-0.339823	0.996	0.997	3.66322e-252
Fdps	1.43658e-255	0.46047	0.472	0.188	2.53757e-251
Cxcr6	6.80364e-255	-0.55451	0.941	0.967	1.2018e-250
Gapdh	7.13928e-254	0.31933	1	1	1.26108e-249
Tubb5	1.29398e-248	0.670394	0.914	0.784	2.28568e-244
Mcm7	1.04766e-247	0.528483	0.595	0.301	1.85058e-243
Selenoh	1.43987e-246	0.525719	0.826	0.581	2.54339e-242
Hmgb2	2.13933e-245	0.663588	0.936	0.834	3.77891e-241
Set	1.61801e-237	0.493054	0.922	0.809	2.85806e-233
Junb	3.00376e-234	-0.681594	0.965	0.974	5.30583e-230
Eif5a	4.29429e-234	0.50625	0.973	0.938	7.58544e-230
Ranbp1	4.69292e-234	0.563103	0.827	0.646	8.28957e-230
Rpl36	4.25575e-233	-0.267854	1	1	7.51735e-229
Lig1	1.68586e-230	0.454078	0.542	0.257	2.97791e-226
Tkt	3.19839e-230	0.44105	0.91	0.786	5.64964e-226
Gzme	1.50874e-229	-1.60186	0.058	0.26	2.66505e-225
Ndufa4	2.55409e-228	0.497393	0.915	0.762	4.51155e-224
Tigit	7.99933e-227	-0.503685	0.91	0.935	1.413e-222
Rps12	6.90372e-224	0.33621	0.997	0.988	1.21947e-219
Impdh2	8.26571e-224	0.500758	0.73	0.48	1.46006e-219
Dbi	2.12748e-223	0.489238	0.825	0.609	3.75798e-219
Hist1h2ae	7.71523e-222	0.915351	0.602	0.319	1.36282e-217
Eno1	3.26711e-221	0.396839	0.995	0.988	5.77102e-217
Ucp2	2.25722e-220	-0.422949	0.98	0.978	3.98715e-216
Ifi27l2a	4.93661e-219	0.585863	0.965	0.83	8.72003e-215
Rplp1	5.6476e-215	0.282762	1	0.995	9.97592e-211
Bst2	1.08122e-214	0.477995	0.886	0.676	1.90987e-210
Hnrnpa3	2.49287e-214	0.398906	0.978	0.928	4.4034e-210
Tagln2	3.79185e-214	0.448491	0.962	0.907	6.69793e-210
Cks1b	1.6822e-210	0.498647	0.591	0.303	2.97145e-206
Dnmt1	4.25201e-210	0.496507	0.667	0.401	7.51075e-206
Tmem97	1.28388e-209	0.315833	0.387	0.141	2.26785e-205
Hsp90b1	2.48982e-209	0.44633	0.959	0.896	4.39802e-205
Birc5	1.08705e-207	0.605926	0.555	0.268	1.92017e-203
Mcm4	2.51159e-207	0.500085	0.671	0.409	4.43648e-203
Nasp	1.39225e-206	0.443046	0.604	0.336	2.45927e-202
Hist1h1b	6.12508e-205	0.644421	0.567	0.273	1.08193e-200
Hells	1.2686e-202	0.444686	0.567	0.304	2.24085e-198
Ndfip1	4.52704e-202	-0.37819	0.983	0.987	7.99657e-198
Lsm4	4.64275e-202	0.436593	0.853	0.659	8.20095e-198
Uhrf1	1.122e-201	0.399146	0.494	0.235	1.9819e-197
Nr4a2	4.40781e-199	-0.716666	0.721	0.803	7.78596e-195
Stmn1	7.00574e-199	0.414852	0.645	0.334	1.23749e-194
Cd52	4.38187e-198	-0.348546	0.998	0.998	7.74013e-194
Hnrnpab	1.43221e-197	0.500565	0.91	0.826	2.52986e-193
Trbv13-2	1.70586e-197	1.16353	0.586	0.359	3.01324e-193
Hnrnpa1	3.72511e-197	0.377493	0.96	0.884	6.58004e-193
Fxyd5	1.75763e-196	-0.312946	0.998	0.998	3.10468e-192
Chchd10	1.79543e-196	0.371664	0.523	0.255	3.17145e-192
Rrm1	2.36131e-196	0.471237	0.62	0.354	4.17101e-192
Rpl10a	2.59427e-196	0.25042	0.999	0.998	4.58253e-192
Uqcrh	3.47621e-196	-0.364673	0.981	0.981	6.14038e-192
S100a6	4.20754e-195	-0.442421	0.975	0.979	7.43219e-191
Ypel3	5.74288e-195	-0.558085	0.619	0.759	1.01442e-190
Cd82	2.68729e-194	-0.488375	0.852	0.896	4.74683e-190
Rrm2	1.13202e-193	0.582602	0.509	0.245	1.9996e-189
H2afz	5.35271e-192	0.500205	0.941	0.885	9.45502e-188
Idi1	7.84598e-192	0.317286	0.365	0.134	1.38591e-187
Dut	5.27847e-191	0.51942	0.846	0.703	9.3239e-187
Fabp5	6.50131e-191	0.391589	0.465	0.219	1.14839e-186
Rps15	1.21969e-190	0.431284	0.927	0.824	2.15447e-186
Hist1h4i	2.98465e-190	0.382823	0.471	0.223	5.27208e-186
Tpm4	1.26186e-189	0.41319	0.894	0.74	2.22896e-185
Hmgn1	7.96495e-188	0.382263	0.414	0.17	1.40693e-183
AW112010	1.58259e-187	-0.342035	0.997	0.997	2.79548e-183
Rpl5	2.50859e-187	0.393362	0.941	0.849	4.43117e-183
Pkm	1.72875e-185	0.322557	0.995	0.982	3.05366e-181
Nme1	5.29083e-185	0.448483	0.876	0.722	9.34573e-181
Ybx1	7.08674e-185	0.348828	0.98	0.953	1.2518e-180
Spc24	8.73675e-185	0.376358	0.493	0.232	1.54326e-180
Rps18	1.71199e-184	0.250815	1	0.999	3.02407e-180
Ptms	2.2894e-182	-0.464197	0.878	0.893	4.044e-178
Tyms	2.20178e-180	0.429074	0.577	0.315	3.88922e-176
Galk1	2.39627e-180	0.394183	0.606	0.351	4.23278e-176
H2-Q7	1.56115e-179	-0.463612	0.888	0.905	2.75762e-175
Banf1	2.35505e-179	0.414855	0.857	0.691	4.15996e-175
Ssrp1	5.05375e-178	0.412091	0.796	0.585	8.92695e-174
Erh	7.09756e-177	0.415959	0.908	0.791	1.25371e-172
Tipin	1.25487e-176	0.404108	0.588	0.336	2.2166e-172
Cdk4	5.43622e-176	0.428452	0.813	0.618	9.60253e-172
Mcm6	8.77437e-176	0.482675	0.813	0.626	1.54991e-171
Rps21	6.34964e-175	-0.299323	0.997	0.994	1.1216e-170
Pgk1	2.52398e-174	0.385023	0.969	0.918	4.45836e-170
Txnip	5.24518e-174	-0.623988	0.776	0.841	9.26508e-170
Rfc5	6.75327e-174	0.351863	0.535	0.281	1.1929e-169
Dusp5	7.30389e-174	-0.553177	0.788	0.852	1.29016e-169
Hint1	9.5301e-173	0.325047	0.967	0.911	1.6834e-168
Ddx39	9.33986e-172	0.40429	0.72	0.481	1.64979e-167
Gmnn	9.70334e-172	0.37687	0.548	0.298	1.714e-167
Hnrnpu	6.87031e-171	0.377402	0.949	0.872	1.21357e-166
Rpl14	9.04929e-170	0.286381	0.995	0.986	1.59847e-165
Alyref	4.01657e-168	0.439164	0.856	0.724	7.09486e-164
Cox6a1	4.41581e-168	0.358489	0.926	0.81	7.80008e-164
Gzmk	1.1103e-167	0.546012	0.675	0.427	1.96123e-163
Rps17	1.44315e-167	0.362025	0.952	0.882	2.54918e-163
Ccni	2.27005e-167	-0.432413	0.851	0.87	4.00981e-163
Cd37	3.04866e-167	-0.447261	0.83	0.859	5.38515e-163
Phgdh	3.11805e-167	0.438161	0.715	0.495	5.50773e-163
Cyp51	1.71299e-166	0.297866	0.388	0.163	3.02583e-162
Hist1h1d	1.81941e-166	0.526056	0.594	0.335	3.21381e-162
Ccnb2	6.87166e-166	0.437797	0.469	0.224	1.21381e-161
Hsph1	1.0448e-165	0.567169	0.766	0.546	1.84553e-161
Vars	1.28024e-165	0.36616	0.644	0.393	2.26141e-161
Hmgb1	3.16973e-165	0.378363	0.961	0.913	5.59901e-161
Smc2	1.5108e-163	0.460223	0.575	0.33	2.66868e-159
Egr1	4.31424e-163	-0.810745	0.443	0.609	7.62067e-159
Dhfr	1.77025e-162	0.266305	0.357	0.143	3.12697e-158
Sdf2l1	4.28408e-161	0.386771	0.653	0.415	7.5674e-157
Gmfg	2.50214e-160	-0.38336	0.948	0.943	4.41977e-156
Gins2	1.70092e-159	0.285931	0.397	0.175	3.00451e-155
Rfc4	5.9306e-159	0.316148	0.47	0.234	1.04758e-154
Pa2g4	2.63861e-158	0.43783	0.798	0.609	4.66083e-154
Lmnb1	3.51787e-158	0.44919	0.835	0.653	6.21397e-154
Il2rg	3.7934e-158	-0.340293	0.978	0.976	6.70066e-154
Ddx5	6.43283e-158	-0.344208	0.987	0.988	1.1363e-153
Ier2	5.95323e-157	-0.509215	0.861	0.886	1.05158e-152
Uck2	7.97123e-157	0.297174	0.439	0.211	1.40804e-152
Hmgn2	4.74732e-156	0.426151	0.841	0.661	8.38567e-152
Mcl1	1.93181e-155	-0.384835	0.922	0.926	3.41235e-151
Nrgn	8.27499e-155	-0.804099	0.714	0.773	1.46169e-150
Kpnb1	3.62352e-154	0.361499	0.639	0.397	6.40059e-150
Ccna2	4.21277e-153	0.448667	0.461	0.224	7.44144e-149
Aldoa	5.27914e-153	0.339604	0.997	0.988	9.32507e-149
Itm2b	2.5633e-152	-0.286786	0.992	0.994	4.52782e-148
Anapc5	2.80702e-152	0.363749	0.702	0.467	4.95831e-148
Zc3h12a	1.6239e-151	-0.557196	0.312	0.484	2.86845e-147
Sh2d2a	2.74692e-150	-0.345994	0.983	0.983	4.85215e-146
Hnrnpa2b1	3.32558e-149	0.291474	0.989	0.975	5.8743e-145
Ube2c	3.55627e-149	0.515496	0.506	0.263	6.2818e-145
Ppa1	3.67668e-149	0.377195	0.603	0.372	6.49449e-145
Dctpp1	5.70183e-149	0.346943	0.604	0.366	1.00717e-144
Rpl4	1.55664e-148	0.259269	0.993	0.975	2.74964e-144
Asf1b	2.42588e-148	0.305896	0.452	0.221	4.28507e-144
Tprgl	4.33022e-148	-0.456696	0.687	0.751	7.64891e-144
Tcp1	8.98363e-148	0.36341	0.812	0.626	1.58687e-143
Ostf1	1.0318e-146	-0.354619	0.951	0.954	1.82257e-142
Ahcy	2.10878e-146	0.339464	0.65	0.419	3.72495e-142
Ipo5	4.16544e-146	0.320888	0.503	0.273	7.35784e-142
Thy1	8.48275e-146	-0.285894	0.995	0.997	1.49839e-141
Cdca8	8.49201e-146	0.38305	0.469	0.24	1.50003e-141
Cd8b1	1.57005e-145	-0.267928	1	1	2.77334e-141
Icos	1.83103e-145	-0.531741	0.72	0.785	3.23433e-141
Ppil1	2.8116e-145	0.313328	0.547	0.314	4.96642e-141
Tacc3	3.81054e-145	0.365407	0.458	0.235	6.73093e-141
Rbbp7	4.60873e-145	0.37879	0.785	0.601	8.14086e-141
Rad51	3.27325e-144	0.300647	0.411	0.197	5.78188e-140
Cd247	6.48254e-144	-0.425015	0.792	0.813	1.14508e-139
Myc	1.64856e-143	0.468384	0.428	0.217	2.91202e-139
Mki67	3.83677e-143	0.472691	0.516	0.284	6.77727e-139
Hdgf	2.45133e-142	0.36483	0.755	0.542	4.33004e-138
Snrpe	1.0899e-141	0.279363	0.965	0.92	1.92521e-137
Nutf2	3.4655e-141	0.373453	0.752	0.556	6.12146e-137
Cox7c	4.30694e-141	-0.269271	0.982	0.977	7.60778e-137
Nme2	1.07826e-140	0.314948	0.972	0.937	1.90463e-136
Exosc8	1.15502e-140	0.350662	0.749	0.532	2.04023e-136
Tmpo	2.10297e-140	0.386074	0.725	0.498	3.71469e-136
Timm8a1	2.80887e-138	0.296374	0.466	0.248	4.96158e-134
Lgals3	8.39331e-138	-0.465765	0.882	0.926	1.48259e-133
Cdca3	1.10428e-137	0.312934	0.412	0.198	1.9506e-133
Fkbp2	2.6827e-137	0.348644	0.681	0.455	4.73873e-133
Npm1	3.44724e-137	0.365165	0.987	0.97	6.0892e-133
Shisa5	1.81184e-136	-0.295073	0.994	0.995	3.20044e-132
Rpl12	2.01629e-136	0.284608	0.979	0.936	3.56158e-132
Pcna	2.70193e-136	0.395406	0.713	0.506	4.77268e-132
H2-K1	3.9902e-136	-0.250534	1	1	7.04828e-132
Pfkp	5.79919e-136	0.349377	0.884	0.733	1.02437e-131
Fkbp4	5.99091e-136	0.35251	0.723	0.509	1.05823e-131
Pdcd1	4.26874e-135	-0.363554	0.965	0.958	7.5403e-131
Lsm2	4.27254e-135	0.325872	0.606	0.377	7.54701e-131
Srgn	6.91258e-135	-0.289094	0.993	0.993	1.22104e-130
Tubg1	1.13447e-134	0.266489	0.451	0.231	2.00392e-130
Snrpd1	1.22356e-134	0.349778	0.845	0.697	2.16129e-130
Ms4a4b	4.62386e-134	-0.285595	0.996	0.996	8.16758e-130
Myl12b	3.56072e-133	-0.250633	0.989	0.987	6.28965e-129
H3f3b	4.48488e-133	-0.296092	0.999	0.999	7.92209e-129
Wls	6.63924e-132	-0.401089	0.19	0.361	1.17276e-127
Psat1	6.87414e-132	0.295648	0.582	0.353	1.21425e-127
Slc25a5	5.64207e-131	0.300829	0.961	0.911	9.96615e-127
Nap1l1	1.32261e-130	0.344599	0.886	0.759	2.33625e-126
Clspn	1.16603e-129	0.285488	0.379	0.179	2.05967e-125
Orc6	1.45706e-129	0.311796	0.516	0.3	2.57375e-125
Irf1	3.05746e-129	-0.53422	0.761	0.794	5.40069e-125
Npm3	3.82468e-129	0.330427	0.695	0.485	6.75591e-125
Pdia6	6.11414e-129	0.371426	0.772	0.578	1.08e-124
Srsf5	6.93869e-129	-0.376335	0.867	0.879	1.22565e-124
Btg2	1.73002e-128	-0.586287	0.643	0.728	3.05591e-124
Cct5	2.4505e-128	0.337441	0.867	0.716	4.32857e-124
mt-Atp6	3.66316e-128	0.351484	0.934	0.837	6.47061e-124
Cenpw	5.88017e-128	0.322034	0.606	0.375	1.03867e-123
Gm26917	9.20755e-128	0.627716	0.522	0.318	1.62642e-123
Tnfaip3	1.72569e-127	-0.485703	0.853	0.883	3.04826e-123
Topbp1	2.97985e-127	0.293677	0.534	0.314	5.2636e-123
Gna15	3.24187e-127	-0.47123	0.507	0.627	5.72644e-123
Ezh2	4.69283e-127	0.299311	0.556	0.33	8.28941e-123
Hist1h2ap	1.61458e-126	0.475272	0.743	0.553	2.85199e-122
Cdk1	2.20402e-126	0.357529	0.434	0.224	3.89318e-122
Cdca7	4.96537e-126	0.264676	0.34	0.155	8.77082e-122
Siva1	4.02201e-125	0.329396	0.684	0.469	7.10448e-121
Ppp1r14b	4.91675e-125	0.358686	0.648	0.44	8.68494e-121
Cd2	4.99478e-125	-0.319815	1	1	8.82278e-121
Tfdp1	4.22866e-124	0.315469	0.633	0.419	7.46951e-120
Snrpd3	2.18098e-123	0.330402	0.798	0.618	3.85248e-119
Park7	8.39645e-123	0.32732	0.874	0.74	1.48315e-118
Nedd9	2.07518e-122	-0.481989	0.688	0.742	3.6656e-118
Top2a	6.08098e-122	0.523564	0.534	0.328	1.07415e-117
Hist1h1e	7.7687e-122	0.464271	0.874	0.707	1.37226e-117
Nhp2	1.49458e-121	0.364141	0.722	0.532	2.64003e-117
Pcbp1	3.80922e-121	0.290859	0.952	0.89	6.72861e-117
Srm	7.94907e-121	0.376103	0.425	0.233	1.40412e-116
Nsa2	8.97684e-120	-0.326034	0.93	0.919	1.58567e-115
Fen1	1.14489e-119	0.30644	0.548	0.333	2.02234e-115
Psma4	1.40082e-119	0.302737	0.835	0.662	2.47441e-115
Pold2	1.55812e-119	0.257188	0.474	0.268	2.75226e-115
Ncapd2	4.03891e-117	0.26434	0.389	0.196	7.13434e-113
Gm36723	9.68308e-117	-0.475849	0.417	0.566	1.71042e-112
D16Ertd472e	1.43812e-116	-0.404722	0.805	0.821	2.54029e-112
Npc2	2.13863e-116	-0.338709	0.949	0.951	3.77767e-112
Crlf2	9.2758e-116	-0.404934	0.768	0.787	1.63848e-111
Hist1h1a	5.25791e-115	0.287793	0.32	0.142	9.28758e-111
Canx	3.76613e-114	0.319094	0.819	0.649	6.65249e-110
Fbl	6.57264e-114	0.346835	0.669	0.468	1.16099e-109
Hist1h3e	1.41093e-113	0.350626	0.462	0.258	2.49227e-109
Hist1h2ao	5.32311e-113	0.339749	0.384	0.194	9.40275e-109
Klf13	8.73063e-113	-0.39683	0.723	0.764	1.54218e-108
Mpp6	1.29808e-112	0.250428	0.487	0.282	2.29293e-108
Hmga1	1.49473e-112	0.267329	0.497	0.292	2.64029e-108
Itk	3.40557e-112	-0.382933	0.806	0.828	6.0156e-108
C1qbp	6.35436e-112	0.386795	0.713	0.535	1.12243e-107
Rnaseh2b	7.44477e-112	0.268245	0.548	0.338	1.31504e-107
Nop56	4.43398e-110	0.292865	0.527	0.327	7.83219e-106
Srsf2	7.12857e-110	0.342292	0.891	0.784	1.25919e-105
Gar1	9.17974e-110	0.260668	0.485	0.284	1.62151e-105
Pnn	1.52665e-109	0.271916	0.642	0.423	2.69668e-105
Hist1h2ab	1.47895e-108	0.317914	0.294	0.132	2.61242e-104
Itgb2	2.02371e-108	-0.302908	0.956	0.951	3.57468e-104
Hnrnpf	4.78933e-108	0.250204	0.966	0.938	8.45988e-104
Lyar	5.85706e-108	0.264612	0.507	0.306	1.03459e-103
Prpf19	1.29789e-107	0.260631	0.569	0.365	2.2926e-103
Rcc2	6.64662e-107	0.253187	0.52	0.315	1.17406e-102
Eif2s1	7.49136e-107	0.311063	0.797	0.639	1.32327e-102
Stk17b	8.32551e-107	-0.344915	0.924	0.919	1.47062e-102
Tomm7	4.84996e-106	-0.263166	0.952	0.938	8.56696e-102
Hspa9	5.82912e-106	0.311821	0.626	0.431	1.02966e-101
Rora	3.50863e-105	-0.460075	0.312	0.463	6.19765e-101
S100a4	3.83183e-105	-0.312402	0.947	0.969	6.76854e-101
Ube2s	1.92005e-104	0.382797	0.869	0.756	3.39158e-100
Hpf1	2.63625e-104	0.265654	0.649	0.439	4.65666e-100
Ptbp1	3.95853e-104	0.288706	0.823	0.655	6.99235e-100
Ddit4	4.61822e-104	0.412102	0.581	0.39	8.15763e-100
Ctla4	1.65693e-103	-0.35742	0.901	0.929	2.92681e-99
Ak2	3.94941e-103	0.259073	0.652	0.437	6.97623e-99
Myo10	4.67103e-103	-0.420347	0.255	0.408	8.25091e-99
Ltb	1.01375e-102	-0.407619	0.932	0.942	1.79068e-98
Snrpa1	1.32898e-102	0.281095	0.651	0.45	2.34752e-98
Ywhae	1.37308e-102	0.272373	0.89	0.777	2.42541e-98
Manf	1.85733e-102	0.31789	0.815	0.656	3.28079e-98
Snrpf	6.48489e-102	0.269177	0.924	0.835	1.14549e-97
Il21r	2.16413e-101	-0.470297	0.729	0.749	3.82272e-97
Rbmxl1	6.13777e-100	0.253599	0.583	0.377	1.08417e-95
mt-Nd4l	9.30248e-100	0.323984	0.958	0.913	1.64319e-95
Ppp4c	1.78205e-99	0.259813	0.903	0.791	3.14782e-95
Aurkb	1.79156e-99	0.295835	0.366	0.196	3.1646e-95
Gzmf	1.94452e-99	-1.0058	0.166	0.318	3.4348e-95
Fam162a	6.47526e-99	0.299424	0.754	0.569	1.14379e-94
mt-Atp8	2.28662e-98	0.293928	0.983	0.964	4.03909e-94
Anp32e	4.39889e-98	0.28609	0.743	0.553	7.77019e-94
Zgpat	5.15446e-98	-0.326114	0.899	0.889	9.10484e-94
Plac8	6.00565e-98	-0.377997	0.752	0.872	1.06084e-93
Rfc2	6.22264e-98	0.28065	0.694	0.493	1.09917e-93
Nr4a3	9.79477e-98	-0.459525	0.266	0.412	1.73015e-93
Noc2l	1.55035e-97	0.269932	0.572	0.375	2.73853e-93
Samsn1	2.20816e-97	-0.413287	0.71	0.737	3.9005e-93
Coro2a	3.14721e-97	0.250154	0.585	0.384	5.55923e-93
AI506816	6.41017e-97	0.260262	0.582	0.379	1.13229e-92
Nudc	7.15895e-97	0.2806	0.754	0.574	1.26456e-92
Nr4a1	2.20015e-96	-0.724668	0.502	0.61	3.88634e-92
Ywhaq	9.93061e-96	0.270886	0.844	0.692	1.75414e-91
Usp1	1.88933e-95	0.26049	0.616	0.414	3.33732e-91
Cisd1	3.23969e-95	0.276854	0.656	0.463	5.72259e-91
Cytip	4.25923e-95	-0.319428	0.924	0.922	7.5235e-91
Cct8	6.66465e-95	0.280361	0.849	0.717	1.17724e-90
Selplg	1.00119e-94	-0.284224	0.979	0.978	1.76851e-90
Snrpa	1.08848e-94	0.264103	0.714	0.52	1.92268e-90
Ccnb1	1.82202e-94	0.250432	0.321	0.159	3.21842e-90
Trim28	1.88785e-94	0.250754	0.629	0.433	3.3347e-90
Cd28	2.77713e-94	-0.367009	0.823	0.839	4.90553e-90
Eif3b	5.98974e-94	0.298071	0.709	0.528	1.05803e-89
Tpx2	6.67663e-94	0.287309	0.388	0.213	1.17936e-89
Phb2	6.76274e-94	0.28381	0.799	0.639	1.19457e-89
Rbbp4	1.08332e-93	0.288015	0.836	0.696	1.91358e-89
Ncl	1.95085e-93	0.346601	0.907	0.808	3.44598e-89
Lfng	2.47417e-93	-0.456267	0.586	0.653	4.37037e-89
Cct3	4.42269e-93	0.28049	0.713	0.523	7.81224e-89
Nans	4.77241e-92	0.261845	0.725	0.533	8.42999e-88
Cacybp	5.59465e-92	0.286088	0.781	0.609	9.8824e-88
Gabarap	6.18305e-92	-0.288883	0.931	0.918	1.09217e-87
Prmt1	9.3294e-92	0.287892	0.727	0.55	1.64794e-87
Lsm3	3.50697e-91	0.26189	0.644	0.454	6.19472e-87
Gabarapl2	4.07384e-91	-0.319925	0.846	0.838	7.19604e-87
Tmem50a	4.18503e-91	-0.291175	0.906	0.901	7.39243e-87
Snrpb	5.75342e-91	0.25472	0.917	0.829	1.01628e-86
Pebp1	1.72992e-90	0.274308	0.849	0.726	3.05572e-86
Rpa1	3.38583e-90	0.250665	0.611	0.418	5.98073e-86
Swi5	1.75868e-89	0.269377	0.863	0.733	3.10653e-85
Psma6	2.18295e-89	0.258276	0.78	0.605	3.85597e-85
Ndufab1	2.2152e-89	0.272352	0.813	0.661	3.91293e-85
P4hb	3.32448e-89	0.251825	0.898	0.796	5.87237e-85
Hist1h4d	4.17972e-89	0.295203	0.539	0.349	7.38306e-85
Slbp	1.5946e-88	0.294358	0.732	0.564	2.8167e-84
Hnrnpc	4.951e-88	0.251079	0.737	0.55	8.74545e-84
Eif1ax	1.89699e-87	0.251483	0.762	0.586	3.35084e-83
Orai1	3.34511e-87	-0.429664	0.622	0.676	5.90879e-83
Ywhah	3.67671e-87	0.250173	0.935	0.861	6.49453e-83
Rnf166	5.32322e-87	-0.362083	0.572	0.645	9.40294e-83
AY036118	2.87348e-86	-0.337884	0.987	0.988	5.07572e-82
Aprt	3.17291e-86	0.291312	0.853	0.728	5.60462e-82
Calr	6.02393e-86	0.285988	0.82	0.67	1.06407e-81
B4galnt1	1.0466e-85	-0.272609	0.949	0.943	1.84872e-81
Etfb	1.05232e-85	0.27541	0.821	0.661	1.85881e-81
Rsrp1	1.20412e-85	0.291696	0.761	0.575	2.12696e-81
Nucks1	1.71307e-85	0.284911	0.713	0.54	3.02596e-81
Havcr2	2.82868e-85	-0.418533	0.782	0.793	4.99658e-81
Cdc20	3.19877e-85	0.254103	0.279	0.135	5.65031e-81
Ptges3	3.67369e-85	0.269706	0.831	0.696	6.48921e-81
G3bp1	3.98252e-85	0.258835	0.84	0.704	7.03472e-81
U2af1	1.21617e-84	0.256212	0.833	0.685	2.14825e-80
Nolc1	3.0301e-84	0.274613	0.499	0.328	5.35237e-80
Fam107b	3.64862e-84	-0.289477	0.945	0.935	6.44493e-80
Mrpl12	5.38631e-84	0.263832	0.705	0.526	9.51438e-80
Nop58	1.88122e-83	0.285154	0.641	0.461	3.32298e-79
Ftl1	2.00794e-83	-0.254861	0.986	0.979	3.54682e-79
Bsg	2.78741e-83	0.250998	0.932	0.856	4.92368e-79
Cd69	3.24194e-83	0.253323	0.563	0.369	5.72657e-79
Mrpl18	1.1292e-82	0.262737	0.768	0.601	1.99462e-78
Usp18	2.19842e-82	0.257373	0.317	0.166	3.88329e-78
H2-Q6	5.55862e-82	-0.366821	0.661	0.716	9.81875e-78
1700097N02Rik	8.40594e-82	-0.360726	0.248	0.381	1.48482e-77
Spp1	2.54019e-81	-0.998436	0.198	0.335	4.48699e-77
Gramd3	4.44809e-81	-0.478708	0.543	0.625	7.85711e-77
Bcl2a1b	7.65915e-81	-0.337403	0.916	0.899	1.35291e-76
Gzmb	1.15733e-80	0.47815	0.965	0.953	2.0443e-76
Ebna1bp2	1.19938e-80	0.255432	0.63	0.451	2.11859e-76
Ctsa	1.42812e-79	-0.345632	0.752	0.767	2.52262e-75
Slc2a1	2.65547e-79	0.268451	0.588	0.412	4.69062e-75
Mybbp1a	1.4128e-78	0.254283	0.488	0.317	2.49557e-74
Cblb	1.80202e-78	-0.305852	0.878	0.88	3.18309e-74
Abcb9	2.28531e-78	0.256983	0.467	0.295	4.03677e-74
Itm2c	5.80115e-78	-0.355448	0.555	0.625	1.02472e-73
Kif11	7.94004e-77	0.250451	0.358	0.205	1.40253e-72
mt-Nd2	1.57063e-76	0.273144	0.796	0.646	2.77436e-72
Ifi208	4.04286e-76	0.276762	0.297	0.156	7.1413e-72
Smc1a	1.21426e-75	0.25661	0.696	0.516	2.14486e-71
Uhrf2	5.06767e-74	-0.357427	0.708	0.737	8.95153e-70
Exph5	1.40295e-73	-0.3043	0.144	0.261	2.47817e-69
Nfatc1	1.8761e-73	-0.364824	0.721	0.738	3.31394e-69
Pim1	1.51514e-72	-0.455099	0.753	0.769	2.67634e-68
Nabp1	2.3598e-72	-0.419584	0.498	0.571	4.16835e-68
Cenpf	1.42959e-71	0.301245	0.305	0.166	2.52523e-67
Smpdl3a	5.74938e-71	-0.345553	0.426	0.526	1.01557e-66
Stat4	5.58858e-70	-0.337525	0.638	0.68	9.87166e-66
Gzmc	6.53743e-70	1.20967	0.369	0.232	1.15477e-65
Slc16a3	4.77537e-69	0.261835	0.609	0.444	8.43522e-65
Cst7	1.34889e-68	-0.253547	0.945	0.945	2.38268e-64
Il1r2	4.31237e-68	-0.47663	0.298	0.423	7.61737e-64
Bnip3	1.84029e-67	0.265529	0.417	0.261	3.2507e-63
Tgif1	1.44548e-66	-0.358249	0.276	0.388	2.5533e-62
Cirbp	1.47351e-63	-0.345541	0.489	0.557	2.6028e-59
Ndufb1-ps	1.01048e-62	-0.252823	0.844	0.825	1.78492e-58
Zfp36l1	1.73733e-61	-0.411594	0.583	0.64	3.06882e-57
H2afx	7.81385e-61	0.344542	0.611	0.456	1.38024e-56
Serpina3g	9.03055e-61	-0.389514	0.639	0.69	1.59516e-56
Samhd1	1.25096e-60	-0.322328	0.773	0.784	2.2097e-56
Camk4	6.47013e-60	-0.314876	0.633	0.659	1.14288e-55
Klrk1	9.03678e-60	-0.252007	0.873	0.887	1.59626e-55
Gstp3	1.98327e-59	-0.324961	0.698	0.712	3.50324e-55
Tgfb1	4.12702e-59	-0.350765	0.804	0.786	7.28997e-55
Mbnl1	4.85823e-59	-0.270875	0.915	0.889	8.58157e-55
Itgb1	1.33214e-58	0.261673	0.775	0.626	2.3531e-54
Trbc2	2.2449e-58	0.279001	0.948	0.871	3.96539e-54
Ahnak	2.47369e-58	-0.322836	0.901	0.898	4.36953e-54
Id2	2.71024e-58	-0.270966	0.921	0.908	4.78737e-54
Il12rb2	7.85503e-58	-0.330746	0.479	0.557	1.38751e-53
Gpr171	9.73937e-58	-0.344273	0.499	0.566	1.72036e-53
Epsti1	1.20694e-57	-0.286051	0.882	0.874	2.13194e-53
Nfkbia	1.72689e-57	-0.355247	0.883	0.887	3.05039e-53
Bcl2a1d	2.63512e-56	-0.299773	0.857	0.848	4.65468e-52
Arap2	2.66912e-56	-0.350701	0.442	0.519	4.71474e-52
Lime1	4.55912e-56	-0.320617	0.599	0.635	8.05323e-52
Dnajb1	6.79932e-56	0.434216	0.798	0.663	1.20103e-51
Prr13	1.15695e-55	-0.273043	0.838	0.819	2.04364e-51
Cenpa	1.89398e-55	0.280611	0.738	0.597	3.34553e-51
Dusp10	2.54378e-55	-0.369766	0.454	0.524	4.49334e-51
Anxa1	2.78111e-55	-0.403863	0.179	0.278	4.91255e-51
Adgre5	3.61958e-54	-0.323713	0.71	0.732	6.39362e-50
Fasl	1.18508e-53	-0.328108	0.554	0.607	2.09332e-49
Ifnar1	3.95071e-52	-0.317292	0.431	0.509	6.97854e-48
Fosl2	4.12155e-52	-0.387689	0.416	0.494	7.28031e-48
Matk	1.55935e-51	-0.264583	0.192	0.292	2.75444e-47
Map1lc3b	1.73423e-51	-0.251574	0.84	0.809	3.06334e-47
Gem	1.63312e-50	-0.414071	0.735	0.747	2.88474e-46
AA467197	6.52469e-50	-0.314809	0.546	0.613	1.15252e-45
Rabac1	4.90066e-49	-0.282746	0.708	0.712	8.65652e-45
Rgs2	3.08855e-48	-0.370558	0.624	0.666	5.45561e-44
Arhgap45	9.24601e-48	-0.251965	0.836	0.815	1.63322e-43
Rgs1	3.49455e-47	0.319043	0.83	0.731	6.17277e-43
Dennd4a	3.8703e-47	-0.31426	0.763	0.76	6.83649e-43
Csrnp1	3.08694e-46	-0.382457	0.442	0.508	5.45277e-42
Per1	5.39873e-45	-0.301653	0.367	0.446	9.53632e-41
Vgll4	2.48434e-44	-0.294546	0.526	0.572	4.38834e-40
Btg3	3.27048e-44	-0.258305	0.707	0.709	5.77698e-40
Nmrk1	1.40956e-43	-0.251883	0.223	0.312	2.48985e-39
2410006H16Rik	2.48302e-43	-0.263943	0.864	0.842	4.386e-39
Pold4	2.64809e-42	-0.301823	0.522	0.561	4.67758e-38
Ifrd1	2.29674e-41	-0.336559	0.66	0.664	4.05697e-37
Vsir	2.57215e-41	-0.297728	0.514	0.562	4.54345e-37
Gpr132	3.74306e-41	-0.312147	0.392	0.456	6.61173e-37
Prr7	4.66033e-41	-0.339461	0.329	0.404	8.232e-37
Sdcbp2	4.77822e-41	-0.28502	0.409	0.484	8.44024e-37
Cd226	1.61411e-40	-0.315516	0.571	0.608	2.85117e-36
Ctla2a	2.47396e-40	-0.271498	0.905	0.889	4.37001e-36
Fosb	3.83999e-40	-0.473577	0.343	0.42	6.78296e-36
Gpr65	7.05833e-40	-0.299631	0.48	0.519	1.24678e-35
Gm19585	6.37992e-39	-0.272982	0.664	0.666	1.12695e-34
Rel	7.91828e-39	-0.30133	0.317	0.389	1.39868e-34
Nfkbiz	1.72883e-38	-0.335512	0.331	0.405	3.05381e-34
Ubl3	3.80226e-38	-0.276714	0.594	0.613	6.71632e-34
Ocel1	1.02774e-37	-0.263987	0.402	0.457	1.81539e-33
Sik1	1.46776e-37	-0.288642	0.418	0.48	2.59265e-33
Ccng1	2.21356e-37	-0.322459	0.649	0.646	3.91004e-33
Klf2	2.37134e-37	0.293933	0.532	0.414	4.18873e-33
Gadd45b	5.21415e-37	-0.39243	0.521	0.566	9.21028e-33
Ubald2	7.15175e-37	-0.286988	0.811	0.797	1.26329e-32
Jdp2	7.78683e-37	-0.266593	0.198	0.277	1.37547e-32
Borcs8	1.08991e-36	-0.254567	0.611	0.626	1.92522e-32
Tecpr1	2.04759e-36	-0.274744	0.312	0.386	3.61686e-32
Nptn	3.41566e-36	-0.264765	0.621	0.629	6.03343e-32
Serpinb6a	4.33623e-36	-0.286109	0.715	0.716	7.65951e-32
Cd96	4.97541e-36	-0.260187	0.498	0.54	8.78856e-32
Nrp1	5.10834e-36	-0.281879	0.447	0.503	9.02337e-32
Tiprl	5.67967e-36	-0.274422	0.673	0.658	1.00326e-31
Oxsr1	1.69679e-35	-0.292331	0.408	0.465	2.9972e-31
Pet100	2.1546e-35	-0.263971	0.504	0.531	3.80589e-31
Napsa	1.13439e-34	-0.258518	0.326	0.404	2.00378e-30
Bcl2l11	1.2944e-34	-0.271632	0.4	0.471	2.28642e-30
Il27ra	4.21042e-33	-0.261659	0.561	0.583	7.43728e-29
Rcn1	5.98048e-32	-0.259674	0.484	0.52	1.05639e-27
Cish	9.95589e-32	-0.322162	0.456	0.506	1.75861e-27
Skil	2.23359e-30	-0.264299	0.421	0.472	3.94542e-26
Ppp3cc	9.16034e-30	-0.250503	0.64	0.64	1.61808e-25
Mxd1	1.94841e-28	-0.342622	0.549	0.575	3.44168e-24
Lmna	4.66811e-28	-0.334044	0.267	0.333	8.24575e-24
Gch1	3.20887e-27	-0.2742	0.391	0.437	5.66815e-23
Mdfic	3.03479e-25	-0.251531	0.431	0.468	5.36066e-21
Lars2	2.53041e-24	-0.28288	0.88	0.874	4.46971e-20
Plk3	7.97851e-24	-0.252537	0.308	0.364	1.40932e-19
Cd6	9.51521e-24	-0.301988	0.647	0.632	1.68077e-19
Chd7	6.51538e-23	-0.257802	0.516	0.525	1.15088e-18
Tnf	2.40482e-21	-0.293069	0.334	0.381	4.24787e-17
Serpinb9	6.17344e-21	-0.27343	0.833	0.814	1.09048e-16
Ccrl2	1.788e-20	-0.266712	0.366	0.413	3.15833e-16
Tent5a	2.60505e-20	-0.29666	0.374	0.413	4.60156e-16
Pde4b	7.39493e-20	-0.253083	0.431	0.463	1.30624e-15
Igtp	2.58719e-19	-0.283764	0.483	0.502	4.57002e-15
Mt2	1.32239e-11	0.258994	0.445	0.383	2.33586e-07
Emb	1.93248e-09	-0.251144	0.347	0.368	3.41353e-05
Rgcc	5.55058e-05	-0.312027	0.315	0.321	0.980454
Mt1	0.099478	0.292595	0.74	0.719	1

## Sheet: Mem_Byst_like KOvsWT
Gene ID	p_val	avg_log2FC	pct.1	pct.2	p_val_adj
Ccl5	1.37305e-132	-1.29424	0.926	0.977	2.42536e-128
Trbv15	1.16127e-111	-2.77007	0.026	0.47	2.05126e-107
Hspa1a	8.10409e-66	1.22576	0.64	0.218	1.43151e-61
Trav5-1	1.00214e-59	-1.85454	0.006	0.26	1.77019e-55
Cd2	1.10342e-59	-0.564682	1	1	1.94909e-55
Gzmb	1.61705e-58	0.614747	0.986	0.952	2.85636e-54
Hspa1b	2.48441e-54	1.00323	0.719	0.308	4.38847e-50
Trbv13-3	4.24254e-52	1.21917	0.341	0.048	7.49403e-48
Cd8a	5.42334e-52	-0.606056	1	1	9.57979e-48
Hsp90ab1	1.65031e-50	0.544675	0.991	0.871	2.91511e-46
Ptma	9.7735e-49	0.507864	0.993	0.894	1.72639e-44
Ifi27l2a	3.10664e-46	0.616585	0.973	0.825	5.48757e-42
Rps15a	1.36854e-45	-0.39478	0.995	0.995	2.41739e-41
Malat1	1.30286e-44	-0.64172	0.965	0.952	2.30138e-40
Actb	2.15776e-44	0.270796	1	0.999	3.81146e-40
Gzme	2.67421e-42	-1.62344	0.095	0.34	4.72373e-38
Trbv13-2	4.41277e-41	1.02035	0.37	0.094	7.79472e-37
Rps2	5.09089e-41	0.37675	0.998	0.983	8.99255e-37
Ifngr1	2.56989e-39	-1.2398	0.458	0.614	4.53945e-35
Gzmc	5.95847e-39	0.807737	0.486	0.174	1.0525e-34
Hist1h2ae	8.33014e-39	0.796701	0.719	0.348	1.47144e-34
Cd8b1	1.14029e-38	-0.475631	1	1	2.01421e-34
Trbv12-1	2.36057e-37	-1.57136	0.099	0.322	4.1697e-33
Hsp90aa1	1.53318e-36	0.69655	0.787	0.455	2.70821e-32
Hist1h3e	2.37535e-34	0.82758	0.583	0.263	4.19582e-30
Hspe1	6.52842e-32	0.686295	0.659	0.341	1.15318e-27
Ran	1.3329e-31	0.603809	0.818	0.489	2.35443e-27
Serpine2	3.31743e-30	-1.36323	0.181	0.387	5.85991e-26
Pclaf	6.15898e-30	0.702233	0.544	0.247	1.08792e-25
Hsph1	1.33752e-29	0.752979	0.472	0.207	2.36259e-25
Pgam1	6.95972e-28	0.571276	0.722	0.409	1.22936e-23
Tpi1	7.46977e-28	0.541617	0.821	0.505	1.31946e-23
Itga4	7.94076e-28	0.683758	0.377	0.138	1.40266e-23
Mif	1.52552e-27	0.522658	0.878	0.594	2.69468e-23
S100a6	3.69653e-27	-0.51942	0.924	0.904	6.52955e-23
Hist1h1b	1.25584e-26	0.472537	0.836	0.526	2.21832e-22
Hspd1	1.98591e-26	0.617429	0.625	0.334	3.50791e-22
Bst2	9.96528e-26	0.49491	0.457	0.194	1.76027e-21
Mcm4	4.62096e-25	0.612342	0.368	0.147	8.16246e-21
Rpl37a	5.40683e-25	-0.387739	0.979	0.955	9.55062e-21
Eno1	5.7933e-25	0.365244	0.972	0.826	1.02333e-20
Tuba1b	9.18119e-25	0.451531	0.9	0.651	1.62176e-20
Ppia	9.23053e-25	0.268121	0.997	0.977	1.63048e-20
Hist1h1d	1.39993e-24	0.482779	0.802	0.483	2.47283e-20
Gm26917	4.31458e-24	0.545611	0.379	0.158	7.62127e-20
Hist1h4d	4.37304e-24	0.587597	0.619	0.322	7.72453e-20
Selenoh	7.80625e-24	0.492719	0.463	0.218	1.3789e-19
Mcm3	7.81671e-24	0.585632	0.365	0.147	1.38074e-19
Spp1	1.0438e-23	-1.35711	0.147	0.317	1.84377e-19
Mcm5	1.21335e-23	0.587944	0.355	0.139	2.14325e-19
Rps27	3.77665e-23	-0.501697	0.916	0.894	6.67107e-19
Rrm2	4.57944e-23	0.55392	0.434	0.193	8.08912e-19
Lag3	1.58836e-22	-0.814964	0.588	0.648	2.80569e-18
Aldoa	2.42888e-21	0.353268	0.972	0.884	4.29037e-17
AW112010	4.13376e-21	-0.371536	0.973	0.953	7.30188e-17
Nkg7	6.77595e-21	-0.339621	0.985	0.965	1.1969e-16
Pebp1	8.83989e-21	0.463236	0.413	0.194	1.56148e-16
Bhlhe40	1.02259e-20	-0.618936	0.762	0.755	1.8063e-16
Btg1	3.03429e-20	-0.77232	0.632	0.677	5.35977e-16
Set	4.5473e-20	0.411418	0.692	0.403	8.03235e-16
Dut	1.3557e-19	0.464013	0.583	0.328	2.39471e-15
Tagln2	2.76961e-19	0.435251	0.833	0.586	4.89223e-15
Hist1h1e	2.99218e-19	0.373945	0.948	0.78	5.28539e-15
Ldha	6.97278e-19	0.341237	0.966	0.818	1.23167e-14
Mcm6	7.25164e-19	0.45615	0.496	0.266	1.28093e-14
Dbi	7.38856e-19	0.478086	0.409	0.204	1.30512e-14
Ybx1	1.36993e-18	0.37938	0.859	0.613	2.41984e-14
Lmnb1	1.53303e-18	0.430044	0.602	0.34	2.70794e-14
Tkt	1.57037e-18	0.425389	0.546	0.305	2.7739e-14
Klrd1	2.80983e-18	-0.656136	0.698	0.703	4.96329e-14
Anp32a	3.80124e-18	0.445815	0.446	0.232	6.7145e-14
Pdia6	8.3e-18	0.379445	0.41	0.201	1.46611e-13
Rsrp1	8.61472e-18	0.466283	0.358	0.17	1.5217e-13
Csf1	1.15982e-17	-1.07688	0.156	0.303	2.0487e-13
Npm1	1.47356e-17	0.368455	0.894	0.676	2.6029e-13
Hnrnpab	1.54069e-17	0.458931	0.727	0.457	2.72147e-13
Park7	2.03933e-17	0.43473	0.444	0.234	3.60228e-13
H2afz	2.50707e-17	0.398457	0.845	0.588	4.42849e-13
Ndufa4	3.92935e-17	0.404876	0.517	0.289	6.94081e-13
Pa2g4	8.38988e-17	0.350221	0.46	0.243	1.48199e-12
Cotl1	8.86023e-17	0.445491	0.438	0.235	1.56507e-12
Impdh2	1.04059e-16	0.471662	0.351	0.172	1.8381e-12
Fau	1.80687e-16	-0.287929	0.996	0.978	3.19165e-12
Hist1h2ab	2.79702e-16	0.493629	0.355	0.172	4.94065e-12
Ywhaq	3.00648e-16	0.394021	0.459	0.252	5.31065e-12
Cox6a1	5.5719e-16	0.324079	0.531	0.305	9.8422e-12
Higd1a	6.20505e-16	0.410025	0.487	0.276	1.09606e-11
Anp32b	6.80167e-16	0.407607	0.654	0.41	1.20145e-11
Cd3g	8.13645e-16	-0.406969	0.929	0.873	1.43722e-11
Hist1h2bn	8.38097e-16	0.551809	0.277	0.12	1.48041e-11
Rgs1	9.36294e-16	0.450013	0.592	0.357	1.65387e-11
Eif4a1	9.56655e-16	0.339174	0.581	0.342	1.68984e-11
Eif5a	1.04274e-15	0.374008	0.849	0.595	1.84189e-11
Hist1h2bj	1.13098e-15	0.54618	0.306	0.144	1.99776e-11
Nrgn	1.33883e-15	-0.905408	0.474	0.54	2.36492e-11
Ranbp1	1.5117e-15	0.419602	0.506	0.296	2.67028e-11
Hist1h3i	1.85764e-15	0.470699	0.315	0.145	3.28133e-11
Hist1h2ai	3.21901e-15	0.467984	0.357	0.176	5.68607e-11
Prdx1	4.4404e-15	0.365064	0.607	0.363	7.84352e-11
Gzmk	4.73217e-15	0.431906	0.328	0.156	8.35891e-11
C1qbp	5.68733e-15	0.336942	0.324	0.153	1.00461e-10
Hist1h1a	6.02148e-15	0.513214	0.342	0.172	1.06363e-10
Hdgf	6.54743e-15	0.362804	0.4	0.211	1.15654e-10
Slbp	7.95274e-15	0.388305	0.381	0.196	1.40477e-10
Pfkp	8.18473e-15	0.322802	0.501	0.288	1.44575e-10
AY036118	1.1905e-14	-0.446047	0.996	0.987	2.1029e-10
Nhp2	1.26138e-14	0.398519	0.299	0.14	2.22809e-10
Hist2h4	1.36589e-14	0.318357	0.356	0.172	2.41271e-10
Rpl28	1.57228e-14	0.276259	0.965	0.846	2.77727e-10
Rbbp7	1.70717e-14	0.334231	0.438	0.24	3.01554e-10
Ppp4c	2.35617e-14	0.342581	0.481	0.275	4.16193e-10
Mcm7	2.51705e-14	0.474438	0.264	0.121	4.44612e-10
Hist1h3f	2.68071e-14	0.500685	0.25	0.11	4.7352e-10
Atp5b	3.28987e-14	0.378085	0.758	0.515	5.81122e-10
Hmgb2	3.33684e-14	0.310892	0.87	0.656	5.89419e-10
Mt1	4.41559e-14	0.437802	0.725	0.497	7.79969e-10
Ywhae	4.59107e-14	0.283904	0.526	0.309	8.10967e-10
Isg15	4.98778e-14	0.37271	0.335	0.164	8.81041e-10
Rpl5	5.7379e-14	0.339767	0.585	0.356	1.01354e-09
Ewsr1	6.68049e-14	0.28021	0.463	0.252	1.18004e-09
Hist2h2bb	6.68766e-14	0.405252	0.25	0.11	1.18131e-09
Anapc5	6.79957e-14	0.39181	0.302	0.148	1.20108e-09
Ssrp1	1.06913e-13	0.328886	0.377	0.204	1.88851e-09
mt-Atp6	1.25371e-13	0.326827	0.516	0.306	2.21455e-09
Jun	1.43186e-13	0.399462	0.415	0.229	2.52923e-09
Ssr3	1.45472e-13	0.391568	0.302	0.148	2.56962e-09
Gmnn	1.50498e-13	0.41747	0.263	0.121	2.65839e-09
Jund	1.7338e-13	-0.37325	0.936	0.886	3.06258e-09
1810037I17Rik	2.07938e-13	0.261258	0.539	0.316	3.67301e-09
Srsf2	2.20379e-13	0.366112	0.58	0.358	3.89277e-09
Rps28	2.21276e-13	-0.349786	0.934	0.886	3.90861e-09
Nme2	2.30373e-13	0.36583	0.759	0.521	4.06931e-09
Fbl	2.38035e-13	0.410042	0.303	0.151	4.20465e-09
Kpnb1	2.79408e-13	0.37152	0.275	0.129	4.93547e-09
Flna	3.05062e-13	0.289045	0.407	0.223	5.38861e-09
Paics	3.19443e-13	0.343993	0.297	0.146	5.64264e-09
Ahcy	3.23449e-13	0.331762	0.268	0.127	5.7134e-09
Rpl30	3.86584e-13	-0.375445	0.966	0.943	6.82861e-09
Ddost	4.05482e-13	0.331367	0.462	0.271	7.16244e-09
Rpl39	4.1218e-13	-0.314538	0.985	0.947	7.28075e-09
Rps6	4.23848e-13	0.334107	0.838	0.596	7.48686e-09
Cdk4	4.83128e-13	0.296624	0.398	0.219	8.53398e-09
Ndufab1	5.40533e-13	0.257975	0.377	0.201	9.54798e-09
Itgb1	5.56542e-13	0.332487	0.404	0.224	9.83076e-09
Hmgn2	6.1516e-13	0.28367	0.611	0.363	1.08662e-08
Dnmt1	6.28449e-13	0.342785	0.343	0.18	1.11009e-08
Rack1	7.28541e-13	0.298185	0.701	0.453	1.2869e-08
Tipin	7.49323e-13	0.35309	0.26	0.123	1.3236e-08
Banf1	9.33834e-13	0.273172	0.487	0.282	1.64952e-08
Tpm4	9.98972e-13	0.326549	0.54	0.331	1.76458e-08
Birc5	1.04128e-12	0.345367	0.399	0.223	1.83932e-08
Hspa9	1.20539e-12	0.34589	0.272	0.13	2.12921e-08
Cfl1	1.39151e-12	0.258837	0.959	0.848	2.45796e-08
Snrpa	1.42216e-12	0.357774	0.278	0.135	2.5121e-08
Junb	1.67045e-12	-0.482103	0.81	0.785	2.95068e-08
Hint1	1.79984e-12	0.309993	0.65	0.419	3.17924e-08
Nutf2	1.85648e-12	0.348742	0.348	0.188	3.27928e-08
Hnrnpu	1.96896e-12	0.303904	0.735	0.487	3.47797e-08
Ddx39	2.43388e-12	0.292528	0.327	0.17	4.2992e-08
Hnrnpl	2.66094e-12	0.289618	0.686	0.437	4.70029e-08
Mlec	2.68985e-12	0.438511	0.287	0.146	4.75136e-08
Bsg	2.83812e-12	0.274366	0.568	0.353	5.01326e-08
Rrm1	2.95173e-12	0.388374	0.344	0.188	5.21393e-08
Hist1h3b	3.19183e-12	0.393707	0.306	0.156	5.63804e-08
Nme1	3.25448e-12	0.308063	0.468	0.279	5.74872e-08
Tk1	3.53742e-12	0.398664	0.258	0.124	6.2485e-08
Ptges3	3.71974e-12	0.26536	0.467	0.271	6.57055e-08
Canx	3.78664e-12	0.295936	0.487	0.289	6.68872e-08
Psma1	3.79581e-12	0.287208	0.357	0.196	6.70491e-08
Smchd1	3.9955e-12	0.318794	0.312	0.166	7.05764e-08
Ssu72	4.35063e-12	0.285409	0.303	0.156	7.68496e-08
Pcna	5.10707e-12	0.313432	0.342	0.188	9.02113e-08
Hnrnpa3	5.54076e-12	0.291862	0.851	0.622	9.7872e-08
Mdh2	5.85488e-12	0.291399	0.581	0.366	1.03421e-07
Nans	6.98609e-12	0.322517	0.301	0.156	1.23402e-07
Cd3e	7.15691e-12	-0.372089	0.9	0.821	1.2642e-07
Hdac1	7.23384e-12	0.266082	0.346	0.188	1.27779e-07
Hcst	9.27936e-12	-0.823535	0.394	0.474	1.63911e-07
Rps17	1.06375e-11	0.303896	0.643	0.424	1.87902e-07
Tubb5	1.23481e-11	0.295258	0.857	0.63	2.18117e-07
Hist1h4h	1.25786e-11	0.414732	0.3	0.158	2.22189e-07
Psma5	1.35518e-11	0.25822	0.4	0.226	2.3938e-07
Pgk1	1.36604e-11	0.300018	0.784	0.551	2.41298e-07
Ddx39b	1.49512e-11	0.284336	0.431	0.257	2.64098e-07
Eif3i	1.94461e-11	0.253507	0.506	0.309	3.43495e-07
Dnajb1	2.3262e-11	0.268391	0.459	0.271	4.109e-07
Hist1h2an	2.38924e-11	0.274685	0.337	0.177	4.22035e-07
Mrpl18	2.39046e-11	0.360126	0.312	0.171	4.22251e-07
Stmn1	3.0832e-11	0.315254	0.349	0.195	5.44617e-07
Dnajb11	3.44346e-11	0.278083	0.381	0.218	6.08253e-07
Snu13	3.67103e-11	0.295428	0.455	0.276	6.4845e-07
Raly	3.72682e-11	0.271219	0.526	0.325	6.58305e-07
Lman2	3.76184e-11	0.315365	0.334	0.187	6.64492e-07
Ywhah	4.65019e-11	0.271246	0.63	0.401	8.2141e-07
Smc2	5.04216e-11	0.304781	0.275	0.14	8.90647e-07
Rbbp4	5.65096e-11	0.25483	0.436	0.26	9.98185e-07
Alyref	5.74675e-11	0.336473	0.537	0.341	1.01511e-06
Rps15	7.20977e-11	0.32041	0.528	0.336	1.27353e-06
H2-K1	8.77927e-11	-0.287306	0.965	0.924	1.55077e-06
Klf2	9.4878e-11	0.309585	0.37	0.211	1.67593e-06
Cdca8	9.73543e-11	0.356367	0.262	0.135	1.71967e-06
Nasp	1.02424e-10	0.305784	0.266	0.136	1.80921e-06
Top2a	1.17429e-10	0.26914	0.382	0.217	2.07427e-06
Fus	1.4086e-10	0.252301	0.485	0.301	2.48816e-06
Tfdp1	1.51871e-10	0.27946	0.266	0.136	2.68266e-06
Mtch1	1.51982e-10	0.251333	0.307	0.169	2.68461e-06
Sae1	1.62896e-10	0.279675	0.295	0.161	2.87739e-06
Eif3c	1.76024e-10	0.255527	0.433	0.264	3.10928e-06
Emg1	2.40179e-10	0.261593	0.362	0.212	4.24253e-06
Rfc2	2.53382e-10	0.290254	0.282	0.151	4.47573e-06
Snrpd1	2.63326e-10	0.321738	0.408	0.25	4.65139e-06
mt-Nd2	2.80222e-10	0.305623	0.355	0.204	4.94984e-06
H3f3b	2.85352e-10	-0.264232	0.979	0.935	5.04046e-06
Fkbp4	3.19921e-10	0.311712	0.298	0.166	5.65108e-06
Klrc1	3.72456e-10	-0.471291	0.754	0.697	6.57907e-06
Hist1h2bc	4.94209e-10	0.352747	0.273	0.147	8.72972e-06
Rtn3	6.35511e-10	0.254491	0.299	0.166	1.12257e-05
Mrpl20	7.26124e-10	0.262506	0.294	0.162	1.28262e-05
AI506816	7.50043e-10	0.290005	0.265	0.143	1.32488e-05
Anapc11	7.59696e-10	0.27321	0.351	0.205	1.34193e-05
Nudc	8.0081e-10	0.26331	0.337	0.197	1.41455e-05
Hist1h2bg	8.54593e-10	0.349418	0.255	0.135	1.50955e-05
Hnrnpf	1.00998e-09	0.261551	0.787	0.55	1.78403e-05
Slc25a5	1.19143e-09	0.263413	0.719	0.477	2.10454e-05
Cxcr6	1.61945e-09	-0.5875	0.577	0.586	2.8606e-05
Rps29	1.8974e-09	-0.318303	0.925	0.855	3.35157e-05
Pcbp1	3.15583e-09	0.25408	0.632	0.426	5.57446e-05
Ccnb2	4.26025e-09	0.290702	0.262	0.144	7.52531e-05
Tmem14c	5.21098e-09	0.288488	0.357	0.224	9.20468e-05
Sqstm1	7.98626e-09	-0.671248	0.503	0.523	0.000141069
Cbx3	9.45319e-09	0.274866	0.277	0.16	0.000166981
Tyms	1.15956e-08	0.28443	0.258	0.143	0.000204824
Cd52	1.35014e-08	-0.286082	0.944	0.896	0.000238489
Laptm5	1.9917e-08	-0.383785	0.875	0.788	0.000351815
Fam162a	2.4272e-08	0.251043	0.296	0.175	0.000428741
Suz12	2.50468e-08	0.257337	0.263	0.15	0.000442427
Vars	2.95408e-08	0.252811	0.25	0.142	0.000521809
Rpl38	4.43278e-08	-0.381884	0.852	0.787	0.000783006
Lars2	7.30003e-08	-0.433731	0.786	0.737	0.00128948
Nr4a1	1.11036e-07	-0.742207	0.23	0.308	0.00196135
S100a4	1.22332e-06	-0.364763	0.764	0.687	0.0216087
Rpl37	1.46378e-06	-0.295381	0.959	0.909	0.0258562
Thy1	1.7045e-06	-0.290588	0.894	0.838	0.0301083
Fxyd5	4.34389e-06	-0.276823	0.917	0.821	0.0767305
Rpl34	5.43673e-06	-0.266825	0.966	0.902	0.0960343
Tigit	1.72361e-05	-0.541994	0.484	0.49	0.304459
Cd3d	2.03043e-05	-0.297698	0.843	0.759	0.358655
Pnrc1	2.07952e-05	-0.559222	0.579	0.537	0.367326
Ucp2	2.12763e-05	-0.381048	0.721	0.67	0.375824
Stk24	2.37975e-05	-0.613577	0.36	0.397	0.420359
S100a11	5.06958e-05	-0.304017	0.86	0.756	0.895491
Cblb	5.86524e-05	-0.506645	0.588	0.557	1
Sh2d2a	9.66467e-05	-0.327232	0.792	0.697	1
Rpl21	0.000103451	-0.291505	0.781	0.705	1
Gzmf	0.000133948	-0.587906	0.299	0.344	1
Srgn	0.000133951	-0.255349	0.838	0.753	1
H2-Q7	0.000258063	-0.607235	0.392	0.406	1
Ptms	0.000337613	-0.559987	0.519	0.494	1
Vps37b	0.000449165	-0.525724	0.498	0.481	1
Nr4a2	0.000548778	-0.557358	0.345	0.373	1
Ndfip1	0.000663563	-0.31302	0.753	0.666	1
Plac8	0.000823745	-0.481357	0.516	0.5	1
Cd82	0.000937809	-0.557689	0.388	0.4	1
Icos	0.00129077	-0.574485	0.334	0.36	1
Ddx5	0.00132813	-0.27219	0.833	0.719	1
Ctla4	0.00163553	-0.35886	0.63	0.575	1
Eif3f	0.00320736	-0.310656	0.762	0.66	1
B4galnt1	0.00486159	-0.407112	0.546	0.515	1
Ltb	0.00760268	-0.416781	0.542	0.503	1
Nfatc1	0.0123063	-0.433779	0.293	0.317	1
Irf1	0.0175853	-0.480113	0.409	0.4	1
Tnfaip3	0.0231459	-0.468915	0.551	0.49	1
Pfdn5	0.0270684	-0.341785	0.629	0.548	1
Tomm7	0.0347416	-0.408675	0.516	0.462	1
D16Ertd472e	0.0364605	-0.491191	0.318	0.324	1
Pdcd1	0.0431923	-0.268909	0.729	0.615	1
Dusp5	0.0435802	-0.403872	0.384	0.378	1
Serpina3g	0.0440895	-0.444477	0.241	0.26	1
Ostf1	0.0716566	-0.354828	0.613	0.527	1
Atp5l	0.0971167	-0.296319	0.647	0.547	1
Ptpn18	0.118308	-0.337743	0.615	0.527	1
Rps21	0.11911	-0.281337	0.802	0.685	1
Ccni	0.120938	-0.450948	0.409	0.374	1
Uqcrh	0.121347	-0.274264	0.608	0.533	1
Cox7c	0.12385	-0.262304	0.66	0.556	1
Txnip	0.133812	-0.415502	0.408	0.373	1
Havcr2	0.150558	-0.435492	0.409	0.377	1
Stat3	0.166155	-0.367686	0.588	0.494	1
Crlf2	0.182534	-0.399654	0.255	0.259	1
Nsa2	0.184757	-0.358425	0.442	0.404	1
Klrk1	0.190658	-0.349532	0.473	0.428	1
Itgal	0.20007	-0.260387	0.306	0.248	1
Cd247	0.241778	-0.464967	0.311	0.298	1
Irf8	0.244178	-0.264223	0.405	0.329	1
Lgals3	0.250258	-0.289645	0.643	0.546	1
Bcl2a1b	0.261694	-0.299773	0.505	0.453	1
Mcl1	0.265752	-0.304325	0.527	0.459	1
Btg2	0.293019	-0.433716	0.267	0.259	1
Zgpat	0.33886	-0.327227	0.405	0.371	1
Il21r	0.345129	-0.410989	0.309	0.292	1
Ubald2	0.389764	-0.275078	0.39	0.322	1
Samsn1	0.410868	-0.365449	0.273	0.267	1
Stk17b	0.412766	-0.329544	0.519	0.458	1
Nedd9	0.438796	-0.350115	0.287	0.276	1
Ier2	0.483726	-0.287137	0.484	0.394	1
Map1lc3b	0.496879	-0.263291	0.345	0.296	1
Gimap3	0.511269	-0.290466	0.409	0.342	1
Limd2	0.547239	-0.351103	0.507	0.434	1
Clint1	0.577587	-0.320405	0.306	0.261	1
Iqgap1	0.579679	-0.328627	0.482	0.416	1
Cbx4	0.585864	-0.347904	0.259	0.249	1
Mkrn1	0.587056	-0.276381	0.253	0.224	1
Gbp6	0.58838	-0.28206	0.269	0.235	1
Sdf4	0.601105	-0.263674	0.538	0.465	1
Samhd1	0.612087	-0.277474	0.404	0.339	1
Itk	0.620871	-0.33974	0.453	0.394	1
Ifrd1	0.676759	-0.282615	0.259	0.229	1
Ctsa	0.683074	-0.359278	0.26	0.245	1
Cytip	0.715569	-0.334479	0.568	0.469	1
Gng2	0.719129	-0.290942	0.359	0.316	1
Pim1	0.732393	-0.374055	0.409	0.357	1
Lcp2	0.785813	-0.285995	0.325	0.288	1
Epsti1	0.788853	-0.31887	0.468	0.394	1
Uhrf2	0.791637	-0.287863	0.309	0.289	1
Ptp4a2	0.793653	-0.314957	0.36	0.313	1
Ahnak	0.7955	-0.257461	0.591	0.495	1
Srsf5	0.798741	-0.296676	0.37	0.323	1
Ndfip2	0.799751	-0.348253	0.264	0.248	1
Ndufa6	0.810681	-0.297975	0.4	0.346	1
Bcl2a1d	0.829905	-0.258114	0.448	0.388	1
Runx2	0.833134	-0.310314	0.27	0.243	1
Ctsb	0.84091	-0.289706	0.514	0.436	1
Id2	0.856723	-0.299595	0.472	0.408	1
Prr13	0.888369	-0.303182	0.373	0.326	1
Tiprl	0.895185	-0.341812	0.252	0.233	1
Dctn3	0.896791	-0.322244	0.314	0.279	1
Gabarap	0.902993	-0.309056	0.455	0.387	1
Gmfg	0.936517	-0.303135	0.519	0.434	1
Cd37	0.943868	-0.357652	0.324	0.287	1
Cd28	0.944346	-0.367056	0.393	0.336	1
Atp6v1f	0.964328	-0.263149	0.416	0.36	1
