# Supplementary material for: IFNγ signaling in cytotoxic T cells restricts anti-tumor responses by inhibiting the maintenance and diversity of intra-tumoral stem-like T cells
Source: Nat Commun. 2023 Jan 19;14:321. doi: 10.1038/s41467-023-35948-9 (PMC9852295; doi:10.1038/s41467-023-35948-9)
Supplement: Supplementary file 8 — Supplementary Dataset 4 [file 41467_2023_35948_MOESM8_ESM.xlsx]

## Sheet: Sheet1
Antibodies
	Antigen	Clone	Conjugate		Dilution	Supplier	Cat number
	CD3	145-2C11	N/A	Armenian Hamster IgG	1/250 (2ug/mL final)	Biolegend	100302
	CD28	37.51	N/A	Syrian Hamster IgG	1/250 (2ug/mL final)	Biolegend	102102
	IFNg	XMG1.2	N/A	Rat IgG1, k	1/700 (10ug/mL final)	BioXcell	BE0055
	CD8a	EPR21769	A647	rabbit	1/200	Abcam	ab237365
	anti-rabbit polyclonal	N/A	A647	donkey	1/400	Biolegend	406414
	CD45	30-F11	BV785	Rat IgG2b, κ	1/200	Biolegend	103149
	CD45	30-F11	BV650	Rat IgG2b, κ	1/200	Biolegend	103151
	CD8a	53-6.7	PerCP.Cy5.5	Rat IgG2a, κ	1/200	Biolegend	100734
	CD8a	53-6.7	BV711	Rat IgG2a, κ	1/200	Biolegend	100747
	CD8a	53-6.7	BV605	Rat IgG2a, κ	1/200	Biolegend	100744
	CD44	IM7	A700	Rat IgG2b, κ	1/200	Biolegend	103025
	CD44	IM7	A647	Rat IgG2b, κ	1/200	Biolegend	103017
	CD44	IM7	BV785	Rat IgG2b, κ	1/200	Biolegend	103041
	CD69	H1.2F3	PE	Armenian Hamster IgG	1/200	Biolegend	104507
	F4/80	BM8	APC	Rat IgG2a, κ	1/200	Biolegend	123115
	CD3	17A2	PE/Cy7	Rat IgG2b, κ	1/200	Biolegend	100220
	CD3	17A2	PerCP.Cy5.5	Rat IgG2b, κ	1/200	Biolegend	100218
	NK1.1	PK136	BV605	Mouse IgG2a, κ	1/200	Biolegend	108739
	CD19	6D5	A488	Rat IgG2a, κ	1/200	Biolegend	115524
	CD19	6D5	PerCP.Cy5.5	Rat IgG2a, κ	1/200	Biolegend	152406
	CD4	RM4-5	BV421	Rat IgG2a, κ	1/200	Biolegend	100543
	CD11b	M1/70	BV421	Rat IgG2b, κ	1/200	Biolegend	101235
	CD11c	N418	BV605	Armenian Hamster IgG	1/200	Biolegend	117333
	Ly6C	HK1.4	PE/Cy7	Rat IgG2c, κ	1/200	Biolegend	128018
	Ly6G	1A8	FITC	Rat IgG2a, κ	1/200	Biolegend	127606
	MHC-II	M5/114.15.2	A700	Rat IgG2b, κ	1/200	Biolegend	107622
	CD45.1	A20	BV421	Mouse (A.SW) IgG2a, κ	1/200	Biolegend	110731
	CD45.2	104	FITC	Mouse (SJL) IgG2a, κ	1/200	Biolegend	109805
	LAMP1	1D4B	A700	Rat IgG2a, κ	1/200	Biolegend	121627
	LAG3	C9B7W	PE/Cy7	Rat IgG1, κ	1/200	Biolegend	125225
	LAG3	C9B7W	BV785	Rat IgG1, κ	1/200	Biolegend	125219
	PD1	29F.1A12	BV421	Rat IgG2a, κ	1/200	Biolegend	135217
	PD1	29F.1A12	APC	Rat IgG2a, κ	1/200	Biolegend	135209
	PD1	29F.1A12	FITC	Rat IgG2a, κ	1/200	Biolegend	135213
	PD1	29F.1A12	BV605	Rat IgG2a, κ	1/200	Biolegend	135219
	TIM3	RMT3-23	APC	Rat IgG2a, κ	1/200	Biolegend	119705
	TIGIT	1G9	BV421	Mouse IgG1, κ	1/200	Biolegend	142111
	IFNg	XMG1.2	BV421	Rat IgG1, κ	1/100	Biolegend	505829
	TNFa	MP6-XT22	APC	Rat IgG1, κ	1/100	Biolegend	506307
	GLUT1	EPR3915	A405	rabbit	1/100	Abcam	ab210438
	GLUT1	polyclonal	A647	rabbit	1/100	Novus Biol	NB110-39113
	ATPb	3D5	A488	Mouse IgG1	1/100	Abcam	14730
	GADPH	14C10	A647	rabbit IgG	1/100	Cell Signalling	3907S
	LDHA	E9	NIR	mouse	0.02	SCBT	sc-137243
	Tcf1/7	C63D9	A488	rabbit	1/100	Cell Signalling	6444S
	Tcf1/7	C63D9	A647	rabbit	1/100	Cell Signalling	6709S
	pan-beta-catenin	15B8	e660	Mouse / IgG1, k	1/100	Invitrogen	50-2567-42
	cleaved caspase 3	C92-605	A647	rabbit	1/100	BD Bioscience	560626
