# Supplementary material for: IFNγ signaling in cytotoxic T cells restricts anti-tumor responses by inhibiting the maintenance and diversity of intra-tumoral stem-like T cells
Source: Nat Commun. 2023 Jan 19;14:321. doi: 10.1038/s41467-023-35948-9 (PMC9852295; doi:10.1038/s41467-023-35948-9)
Supplement: Supplementary file 9 — Supplementary Dataset 5 [file 41467_2023_35948_MOESM9_ESM.xlsx]

## Sheet: Signatures
Stemness (from Pace et al. 2018)	Stemness (from Zehn et al. 2021)	Exhaustion	REACTOME_TCR_SIGNALING	Glycolysis	OXPHOS	WNT C2	WNT/b-CAT Hallmark
Abcb1a	Itgb1	Psmd8	Bcl10	Acss1	Atp12a	Actb	Adam17
Kat6a	Emb	Atp6v1c2	Btrc	Acss2	Atp4a	Apc	Axin1
Rras	Crtam	Psmd4	Card11	Adh1a	Atp4b	Axin1	Axin2
Abcb1b	Cd9	Cd7	Cd101	Adh1b	Atp5f1a	B2m	Ccnd2
Klf4	Sell	Tnip3	Cd247	Adh1c	Atp5f1b	Bcl9	Csnk1e
Sall4	Traf1	Cks2	Cd3d	Adh4	Atp5f1c	Btrc	Ctnnb1
Alpl	Tnfrsf25	Hla-Drb5	Cd3e	Adh5	Atp5f1d	Ccn4	Cul1
Ldha	Ifi27l2a	Isg15	Cd3g	Adh6	Atp5f1e	Ccnd1	Dkk1
Satb1	Fam162a	Psmb3	Cd4	Adh7	Atp5fc1	Ccnd2	Dkk4
Antxr2	Ypel3	Snap47	Cdc34	Akr1a1	Atp5mc1p5	Ccnd3	Dll1
Ldhb	Shisa5	Vcam1	Chuk	Aldh1a3	Atp5mc2	Csnk1a1	Dvl2
Setbp1	Pdcd4	Cdk2ap2	Csk	Aldh1b1	Atp5mc3	Csnk1d	Frat1
Arl4c	Dapl1	Stmn1	Cul1	Aldh2	Atp5me	Csnk1g1	Fzd1
Ldhc	Cd27	Ddit4	Enah	Aldh3a1	Atp5mf	Csnk2a1	Fzd8
Setdb1	Id3	Prdx3	Evl	Aldh3a2	Atp5mg	Ctbp1	Gnai1
Atr	Ccr7	Myo7a	Fbxw11	Aldh3b1	Atp5pb	Ctbp2	Hdac11
Ldhd	Lef1	Ube2l6	Fyb1	Aldh3b2	Atp5pd	Ctnnb1	Hdac2
Skil	Tcf7	Fabp5	Grap2	Aldh7a1	Atp5pf	Ctnnbip1	Hdac5
Baalc	Evl	Galm	Hla-dpa1	Aldh9a1	Atp5po	Cxxc4	Hey1
Lect1	Asap1	Psmc3	Hla-dpb1	Aldoa	Atp6ap1	Daam1	Hey2
Smarcad1	Tmsb10	Rab27a	Hla-dqa1	Aldob	Atp6v0a1	Dixdc1	Jag1
Basp1	Bcl2	Syngr2	Hla-dqa2	Aldoc	Atp6v0a2	Dkk1	Jag2
Lpin1	Tox	Stra13	Hla-dqb1	Bpgm	Atp6v0a4	Dvl1	Kat2a
Sox2	Batf	Snrpb	Hla-dqb2	Dlat	Atp6v0b	Dvl2	Lef1
Bcl6	Nsg2	Dynll1	Hla-dra	Dld	Atp6v0c	Ep300	Maml1
Ly6a	Lamp1	Hmgn1	Hla-drb1	Eno1	Atp6v0d1	Fbxw11	Myc
Spon1	Ctss	Rgs2	Hla-drb3	Eno2	Atp6v0d2	Fbxw2	Ncor2
Bub1	Pou2f2	Dnph1	Hla-drb4	Eno3	Atp6v0e1	Fbxw4	Ncstn
Ly6e	Eef1a1	Krt81	Hla-drb5	Fbp1	Atp6v0e2	Fgf4	Nkd1
Stat3	Eif3f	Tnfrsf18	Ikbkb	Fbp2	Atp6v1a	Fosl1	Notch1
Ccr7	Cnot6l	Ndfip2	Ikbkg	G6pc	Atp6v1b1	Foxn1	Notch4
Map3k8	Tnfsf8	Ifi35	Inpp5d	G6pc2	Atp6v1b2	Frat1	Numb
Tbx21	Slamf6	Cox5a	Itk	Galm	Atp6v1c1	Frzb	Ppard
Ccr9	Ltb	Itm2a	Lat	Gapdh	Atp6v1c2	Fshb	Psen2
Mapk12	Ifnar2	Apobec3c	Lck	Gck	Atp6v1d	Fzd1	Ptch1
Tbx3	Fth1	Mir497hg	Lcp2	Gpi	Atp6v1e1	Fzd2	Rbpj
Cd27	Cox7a2l	Lag3	Malt1	Hk1	Atp6v1e2	Fzd3	Skp2
Mcm3ap	Mpc1	Cd82	Map3k7	Hk2	Atp6v1f	Fzd4	Tcf7
Tcf3	Cyb5a	Cd38	Nck1	Hk3	Atp6v1g1	Fzd5	Tp53
Dock9	Limd2	Idh2	Nfkb1	Ldha	Atp6v1g2	Fzd6	Wnt1
Mcoln2	2310001	Tnfrsf1b	Nfkbia	Ldhal6a	Atp6v1g3	Fzd7	Wnt5b
Tcl1	H17Rik	Cotl1	Pag1	Ldhal6b	Atp6v1h	Fzd8	Wnt6
Dusp9	Malat1	Fkbp1a-sdcbp2	Pak1	Ldhb	Cox10	Gapdh
Myc	Gm8369	Ranbp1	Pak2	Ldhc	Cox11	Gsk3a
Tdgf1	Rgs10	Pdia6	Pak3	Pck1	Cox15	Gsk3b
Eomes	Ubac2	Ctsd	Pdpk1	Pck2	Cox17	Hprt1
Nanog	Sesn3	Anxa5	Pik3ca	Pdha1	Cox4i1	Jun
Tert	Map4k4	Mir3917	Pik3cb	Pdha2	Cox4i2	Kremen1
Esrrb	Inpp4b	Faslg	Pik3r1	Pdhb	Cox5a	Lef1
Ncor2	Tespa1	Sardh	Pik3r2	Pfkl	Cox5b	Lrp5
Tigit	Ikzf2	Prdx5	Plcg1	Pfkm	Cox6a1	Lrp6
Evl		Layn	Plcg2	Pfkp	Cox6a2	Myc
Nr0b1		Gpr25	Prkcq	Pgam1	Cox6b1	Nkd1
Tnfaip2		Ccnd2	Psma1	Pgam2	Cox6b2	Nlk
Fas		Phlda1	Psma2	Pgam4	Cox6c	Pitx2
Nr1d2		Tox	Psma3	Pgk1	Cox6cp3	Porcn
Tnfrsf1b		Sit1	Psma4	Pgk2	Cox7a1	Ppp2ca
Fgf2		Dusp4	Psma5	Pgm1	Cox7a2	Ppp2r1a
P2ry14		Entpd1	Psma6	Pgm2	Cox7a2l	Pygo1
Traf1		Krt86	Psma7	Pklr	Cox7b	Rhou
Fut4		Igflr1	Psma8	Pkm	Cox7b2	Rpl13a
Pax6		Hla-dra	Psmb1	Tpi1	Cox7c	Senp2
Traf4		Mir4632	Psmb10		Cox8a	Sfrp1
Gzmk		Itgae	Psmb11		Cox8c	Sfrp4
Pcgf2		Cd27-as1	Psmb2		Cyc1	Slc9a3r1
Trib2		Rgs1	Psmb3		Lhpp	Sox17
Hand1		Samsn1	Psmb4		Mtatp6	Tbxt
Plekha5		Cd63	Psmb5		Mtatp8	Tcf7
Txnip		Pttg1	Psmb6		Mtco1	Tcf7l1
Hesx1		Mir155hg	Psmb7		Mtco2	Tle1
Podxl		Tpi1	Psmb8		Mtco3	Tle2
Ier3		Bst2	Psmb9		Mtcyb	Tle5
Pou5f1		Fkbp1a	Psmc1		Mtnd1	Wif1
Zfp42		Cd27	Psmc2		Mtnd2	Wnt1
Il2rb		Cxcr6	Psmc3		Mtnd3	Wnt10a
Pou6f1		Mir155	Psmc4		Mtnd4	Wnt11
Zfx		Rbpj	Psmc5		Mtnd4l	Wnt16
Il7r		Ctla4	Psmc6		Mtnd5	Wnt2
Prkce		Acp5	Psmd1		Mtnd6	Wnt2b
Zic3		Tnfrsf9	Psmd10		Ndufa1	Wnt3
Irf4		Park7	Psmd11		Ndufa10	Wnt3a
Rest		Pdcd1	Psmd12		Ndufa11	Wnt4
Irf8		Gzmb	Psmd13		Ndufa2	Wnt5a
Rif1		Tigit	Psmd14		Ndufa3	Wnt5b
Jarid2		Ifng	Psmd2		Ndufa4	Wnt6
Rnf138		Sirpg	Psmd3		Ndufa4l2	Wnt7a
		Ccl3	Psmd4		Ndufa5	Wnt7b
		Cxcl13	Psmd5		Ndufa6	Wnt8a
		Havcr2	Psmd6		Ndufa7	Wnt9a
			Psmd7		Ndufa8
			Psmd8		Ndufa9
			Psmd9		Ndufab1
			Psme1		Ndufb1
			Psme2		Ndufb10
			Psme3		Ndufb2
			Psme4		Ndufb3
			Psmf1		Ndufb4
			Pten		Ndufb5
			Ptpn22		Ndufb6
			Ptprc		Ndufb7
			Ptprj		Ndufb8
			Rela		Ndufb9
			Ripk2		Ndufc1
			Rps27a		Ndufc2
			Sem1		Ndufs1
			Skp1		Ndufs2
			Tab2		Ndufs3
			Traf6		Ndufs4
			Trat1		Ndufs5
			Trav19		Ndufs6
			Trav29dv5		Ndufs7
			Trav8-4		Ndufs8
			Trbv12-3		Ndufv1
			Trbv7-9		Ndufv2
			Uba52		Ndufv3
			Ubb		Ppa1
			Ubc		Ppa2
			Ube2d1		Sdha
			Ube2d2		Sdhb
			Ube2n		Sdhc
			Ube2v1		Sdhd
			Vasp		Tcirg1
			Was		Uqcr10
			Zap70		Uqcr11
					Uqcrb
					Uqcrc1
					Uqcrc2
					Uqcrfs1
					Uqcrh
					Uqcrhl
					Uqcrq
