# Supplementary material for: IFNγ signaling in cytotoxic T cells restricts anti-tumor responses by inhibiting the maintenance and diversity of intra-tumoral stem-like T cells
Source: Nat Commun. 2023 Jan 19;14:321. doi: 10.1038/s41467-023-35948-9 (PMC9852295; doi:10.1038/s41467-023-35948-9)
Supplement: Supplementary file 10 — Source Data [file 41467_2023_35948_MOESM10_ESM.xlsx]

## Sheet: Fig1a
	pre								post
naive	5.45455	1.35135	10.3604	2.48447	4.17755	4.17755	6.51466	6.69546	7.69231	5.45455	5.92105	0	3.16623	9.09091	2	3.50877
CM	11.7647	8.62069	17.0213	8.37438	16.6667	16.6667	16.2393	14.9798	11.7647	15.528	20	2.52525	7.07071	25.9873	12.343	12.8571
EM	11.7647	8.62069	17.0213	8.37438	16.6667	16.6667	16.2393	14.9798	11.7647	15.528	20	2.52525	7.07071	25.9873	18.2224	12.8571
Effector	11.0581	33.3333	17.675	12.963	12.963	12.963	16.2791	13.4058	12.9448	23.5294	11.2952	2.17391	5.81395	24.6753	12.963	11.4035
gd	14.2857	50	20	33.3333	22.2222	33.3598	0	11.5385	9.09091	18.1818	15.3846	0	20	33.3333	43.3598	0
mitotic	18.1818	0	28.5714	0	40	36.6662	23.0769	26.3158	14.2857	28.5714	30.7692	5.88235	13.6364	5.88235	16.6662	0
Mait	50	52.9412	38.1482	7.69231	25.4417	52.3217	34.4595	32.4468	40	19.1489	33.4559	25	23.3766	32.1285	55.1294	22.7778

## Sheet: Fig1b
	pre								post
naive	14.5455	18.9189	15.7658	6.21118	6.26632		13.0293	14.6868	23.0769	8.72727	15.1316	6.32911	7.65172	18.1818	14.0351	14.0351
CM	5.26316	6.85714	7.24138	7.38916	6.66667		5.22876	6.64557	4.44444	1.39535	6.62983	3.52941	4.70588	9.1922	0	9.90099
EM	0	0	0	1.47783	0		5.12821	0.404858	0.735294	0	1.39535	0	0.505051	2.29299	0	0.952381
Effector	0.953289	0	0	0	1.85185		1.16279	1.81159	0.613497	0	0.301205	0	1.16279	1.94805	0.251256	0.877193
gd	0	0	13.3333	0	0		0	0	0	9.09091	2.5641	0	0	5.55556	0	15.3846
mitotic	1.231	10.1254	0	0	11.5385		11.5385	5.26316	0	0	0	0	0	11.7647	0	0
Mait	0	0	0	0	0.353357		1.35135	1.06383	0	0	1.47059	0	0.865801	1.20482	0	1.11111

## Sheet: Fig1c
		pre								post
	Cat1	10.4072		17.0767				12.4821	10.559	13.4752		14.2857		8.90052	16.5414	3.65239	8.19246
	Cat2	13		25.4902	7.59219	12.6812		22.449	14.2857	12.0482	9.48167	19.7917	3.41615	13.75	28.2722	3.7037	10
	Cat3	6.25	9.09091	25.2632	11.4754	20.9302		22.549	16.6667	9.61538	32.1429	21.1538	0	11.2149	30.0971	5.12821	17.5182
	Cat4	11.8932	16	20.5761	4.34783	21.7391		21.3675	18.4397	13.9183	4.16667	16.7286	0	13.3333	26.1062	7.89474	11.413
	Cat5	10.6888	11.3208	17.126	6.75676		0		4.87805	11.7647	16.1905	12.1212	1.35135		27.3171

## Sheet: Fig1d
		pre								post
	Cat1	4.97738		8.39363				7.74749	9.00621	4.96454		7.74818		4.71204	9.54887	0.251889	9.36281
	Cat2	0		0	5.20607	3.74396		2.04082	4.16667	0	3.91909	1.04167	2.48447	1.25	4.71204	0	2.6087
	Cat3	1.25	9.48617	0	1.63934	2.32558		2.94118	2.5641	0.961538	0	0.961538	0	0	2.91262	0	0.729927
	Cat4	1.45631	4	0	2.17391	2.17391		2.5641	0.70922	0.907716	0	0.371747	0	0	1.32743	0	0
	Cat5	0.475059	1.88679	0	2.7027		0		0	0.588235	0	0	0		1.95122

## Sheet: Fig1g
		progression By 6Month	IFNGR1	IFNGR2
		NO	11.3795	7.10925
		NO	11.863	7.83611
		NO	10.6949	6.98317
		NO	11.5647	7.96187
		NO	11.4876	8.25763
		NO	11.3868	6.18725
		NO	11.1641	8.80094
		NO	11.2633	8.05061
		NO	10.8487	9.17616
		NO	11.2355	6.85342
		NO	11.2188	7.8432
		NO	10.9781	8.70526
		NO	10.9795	6.84013
		NO	11.4963	7.89309
		NO	11.497	6.7341
		NO	10.6337	5.76313
		NO	11.5966	7.48498
		NO	11.1969	7.49656
		NO	12.1009	7.57901
		NO	11.8987	6.80062
		NO	11.4498	6.18183
		NO	11.2845	7.31932
		NO	11.5933	7.83285
		NO	11.6732	7.92579
		NO	11.715	9.08614
		NO	10.891	8.20713
		NO	11.0152	8.07934
		NO	12.4921	11.4322
		NO	11.7299	9.97742
		NO	11.3468	7.96849
		NO	11.4188	9.04115
		NO	11.7968	10.7357
		NO	11.886	7.35455
		NO	11.2169	7.79867
		NO	11.1477	7.93801
		NO	11.6331	7.97858
		NO	11.4789	8.92258
		NO	11.7328	9.58279
		NO	11.9732	9.25518
		NO	11.7816	8.19762
		NO	11.6916	10.0152
		NO	12.7297	10.1479
		NO	11.2767	9.93226
		NO	10.7208	7.9388
		NO	10.731	9.48899
		NO	11.8666	9.58651
		NO	11.4806	10.1827
		NO	11.5109	9.92462
		NO	11.0513	7.18566
		NO	11.1637	8.71375
		NO	10.932	7.74828
		NO	12.1584	10.1597
		NO	11.5668	7.59275
		NO	11.377	7.21706
		NO	11.5149	9.16606
		NO	11.7963	7.97063
		NO	11.5378	10.0004
		NO	11.8371	8.78102
		NO	11.3476	8.84713
		NO	11.3025	8.19326
		NO	11.1682	8.97899
		NO	11.7298	9.31194
		NO	11.4903	8.85766
		NO	11.4192	8.37985
		NO	12.4039	5.86088
		NO	12.1764	8.13861
		NO	11.4924	7.04402
		NO	11.8183	8.76402
		YES	11.9281	10.6602
		YES	12.114	10.6678
		YES	11.7612	7.61966
		YES	11.6433	7.75443
		YES	11.9785	7.70304
		YES	11.6377	6.52289
		YES	11.6329	9.72113
		YES	11.3406	8.28988
		YES	11.5313	8.47131
		YES	11.5248	8.6797
		YES	11.5252	7.72163
		YES	12.4362	11.3193
		YES	10.9096	8.85966
		YES	11.3973	8.71526
		YES	11.0749	8.6837
		YES	11.7295	9.85578
		YES	11.4056	9.24626
		YES	11.4898	9.37225
		YES	13.1538	11.7876
		YES	12.1473	10.4556
		YES	11.4152	9.4634
		YES	11.921	8.95777
		YES	11.0643	8.55021
		YES	11.8099	8.86119
		YES	11.3492	7.78682
		YES	10.991	7.84628
		YES	11.4466	8.38099
		YES	11.8991	10.6831
		YES	10.9916	8.82694
		YES	11.2026	9.78648
		YES	12.1246	10.461
		YES	11.7726	8.5136
		YES	12.0058	9.85094
		YES	11.1706	10.2568
		YES	11.8094	7.34337
		YES	10.6143	9.75277
		YES	10.7526	8.14032
		YES	11.4247	7.95745
		YES	11.9363	10.7381
		YES	11.502	6.22466
		YES	12.0267	9.69358
		YES	12.162	8.06505
		YES	11.2991	8.06722
		YES	11.477	7.44823

## Sheet: Fig1h
		aiPreCycle_5_rev	IFNGR1	IFNGR2
		NO	11.4744	8.85761
		NO	11.5276	9.04145
		NO	10.9869	7.75342
		NO	11.1156	8.02158
		NO	11.483	7.94836
		NO	11.0092	7.51278
		NO	11.1803	6.28424
		NO	11.4624	6.48693
		NO	11.4197	8.80564
		NO	11.1473	8.69758
		NO	11.3279	7.7706
		NO	11.0407	8.53472
		NO	11.6041	9.15381
		NO	10.9579	9.8286
		NO	11.4446	9.28363
		NO	11.4566	8.20973
		NO	10.7289	8.81797
		NO	11.5562	7.84723
		NO	11.4725	8.46974
		NO	11.4204	8.51115
		NO	12.0247	7.743
		NO	11.5862	8.58934
		NO	11.717	9.03801
		NO	11.7117	7.83515
		NO	11.8127	10.4979
		NO	11.7779	8.30918
		NO	11.0196	8.40239
		NO	12.6194	10.9913
		NO	11.7171	9.80156
		NO	10.3441	7.29167
		NO	13.2387	12.615
		NO	11.4955	9.47835
		NO	11.5679	7.7907
		NO	11.4313	8.89622
		NO	10.5425	7.35387
		NO	11.7644	8.61832
		NO	11.7029	7.05142
		NO	11.2475	8.96213
		NO	11.6934	9.36198
		NO	11.3364	10.2733
		NO	11.7174	7.80724
		NO	11.1901	9.5297
		NO	11.2764	8.42101
		NO	11.7311	7.4836
		NO	11.878	6.38686
		NO	11.0379	8.07461
		YES	10.682	7.29952
		YES	11.6367	7.93081
		YES	11.6102	7.35052
		YES	11.4437	8.22266
		YES	11.4387	6.8457
		YES	11.4915	9.0996
		YES	10.3404	7.72005
		YES	11.1865	7.76783
		YES	10.9012	8.25346
		YES	11.3342	7.73297
		YES	11.6854	7
		YES	11.1319	7.4354
		YES	11.445	6.22726
		YES	10.8331	6.33924
		YES	10.968	5.22295
		YES	10.7448	7.3237
		YES	11.2822	7.72991
		YES	11.4091	7.33672
		YES	11.3411	5.96954
		YES	11.3287	7.39195
		YES	10.9778	7.34897
		YES	11.3362	9.72961
		YES	11.6019	9.84675
		YES	11.7441	9.68265
		YES	10.9471	7.99709
		YES	11.123	7.2038
		YES	10.8946	8.60855
		YES	12.412	10.7014
		YES	10.5724	8.23732
		YES	11.6449	9.72236
		YES	10.8824	8.12143
		YES	11.3478	8.96582
		YES	11.5179	8.46425
		YES	11.325	8.55613
		YES	11.196	6.80208
		YES	11.3478	7.29385
		YES	11.0152	8.97261
		YES	11.5737	9.67554
		YES	11.235	7.89808
		YES	10.955	7.1934
		YES	11.102	7.72126
		YES	11.4177	7.63394
		YES	11.8453	9.62953
		YES	11.6009	6.8687

## Sheet: Fig2a
	Days	Control	CD8 IFNgRKO (CD8Cre flox/flox)
1	20		1
2	20		0
3	20		0
4	20		0
5	20		0
6	20		0
7	20		0
8	20		0
9	20		0
1	14	1
2	14	1
3	18	1
4	20	1
5	20	0
6	20	0
7	20	0
8	18	1
9	20	1
N	20	0
L	14	1
R	20	1
2L	18	1
2R	18	1
N	20		0
L	20		0
R	20		0
2L	18		1
2R	20		0

## Sheet: Fig2b-c
Days	WT (flox/flox)															CD8 IFNgRKO (CD8Cre flox/flox)
0	0	0	0	0	0	0	0	0	0	0	0	0	0	0		0	0	0	0	0	0	0	0	0	0	0	0	0	0
6	54.684	161.84	120.736					62.866	36	64.512	56.7	134.67	79.3305	44		83.106	79.3305	102.689	69.629					93.636	62.866	117.74	127.8	60.75	56.3945
8	80.64	228.267	96.04	185.679	87.808	34.4605	100	91.2925	134.784	88.938	102.344	76.7295	132.618	79.768		129.6	80.631	152.806	45.496	144.869	80	126.514	83.1875	95.616	87.552	171.113	187.272	91.2925	82.8655
10	147.994	82.944	168.683	210.938	120.213	45.6	74.4385	129.6	222.264	121.838	177.188	105.341	121.835	92.2625		122.4	95.648	91.854	51.9115	144.15	75.429	164.255	81.461	180	168.2	196	272.812	159.25	87.48
12	178.024	108.841	136.242	237.141	171.5	33.6	86.436	186.624	313.992	173.776	461.041	259.2	201.586	111.6		121.104	36.2785	58.5385	55.296	145.408	54.4	167.936	95.648	220.8	233.289	104.4	417.15	137.312	115.101
14	359.856	193.027	141.288	388.29	150.381	51.9115	158.994	144.652		243.36	522.199	328.05	311.364	197.73		144.652	25.272	102.344	76.7295	95	95.506	177.315	88.4835	193.027	264.384	200.688	455.762	141.288	119.07
16	388.29	210.7	151.2	541.5	210.938	32	178.85	196.02		526.338	620	499.023	572.927	267.168		196.02	26.568	90.75	68.75	87.88	81.25	183.75	48	210.7	257.25	194.35	541.5	151.2	119.164
18	425.25	216.763	190.125		389.344	37.044	228.267	253.125		717.086			741.321	400.554		253.125	23.328	78.75	76.7295	70.304	58.8245	275.2	17.9685	216.763	249.952	233.289		190.125	141.032
20	592.961	266.805	232.75		646.869	92.2625	302.76	338.688		1172.98				724.73		338.688	152.1	81.9315	58.8245	90	123.576	209.895	64.512	266.805	277.108	303.408		232.75	163.833

## Sheet: Fig2d
WT	CD8-IFNgRKO
0.6	0.18
0.3	0.2
0.32	0.45
0.1
0.55	0.07
0.46	0.15
0.52
0.13	0.23
0.98	0.14
0.18	0.53
0.34	0.33
0.48	0.45
0.58	0.22
0.61	0.34
0.21	0.16
0.38	0.05
0.34	0.06
0.24	0.24

## Sheet: Fig2e
WT	CD8IFNgRKO
220278	105541
43250.9	210892
27406.8
264046	840893
278003	596911
186275	433433
	223288
116492	285405
40890	316227
39567.8	329860

[truncated: 47 more sheets: Fig2f, Fig2g, Fig 2h, Fig2i, Fig2k, Fig3h, Fig4c, Fig5d, Fig5e, Fig5f, Fig5h, Fig5i, Fig5k, Fig5n, Fig6c, Fig6d, Fig6e, Fig6f, Fig6g, Fig6h …]
